# Supplementary material for: Human Archaeological Dentin as Source of Polar and Less Polar Metabolites for Untargeted Metabolomic Research: The Case of Yersinia pestis
Source: Metabolites. 2023 Apr 24;13(5):588. doi: 10.3390/metabo13050588 (PMC10223108; doi:10.3390/metabo13050588)
Supplement: Supplementary file 1 [file metabolites-13-00588-s001.zip]

Archive with 5 entries (3 files):
- metabolites-2315186-supplementary file/
- metabolites-2315186-supplementary file/metabolites-231586-supplementary file/
- metabolites-2315186-supplementary file/metabolites-231586-supplementary file/Annex 1 C18.xlsx
- metabolites-2315186-supplementary file/metabolites-231586-supplementary file/Annex 2 HILIC.xlsx
- metabolites-2315186-supplementary file/metabolites-231586-supplementary file/Supplementary Data.docx
