# Supplementary material for: Human Archaeological Dentin as Source of Polar and Less Polar Metabolites for Untargeted Metabolomic Research: The Case of Yersinia pestis
Source: Metabolites. 2023 Apr 24;13(5):588. doi: 10.3390/metabo13050588 (PMC10223108; doi:10.3390/metabo13050588)
Supplement: Supplementary file 1 [file metabolites-13-00588-s001.zip › metabolites-2315186-supplementary file/metabolites-231586-supplementary file/Annex 1 C18.xlsx]

## Sheet: Level 2-3 ID
Compound	Compound ID	Adducts	Formula	Description	Score	Mass Error (ppm)	Isotope Similarity	Theoretical Isotope Distribution	Link	Neutral mass (Da)	m/z	Charge	Retention time (min)	Anova (p)	q Value	Max Fold Change
5.08_270.1529m/z	92305	M+ACN+H	C12H20O2S	(S)-Menthone 8-thioacetate	37.2	2.97297	89.7397	100 - 14.1 - 5.85 - 0.695	http://nonlinear.com/redirect/outbound?p=hmdb&param=HMDB37386		270.153	1	5.079	0	0	Infinity
3.97_281.0678m/z	68720	2M+3H2O+2H	C12H13NO4S	Oxycarboxin	37.8	-1.20735	90.39	100 - 14.4 - 6.31 - 0.775 - 0.109			281.068	2	3.96873	1.7486e-13	7.04072e-14	Infinity
5.08_350.6773m/z	68074	M+2H	C42H45N5O5	Adouetine Z	36.4	-2.89403	85.2889	100 - 48 - 12.3 - 2.21 - 0.313			350.677	2	5.079	0.00357992	0.00066759	Infinity
5.13_301.6476m/z	2976	M+H+Na	C30H46NO8P	p-hydroxyfosinopril	36.4	4.41746	87.0982	100 - 33.6 - 7.13 - 1.13 - 0.146			301.648	2	5.12982	1.33227e-15	5.71421e-16	Infinity
3.35_858.7315m/z	102736	M+H	C50H100NO7P	PC(O-22:0/20:1(11Z))	31.2	0.52002	56.5787	100 - 55.9 - 16.7 - 3.55 - 0.59			858.731	1	3.3488	5.0702e-05	1.11397e-05	Infinity
4.95_329.1682m/z	65820	M+2H	C25H48N6O14	N3'-Acetylneomycin	36.5	-1.6534	84.5727	100 - 30.3 - 7.32 - 1.29 - 0.195			329.168	2	4.94943	0.0192016	0.00338858	Infinity
4.95_244.1264m/z	68855	M+H-H2O	C14H19N3S	Methapyrilene	37.8	-0.925776	90.2823	100 - 17.3 - 5.92 - 0.815			244.126	1	4.94943	0	0	Infinity
4.28_217.1152m/z	43946	M+2Na-H	C6H16N6	ARCAINE	38.8	2.02551	96.6597	100 - 8.87 - 0.354			217.115	1	4.27868	1.71476e-05	4.00668e-06	Infinity
3.89_206.0876n	2191	M+H-H2O, M+2Na-H	C11H14N2S	Pyrantel	37.4	-0.767106	87.8063	100 - 13.6 - 5.37 - 0.611		206.088	189.084	1	3.88997	0	0	Infinity
3.35_994.6912m/z	42513	2M+ACN+H	C32H44O3	(20R)-1Î±,25-dihydroxy-20-phenyl-16,17-didehydro-21-norvitamin D3 / (20R)-1Î±,25-dihydroxy-20-phenyl-16,17-didehydro-21-norcholecalciferol	34	-0.801552	71.0573	100 - 35.2 - 6.64 - 0.881			994.691	1	3.3488	3.95848e-05	8.85488e-06	Infinity
3.71_282.0096m/z	98	2M+ACN+H	C3H4O3S	Mercaptopyruvate :: Carboxylic Acids :: Polar Metabolites :: 2-oxo-3-sulfanylpropanoic acid	37.9	-2.05641	91.8172	100 - 4.21 - 5.2 - 0.18	http://nonlinear.com/redirect/outbound?p=pubchemc&param=98		282.01	1	3.70958	0.000143894	2.98214e-05	Infinity
3.53_805.6195n	78733	M+H+Na, M+2Na	C44H88NO9P	PS(O-18:0/20:0)	33	-0.181074	65.3674	100 - 49.3 - 13.7 - 2.78 - 0.451		805.62	425.799	2	3.52918	1.80059e-05	4.16963e-06	Infinity

## Sheet: Multiple hits
Compound	Compound ID	Description	Adducts	Formula	Score	Mass Error (ppm)	Isotope Similarity	Theoretical Isotope Distribution	Link	Neutral mass (Da)	m/z	Charge	Retention time (min)
5.03_460.2144m/z	103974	Ala Cys Phe Arg	M+H-2H2O	C21H33N7O5S	33.6	3.79316	72.6764	100 - 26.6 - 8.96 - 1.72 - 0.269			460.214	1	5.02818
5.03_460.2144m/z	104164	Ala Cys Arg Phe	M+H-2H2O	C21H33N7O5S	33.6	3.79316	72.6764	100 - 26.6 - 8.96 - 1.72 - 0.269			460.214	1	5.02818
5.03_460.2144m/z	105114	Ala Phe Cys Arg	M+H-2H2O	C21H33N7O5S	33.6	3.79316	72.6764	100 - 26.6 - 8.96 - 1.72 - 0.269			460.214	1	5.02818
5.03_460.2144m/z	105361	Ala Phe Arg Cys	M+H-2H2O	C21H33N7O5S	33.6	3.79316	72.6764	100 - 26.6 - 8.96 - 1.72 - 0.269			460.214	1	5.02818
5.03_460.2144m/z	106115	Ala His Asn Ser	M+CH3OH+H	C16H25N7O7	35.7	-1.45987	80.4786	100 - 20.4 - 3.42 - 0.416			460.214	1	5.02818
5.03_460.2144m/z	106191	Ala His Ser Asn	M+CH3OH+H	C16H25N7O7	35.7	-1.45987	80.4786	100 - 20.4 - 3.42 - 0.416			460.214	1	5.02818
5.03_460.2144m/z	106517	Ala Ile Asn Val	M+2Na-H	C18H33N5O6	35.8	0.397344	79.4611	100 - 21.9 - 3.52 - 0.422			460.214	1	5.02818
5.03_460.2144m/z	106631	Ala Ile Val Asn	M+2Na-H	C18H33N5O6	35.8	0.397344	79.4611	100 - 21.9 - 3.52 - 0.422			460.214	1	5.02818
5.03_460.2144m/z	106936	Ala Lys Pro Thr	M+2Na-H	C18H33N5O6	35.8	0.397344	79.4611	100 - 21.9 - 3.52 - 0.422			460.214	1	5.02818
5.03_460.2144m/z	107012	Ala Lys Thr Pro	M+2Na-H	C18H33N5O6	35.8	0.397344	79.4611	100 - 21.9 - 3.52 - 0.422			460.214	1	5.02818
5.03_460.2144m/z	107317	Ala Leu Asn Val	M+2Na-H	C18H33N5O6	35.8	0.397344	79.4611	100 - 21.9 - 3.52 - 0.422			460.214	1	5.02818
5.03_460.2144m/z	107431	Ala Leu Val Asn	M+2Na-H	C18H33N5O6	35.8	0.397344	79.4611	100 - 21.9 - 3.52 - 0.422			460.214	1	5.02818
5.03_460.2144m/z	108015	Ala Asn His Ser	M+CH3OH+H	C16H25N7O7	35.7	-1.45987	80.4786	100 - 20.4 - 3.42 - 0.416			460.214	1	5.02818
5.03_460.2144m/z	108037	Ala Asn Ile Val	M+2Na-H	C18H33N5O6	35.8	0.397344	79.4611	100 - 21.9 - 3.52 - 0.422			460.214	1	5.02818
5.03_460.2144m/z	108077	Ala Asn Leu Val	M+2Na-H	C18H33N5O6	35.8	0.397344	79.4611	100 - 21.9 - 3.52 - 0.422			460.214	1	5.02818
5.03_460.2144m/z	108116	Ala Asn Asn Thr	M+ACN+H	C15H26N6O8	35.9	-1.49128	81.4398	100 - 19 - 3.36 - 0.41			460.214	1	5.02818
5.03_460.2144m/z	108155	Ala Asn Gln Ser	M+ACN+H	C15H26N6O8	35.9	-1.49128	81.4398	100 - 19 - 3.36 - 0.41			460.214	1	5.02818
5.03_460.2144m/z	108186	Ala Asn Ser His	M+CH3OH+H	C16H25N7O7	35.7	-1.45987	80.4786	100 - 20.4 - 3.42 - 0.416			460.214	1	5.02818
5.03_460.2144m/z	108193	Ala Asn Ser Gln	M+ACN+H	C15H26N6O8	35.9	-1.49128	81.4398	100 - 19 - 3.36 - 0.41			460.214	1	5.02818
5.03_460.2144m/z	108211	Ala Asn Thr Asn	M+ACN+H	C15H26N6O8	35.9	-1.49128	81.4398	100 - 19 - 3.36 - 0.41			460.214	1	5.02818
5.03_460.2144m/z	108227	Ala Asn Val Ile	M+2Na-H	C18H33N5O6	35.8	0.397344	79.4611	100 - 21.9 - 3.52 - 0.422			460.214	1	5.02818
5.03_460.2144m/z	108229	Ala Asn Val Leu	M+2Na-H	C18H33N5O6	35.8	0.397344	79.4611	100 - 21.9 - 3.52 - 0.422			460.214	1	5.02818
5.03_460.2144m/z	108456	Ala Pro Lys Thr	M+2Na-H	C18H33N5O6	35.8	0.397344	79.4611	100 - 21.9 - 3.52 - 0.422			460.214	1	5.02818
5.03_460.2144m/z	108608	Ala Pro Thr Lys	M+2Na-H	C18H33N5O6	35.8	0.397344	79.4611	100 - 21.9 - 3.52 - 0.422			460.214	1	5.02818
5.03_460.2144m/z	108915	Ala Gln Asn Ser	M+ACN+H	C15H26N6O8	35.9	-1.49128	81.4398	100 - 19 - 3.36 - 0.41			460.214	1	5.02818
5.03_460.2144m/z	108991	Ala Gln Ser Asn	M+ACN+H	C15H26N6O8	35.9	-1.49128	81.4398	100 - 19 - 3.36 - 0.41			460.214	1	5.02818
5.03_460.2144m/z	109037	Ala Gln Val Val	M+2Na-H	C18H33N5O6	35.8	0.397344	79.4611	100 - 21.9 - 3.52 - 0.422			460.214	1	5.02818
5.03_460.2144m/z	109104	Ala Arg Cys Phe	M+H-2H2O	C21H33N7O5S	33.6	3.79316	72.6764	100 - 26.6 - 8.96 - 1.72 - 0.269			460.214	1	5.02818
5.03_460.2144m/z	109161	Ala Arg Phe Cys	M+H-2H2O	C21H33N7O5S	33.6	3.79316	72.6764	100 - 26.6 - 8.96 - 1.72 - 0.269			460.214	1	5.02818
5.03_460.2144m/z	109611	Ala Ser His Asn	M+CH3OH+H	C16H25N7O7	35.7	-1.45987	80.4786	100 - 20.4 - 3.42 - 0.416			460.214	1	5.02818
5.03_460.2144m/z	109706	Ala Ser Asn His	M+CH3OH+H	C16H25N7O7	35.7	-1.45987	80.4786	100 - 20.4 - 3.42 - 0.416			460.214	1	5.02818
5.03_460.2144m/z	109713	Ala Ser Asn Gln	M+ACN+H	C15H26N6O8	35.9	-1.49128	81.4398	100 - 19 - 3.36 - 0.41			460.214	1	5.02818
5.03_460.2144m/z	109751	Ala Ser Gln Asn	M+ACN+H	C15H26N6O8	35.9	-1.49128	81.4398	100 - 19 - 3.36 - 0.41			460.214	1	5.02818
5.03_460.2144m/z	110052	Ala Thr Lys Pro	M+2Na-H	C18H33N5O6	35.8	0.397344	79.4611	100 - 21.9 - 3.52 - 0.422			460.214	1	5.02818
5.03_460.2144m/z	110111	Ala Thr Asn Asn	M+ACN+H	C15H26N6O8	35.9	-1.49128	81.4398	100 - 19 - 3.36 - 0.41			460.214	1	5.02818
5.03_460.2144m/z	110128	Ala Thr Pro Lys	M+2Na-H	C18H33N5O6	35.8	0.397344	79.4611	100 - 21.9 - 3.52 - 0.422			460.214	1	5.02818
5.03_460.2144m/z	110431	Ala Val Ile Asn	M+2Na-H	C18H33N5O6	35.8	0.397344	79.4611	100 - 21.9 - 3.52 - 0.422			460.214	1	5.02818
5.03_460.2144m/z	110471	Ala Val Leu Asn	M+2Na-H	C18H33N5O6	35.8	0.397344	79.4611	100 - 21.9 - 3.52 - 0.422			460.214	1	5.02818
5.03_460.2144m/z	110507	Ala Val Asn Ile	M+2Na-H	C18H33N5O6	35.8	0.397344	79.4611	100 - 21.9 - 3.52 - 0.422			460.214	1	5.02818
5.03_460.2144m/z	110509	Ala Val Asn Leu	M+2Na-H	C18H33N5O6	35.8	0.397344	79.4611	100 - 21.9 - 3.52 - 0.422			460.214	1	5.02818
5.03_460.2144m/z	110557	Ala Val Gln Val	M+2Na-H	C18H33N5O6	35.8	0.397344	79.4611	100 - 21.9 - 3.52 - 0.422			460.214	1	5.02818
5.03_460.2144m/z	110633	Ala Val Val Gln	M+2Na-H	C18H33N5O6	35.8	0.397344	79.4611	100 - 21.9 - 3.52 - 0.422			460.214	1	5.02818
5.03_460.2144m/z	111574	Cys Ala Phe Arg	M+H-2H2O	C21H33N7O5S	33.6	3.79316	72.6764	100 - 26.6 - 8.96 - 1.72 - 0.269			460.214	1	5.02818
5.03_460.2144m/z	111764	Cys Ala Arg Phe	M+H-2H2O	C21H33N7O5S	33.6	3.79316	72.6764	100 - 26.6 - 8.96 - 1.72 - 0.269			460.214	1	5.02818
5.03_460.2144m/z	113094	Cys Phe Ala Arg	M+H-2H2O	C21H33N7O5S	33.6	3.79316	72.6764	100 - 26.6 - 8.96 - 1.72 - 0.269			460.214	1	5.02818
5.03_460.2144m/z	113360	Cys Phe Arg Ala	M+H-2H2O	C21H33N7O5S	33.6	3.79316	72.6764	100 - 26.6 - 8.96 - 1.72 - 0.269			460.214	1	5.02818
5.03_460.2144m/z	117084	Cys Arg Ala Phe	M+H-2H2O	C21H33N7O5S	33.6	3.79316	72.6764	100 - 26.6 - 8.96 - 1.72 - 0.269			460.214	1	5.02818
5.03_460.2144m/z	117160	Cys Arg Phe Ala	M+H-2H2O	C21H33N7O5S	33.6	3.79316	72.6764	100 - 26.6 - 8.96 - 1.72 - 0.269			460.214	1	5.02818
5.03_460.2144m/z	125396	Asp Arg Ser Thr	M+H-H2O	C17H31N7O9	35.5	-1.3068	79.1906	100 - 21.6 - 4.09 - 0.547			460.214	1	5.02818
5.03_460.2144m/z	125415	Asp Arg Thr Ser	M+H-H2O	C17H31N7O9	35.5	-1.3068	79.1906	100 - 21.6 - 4.09 - 0.547			460.214	1	5.02818
5.03_460.2144m/z	125776	Asp Ser Arg Thr	M+H-H2O	C17H31N7O9	35.5	-1.3068	79.1906	100 - 21.6 - 4.09 - 0.547			460.214	1	5.02818
5.03_460.2144m/z	125814	Asp Ser Thr Arg	M+H-H2O	C17H31N7O9	35.5	-1.3068	79.1906	100 - 21.6 - 4.09 - 0.547			460.214	1	5.02818
5.03_460.2144m/z	126175	Asp Thr Arg Ser	M+H-H2O	C17H31N7O9	35.5	-1.3068	79.1906	100 - 21.6 - 4.09 - 0.547			460.214	1	5.02818
5.03_460.2144m/z	126194	Asp Thr Ser Arg	M+H-H2O	C17H31N7O9	35.5	-1.3068	79.1906	100 - 21.6 - 4.09 - 0.547			460.214	1	5.02818
5.03_460.2144m/z	133395	Glu Arg Ser Ser	M+H-H2O	C17H31N7O9	35.5	-1.3068	79.1906	100 - 21.6 - 4.09 - 0.547			460.214	1	5.02818
5.03_460.2144m/z	133775	Glu Ser Arg Ser	M+H-H2O	C17H31N7O9	35.5	-1.3068	79.1906	100 - 21.6 - 4.09 - 0.547			460.214	1	5.02818
5.03_460.2144m/z	133794	Glu Ser Ser Arg	M+H-H2O	C17H31N7O9	35.5	-1.3068	79.1906	100 - 21.6 - 4.09 - 0.547			460.214	1	5.02818
5.03_460.2144m/z	135514	Phe Ala Cys Arg	M+H-2H2O	C21H33N7O5S	33.6	3.79316	72.6764	100 - 26.6 - 8.96 - 1.72 - 0.269			460.214	1	5.02818
5.03_460.2144m/z	135761	Phe Ala Arg Cys	M+H-2H2O	C21H33N7O5S	33.6	3.79316	72.6764	100 - 26.6 - 8.96 - 1.72 - 0.269			460.214	1	5.02818
5.03_460.2144m/z	135894	Phe Cys Ala Arg	M+H-2H2O	C21H33N7O5S	33.6	3.79316	72.6764	100 - 26.6 - 8.96 - 1.72 - 0.269			460.214	1	5.02818
5.03_460.2144m/z	136160	Phe Cys Arg Ala	M+H-2H2O	C21H33N7O5S	33.6	3.79316	72.6764	100 - 26.6 - 8.96 - 1.72 - 0.269			460.214	1	5.02818
5.03_460.2144m/z	141080	Phe Arg Ala Cys	M+H-2H2O	C21H33N7O5S	33.6	3.79316	72.6764	100 - 26.6 - 8.96 - 1.72 - 0.269			460.214	1	5.02818
5.03_460.2144m/z	141099	Phe Arg Cys Ala	M+H-2H2O	C21H33N7O5S	33.6	3.79316	72.6764	100 - 26.6 - 8.96 - 1.72 - 0.269			460.214	1	5.02818
5.03_460.2144m/z	146115	Gly His Asn Thr	M+CH3OH+H	C16H25N7O7	35.7	-1.45987	80.4786	100 - 20.4 - 3.42 - 0.416			460.214	1	5.02818
5.03_460.2144m/z	146154	Gly His Gln Ser	M+CH3OH+H	C16H25N7O7	35.7	-1.45987	80.4786	100 - 20.4 - 3.42 - 0.416			460.214	1	5.02818
5.03_460.2144m/z	146192	Gly His Ser Gln	M+CH3OH+H	C16H25N7O7	35.7	-1.45987	80.4786	100 - 20.4 - 3.42 - 0.416			460.214	1	5.02818
5.03_460.2144m/z	146210	Gly His Thr Asn	M+CH3OH+H	C16H25N7O7	35.7	-1.45987	80.4786	100 - 20.4 - 3.42 - 0.416			460.214	1	5.02818
5.03_460.2144m/z	146430	Gly Ile Ile Asn	M+2Na-H	C18H33N5O6	35.8	0.397344	79.4611	100 - 21.9 - 3.52 - 0.422			460.214	1	5.02818
5.03_460.2144m/z	146470	Gly Ile Leu Asn	M+2Na-H	C18H33N5O6	35.8	0.397344	79.4611	100 - 21.9 - 3.52 - 0.422			460.214	1	5.02818
5.03_460.2144m/z	146506	Gly Ile Asn Ile	M+2Na-H	C18H33N5O6	35.8	0.397344	79.4611	100 - 21.9 - 3.52 - 0.422			460.214	1	5.02818
5.03_460.2144m/z	146508	Gly Ile Asn Leu	M+2Na-H	C18H33N5O6	35.8	0.397344	79.4611	100 - 21.9 - 3.52 - 0.422			460.214	1	5.02818
5.03_460.2144m/z	146556	Gly Ile Gln Val	M+2Na-H	C18H33N5O6	35.8	0.397344	79.4611	100 - 21.9 - 3.52 - 0.422			460.214	1	5.02818
5.03_460.2144m/z	146632	Gly Ile Val Gln	M+2Na-H	C18H33N5O6	35.8	0.397344	79.4611	100 - 21.9 - 3.52 - 0.422			460.214	1	5.02818
5.03_460.2144m/z	147230	Gly Leu Ile Asn	M+2Na-H	C18H33N5O6	35.8	0.397344	79.4611	100 - 21.9 - 3.52 - 0.422			460.214	1	5.02818
5.03_460.2144m/z	147270	Gly Leu Leu Asn	M+2Na-H	C18H33N5O6	35.8	0.397344	79.4611	100 - 21.9 - 3.52 - 0.422			460.214	1	5.02818
5.03_460.2144m/z	147306	Gly Leu Asn Ile	M+2Na-H	C18H33N5O6	35.8	0.397344	79.4611	100 - 21.9 - 3.52 - 0.422			460.214	1	5.02818
5.03_460.2144m/z	147308	Gly Leu Asn Leu	M+2Na-H	C18H33N5O6	35.8	0.397344	79.4611	100 - 21.9 - 3.52 - 0.422			460.214	1	5.02818
5.03_460.2144m/z	147356	Gly Leu Gln Val	M+2Na-H	C18H33N5O6	35.8	0.397344	79.4611	100 - 21.9 - 3.52 - 0.422			460.214	1	5.02818
5.03_460.2144m/z	147432	Gly Leu Val Gln	M+2Na-H	C18H33N5O6	35.8	0.397344	79.4611	100 - 21.9 - 3.52 - 0.422			460.214	1	5.02818
5.03_460.2144m/z	148015	Gly Asn His Thr	M+CH3OH+H	C16H25N7O7	35.7	-1.45987	80.4786	100 - 20.4 - 3.42 - 0.416			460.214	1	5.02818
5.03_460.2144m/z	148026	Gly Asn Ile Ile	M+2Na-H	C18H33N5O6	35.8	0.397344	79.4611	100 - 21.9 - 3.52 - 0.422			460.214	1	5.02818
5.03_460.2144m/z	148028	Gly Asn Ile Leu	M+2Na-H	C18H33N5O6	35.8	0.397344	79.4611	100 - 21.9 - 3.52 - 0.422			460.214	1	5.02818
5.03_460.2144m/z	148066	Gly Asn Leu Ile	M+2Na-H	C18H33N5O6	35.8	0.397344	79.4611	100 - 21.9 - 3.52 - 0.422			460.214	1	5.02818
5.03_460.2144m/z	148068	Gly Asn Leu Leu	M+2Na-H	C18H33N5O6	35.8	0.397344	79.4611	100 - 21.9 - 3.52 - 0.422			460.214	1	5.02818
5.03_460.2144m/z	148155	Gly Asn Gln Thr	M+ACN+H	C15H26N6O8	35.9	-1.49128	81.4398	100 - 19 - 3.36 - 0.41			460.214	1	5.02818
5.03_460.2144m/z	148205	Gly Asn Thr His	M+CH3OH+H	C16H25N7O7	35.7	-1.45987	80.4786	100 - 20.4 - 3.42 - 0.416			460.214	1	5.02818
5.03_460.2144m/z	148212	Gly Asn Thr Gln	M+ACN+H	C15H26N6O8	35.9	-1.49128	81.4398	100 - 19 - 3.36 - 0.41			460.214	1	5.02818
5.03_460.2144m/z	148814	Gly Gln His Ser	M+CH3OH+H	C16H25N7O7	35.7	-1.45987	80.4786	100 - 20.4 - 3.42 - 0.416			460.214	1	5.02818
5.03_460.2144m/z	148836	Gly Gln Ile Val	M+2Na-H	C18H33N5O6	35.8	0.397344	79.4611	100 - 21.9 - 3.52 - 0.422			460.214	1	5.02818
5.03_460.2144m/z	148876	Gly Gln Leu Val	M+2Na-H	C18H33N5O6	35.8	0.397344	79.4611	100 - 21.9 - 3.52 - 0.422			460.214	1	5.02818
5.03_460.2144m/z	148915	Gly Gln Asn Thr	M+ACN+H	C15H26N6O8	35.9	-1.49128	81.4398	100 - 19 - 3.36 - 0.41			460.214	1	5.02818
5.03_460.2144m/z	148954	Gly Gln Gln Ser	M+ACN+H	C15H26N6O8	35.9	-1.49128	81.4398	100 - 19 - 3.36 - 0.41			460.214	1	5.02818
5.03_460.2144m/z	148985	Gly Gln Ser His	M+CH3OH+H	C16H25N7O7	35.7	-1.45987	80.4786	100 - 20.4 - 3.42 - 0.416			460.214	1	5.02818
5.03_460.2144m/z	148992	Gly Gln Ser Gln	M+ACN+H	C15H26N6O8	35.9	-1.49128	81.4398	100 - 19 - 3.36 - 0.41			460.214	1	5.02818
5.03_460.2144m/z	149010	Gly Gln Thr Asn	M+ACN+H	C15H26N6O8	35.9	-1.49128	81.4398	100 - 19 - 3.36 - 0.41			460.214	1	5.02818
5.03_460.2144m/z	149026	Gly Gln Val Ile	M+2Na-H	C18H33N5O6	35.8	0.397344	79.4611	100 - 21.9 - 3.52 - 0.422			460.214	1	5.02818
5.03_460.2144m/z	149028	Gly Gln Val Leu	M+2Na-H	C18H33N5O6	35.8	0.397344	79.4611	100 - 21.9 - 3.52 - 0.422			460.214	1	5.02818
5.03_460.2144m/z	149612	Gly Ser His Gln	M+CH3OH+H	C16H25N7O7	35.7	-1.45987	80.4786	100 - 20.4 - 3.42 - 0.416			460.214	1	5.02818
5.03_460.2144m/z	149745	Gly Ser Gln His	M+CH3OH+H	C16H25N7O7	35.7	-1.45987	80.4786	100 - 20.4 - 3.42 - 0.416			460.214	1	5.02818
5.03_460.2144m/z	149752	Gly Ser Gln Gln	M+ACN+H	C15H26N6O8	35.9	-1.49128	81.4398	100 - 19 - 3.36 - 0.41			460.214	1	5.02818
5.03_460.2144m/z	150010	Gly Thr His Asn	M+CH3OH+H	C16H25N7O7	35.7	-1.45987	80.4786	100 - 20.4 - 3.42 - 0.416			460.214	1	5.02818
5.03_460.2144m/z	150105	Gly Thr Asn His	M+CH3OH+H	C16H25N7O7	35.7	-1.45987	80.4786	100 - 20.4 - 3.42 - 0.416			460.214	1	5.02818
5.03_460.2144m/z	150112	Gly Thr Asn Gln	M+ACN+H	C15H26N6O8	35.9	-1.49128	81.4398	100 - 19 - 3.36 - 0.41			460.214	1	5.02818
5.03_460.2144m/z	150150	Gly Thr Gln Asn	M+ACN+H	C15H26N6O8	35.9	-1.49128	81.4398	100 - 19 - 3.36 - 0.41			460.214	1	5.02818
5.03_460.2144m/z	150432	Gly Val Ile Gln	M+2Na-H	C18H33N5O6	35.8	0.397344	79.4611	100 - 21.9 - 3.52 - 0.422			460.214	1	5.02818
5.03_460.2144m/z	150472	Gly Val Leu Gln	M+2Na-H	C18H33N5O6	35.8	0.397344	79.4611	100 - 21.9 - 3.52 - 0.422			460.214	1	5.02818
5.03_460.2144m/z	150546	Gly Val Gln Ile	M+2Na-H	C18H33N5O6	35.8	0.397344	79.4611	100 - 21.9 - 3.52 - 0.422			460.214	1	5.02818
5.03_460.2144m/z	150548	Gly Val Gln Leu	M+2Na-H	C18H33N5O6	35.8	0.397344	79.4611	100 - 21.9 - 3.52 - 0.422			460.214	1	5.02818
5.03_460.2144m/z	151714	His Ala Asn Ser	M+CH3OH+H	C16H25N7O7	35.7	-1.45987	80.4786	100 - 20.4 - 3.42 - 0.416			460.214	1	5.02818
5.03_460.2144m/z	151790	His Ala Ser Asn	M+CH3OH+H	C16H25N7O7	35.7	-1.45987	80.4786	100 - 20.4 - 3.42 - 0.416			460.214	1	5.02818
5.03_460.2144m/z	153715	His Gly Asn Thr	M+CH3OH+H	C16H25N7O7	35.7	-1.45987	80.4786	100 - 20.4 - 3.42 - 0.416			460.214	1	5.02818
5.03_460.2144m/z	153754	His Gly Gln Ser	M+CH3OH+H	C16H25N7O7	35.7	-1.45987	80.4786	100 - 20.4 - 3.42 - 0.416			460.214	1	5.02818
5.03_460.2144m/z	153792	His Gly Ser Gln	M+CH3OH+H	C16H25N7O7	35.7	-1.45987	80.4786	100 - 20.4 - 3.42 - 0.416			460.214	1	5.02818
5.03_460.2144m/z	153810	His Gly Thr Asn	M+CH3OH+H	C16H25N7O7	35.7	-1.45987	80.4786	100 - 20.4 - 3.42 - 0.416			460.214	1	5.02818
5.03_460.2144m/z	155894	His Asn Ala Ser	M+CH3OH+H	C16H25N7O7	35.7	-1.45987	80.4786	100 - 20.4 - 3.42 - 0.416			460.214	1	5.02818
5.03_460.2144m/z	155995	His Asn Gly Thr	M+CH3OH+H	C16H25N7O7	35.7	-1.45987	80.4786	100 - 20.4 - 3.42 - 0.416			460.214	1	5.02818
5.03_460.2144m/z	156179	His Asn Ser Ala	M+CH3OH+H	C16H25N7O7	35.7	-1.45987	80.4786	100 - 20.4 - 3.42 - 0.416			460.214	1	5.02818
5.03_460.2144m/z	156204	His Asn Thr Gly	M+CH3OH+H	C16H25N7O7	35.7	-1.45987	80.4786	100 - 20.4 - 3.42 - 0.416			460.214	1	5.02818
5.03_460.2144m/z	156794	His Gln Gly Ser	M+CH3OH+H	C16H25N7O7	35.7	-1.45987	80.4786	100 - 20.4 - 3.42 - 0.416			460.214	1	5.02818
5.03_460.2144m/z	156984	His Gln Ser Gly	M+CH3OH+H	C16H25N7O7	35.7	-1.45987	80.4786	100 - 20.4 - 3.42 - 0.416			460.214	1	5.02818
5.03_460.2144m/z	157490	His Ser Ala Asn	M+CH3OH+H	C16H25N7O7	35.7	-1.45987	80.4786	100 - 20.4 - 3.42 - 0.416			460.214	1	5.02818
5.03_460.2144m/z	157592	His Ser Gly Gln	M+CH3OH+H	C16H25N7O7	35.7	-1.45987	80.4786	100 - 20.4 - 3.42 - 0.416			460.214	1	5.02818
5.03_460.2144m/z	157699	His Ser Asn Ala	M+CH3OH+H	C16H25N7O7	35.7	-1.45987	80.4786	100 - 20.4 - 3.42 - 0.416			460.214	1	5.02818
5.03_460.2144m/z	157744	His Ser Gln Gly	M+CH3OH+H	C16H25N7O7	35.7	-1.45987	80.4786	100 - 20.4 - 3.42 - 0.416			460.214	1	5.02818
5.03_460.2144m/z	157990	His Thr Gly Asn	M+CH3OH+H	C16H25N7O7	35.7	-1.45987	80.4786	100 - 20.4 - 3.42 - 0.416			460.214	1	5.02818
5.03_460.2144m/z	158104	His Thr Asn Gly	M+CH3OH+H	C16H25N7O7	35.7	-1.45987	80.4786	100 - 20.4 - 3.42 - 0.416			460.214	1	5.02818
5.03_460.2144m/z	159716	Ile Ala Asn Val	M+2Na-H	C18H33N5O6	35.8	0.397344	79.4611	100 - 21.9 - 3.52 - 0.422			460.214	1	5.02818
5.03_460.2144m/z	159830	Ile Ala Val Asn	M+2Na-H	C18H33N5O6	35.8	0.397344	79.4611	100 - 21.9 - 3.52 - 0.422			460.214	1	5.02818
5.03_460.2144m/z	161630	Ile Gly Ile Asn	M+2Na-H	C18H33N5O6	35.8	0.397344	79.4611	100 - 21.9 - 3.52 - 0.422			460.214	1	5.02818
5.03_460.2144m/z	161670	Ile Gly Leu Asn	M+2Na-H	C18H33N5O6	35.8	0.397344	79.4611	100 - 21.9 - 3.52 - 0.422			460.214	1	5.02818
5.03_460.2144m/z	161706	Ile Gly Asn Ile	M+2Na-H	C18H33N5O6	35.8	0.397344	79.4611	100 - 21.9 - 3.52 - 0.422			460.214	1	5.02818
5.03_460.2144m/z	161708	Ile Gly Asn Leu	M+2Na-H	C18H33N5O6	35.8	0.397344	79.4611	100 - 21.9 - 3.52 - 0.422			460.214	1	5.02818
5.03_460.2144m/z	161756	Ile Gly Gln Val	M+2Na-H	C18H33N5O6	35.8	0.397344	79.4611	100 - 21.9 - 3.52 - 0.422			460.214	1	5.02818
5.03_460.2144m/z	161832	Ile Gly Val Gln	M+2Na-H	C18H33N5O6	35.8	0.397344	79.4611	100 - 21.9 - 3.52 - 0.422			460.214	1	5.02818
5.03_460.2144m/z	162390	Ile Ile Gly Asn	M+2Na-H	C18H33N5O6	35.8	0.397344	79.4611	100 - 21.9 - 3.52 - 0.422			460.214	1	5.02818
5.03_460.2144m/z	162504	Ile Ile Asn Gly	M+2Na-H	C18H33N5O6	35.8	0.397344	79.4611	100 - 21.9 - 3.52 - 0.422			460.214	1	5.02818
5.03_460.2144m/z	163190	Ile Leu Gly Asn	M+2Na-H	C18H33N5O6	35.8	0.397344	79.4611	100 - 21.9 - 3.52 - 0.422			460.214	1	5.02818
5.03_460.2144m/z	163304	Ile Leu Asn Gly	M+2Na-H	C18H33N5O6	35.8	0.397344	79.4611	100 - 21.9 - 3.52 - 0.422			460.214	1	5.02818
5.03_460.2144m/z	163896	Ile Asn Ala Val	M+2Na-H	C18H33N5O6	35.8	0.397344	79.4611	100 - 21.9 - 3.52 - 0.422			460.214	1	5.02818
5.03_460.2144m/z	163986	Ile Asn Gly Ile	M+2Na-H	C18H33N5O6	35.8	0.397344	79.4611	100 - 21.9 - 3.52 - 0.422			460.214	1	5.02818
5.03_460.2144m/z	163988	Ile Asn Gly Leu	M+2Na-H	C18H33N5O6	35.8	0.397344	79.4611	100 - 21.9 - 3.52 - 0.422			460.214	1	5.02818
5.03_460.2144m/z	164024	Ile Asn Ile Gly	M+2Na-H	C18H33N5O6	35.8	0.397344	79.4611	100 - 21.9 - 3.52 - 0.422			460.214	1	5.02818
5.03_460.2144m/z	164064	Ile Asn Leu Gly	M+2Na-H	C18H33N5O6	35.8	0.397344	79.4611	100 - 21.9 - 3.52 - 0.422			460.214	1	5.02818
5.03_460.2144m/z	164219	Ile Asn Val Ala	M+2Na-H	C18H33N5O6	35.8	0.397344	79.4611	100 - 21.9 - 3.52 - 0.422			460.214	1	5.02818
5.03_460.2144m/z	164796	Ile Gln Gly Val	M+2Na-H	C18H33N5O6	35.8	0.397344	79.4611	100 - 21.9 - 3.52 - 0.422			460.214	1	5.02818
5.03_460.2144m/z	165024	Ile Gln Val Gly	M+2Na-H	C18H33N5O6	35.8	0.397344	79.4611	100 - 21.9 - 3.52 - 0.422			460.214	1	5.02818
5.03_460.2144m/z	16539	Asp Glu Arg	M+ACN+H	C15H26N6O8	35.9	-1.49128	81.4398	100 - 19 - 3.36 - 0.41			460.214	1	5.02818
5.03_460.2144m/z	16625	Glu Asp Arg	M+ACN+H	C15H26N6O8	35.9	-1.49128	81.4398	100 - 19 - 3.36 - 0.41			460.214	1	5.02818
5.03_460.2144m/z	166290	Ile Val Ala Asn	M+2Na-H	C18H33N5O6	35.8	0.397344	79.4611	100 - 21.9 - 3.52 - 0.422			460.214	1	5.02818
5.03_460.2144m/z	166392	Ile Val Gly Gln	M+2Na-H	C18H33N5O6	35.8	0.397344	79.4611	100 - 21.9 - 3.52 - 0.422			460.214	1	5.02818
5.03_460.2144m/z	166499	Ile Val Asn Ala	M+2Na-H	C18H33N5O6	35.8	0.397344	79.4611	100 - 21.9 - 3.52 - 0.422			460.214	1	5.02818
5.03_460.2144m/z	166544	Ile Val Gln Gly	M+2Na-H	C18H33N5O6	35.8	0.397344	79.4611	100 - 21.9 - 3.52 - 0.422			460.214	1	5.02818
5.03_460.2144m/z	167735	Lys Ala Pro Thr	M+2Na-H	C18H33N5O6	35.8	0.397344	79.4611	100 - 21.9 - 3.52 - 0.422			460.214	1	5.02818
5.03_460.2144m/z	167811	Lys Ala Thr Pro	M+2Na-H	C18H33N5O6	35.8	0.397344	79.4611	100 - 21.9 - 3.52 - 0.422			460.214	1	5.02818
5.03_460.2144m/z	172295	Lys Pro Ala Thr	M+2Na-H	C18H33N5O6	35.8	0.397344	79.4611	100 - 21.9 - 3.52 - 0.422			460.214	1	5.02818
5.03_460.2144m/z	172599	Lys Pro Thr Ala	M+2Na-H	C18H33N5O6	35.8	0.397344	79.4611	100 - 21.9 - 3.52 - 0.422			460.214	1	5.02818
5.03_460.2144m/z	173891	Lys Thr Ala Pro	M+2Na-H	C18H33N5O6	35.8	0.397344	79.4611	100 - 21.9 - 3.52 - 0.422			460.214	1	5.02818
5.03_460.2144m/z	174119	Lys Thr Pro Ala	M+2Na-H	C18H33N5O6	35.8	0.397344	79.4611	100 - 21.9 - 3.52 - 0.422			460.214	1	5.02818
5.03_460.2144m/z	175716	Leu Ala Asn Val	M+2Na-H	C18H33N5O6	35.8	0.397344	79.4611	100 - 21.9 - 3.52 - 0.422			460.214	1	5.02818
5.03_460.2144m/z	175830	Leu Ala Val Asn	M+2Na-H	C18H33N5O6	35.8	0.397344	79.4611	100 - 21.9 - 3.52 - 0.422			460.214	1	5.02818
5.03_460.2144m/z	177630	Leu Gly Ile Asn	M+2Na-H	C18H33N5O6	35.8	0.397344	79.4611	100 - 21.9 - 3.52 - 0.422			460.214	1	5.02818
5.03_460.2144m/z	177670	Leu Gly Leu Asn	M+2Na-H	C18H33N5O6	35.8	0.397344	79.4611	100 - 21.9 - 3.52 - 0.422			460.214	1	5.02818
5.03_460.2144m/z	177706	Leu Gly Asn Ile	M+2Na-H	C18H33N5O6	35.8	0.397344	79.4611	100 - 21.9 - 3.52 - 0.422			460.214	1	5.02818
5.03_460.2144m/z	177708	Leu Gly Asn Leu	M+2Na-H	C18H33N5O6	35.8	0.397344	79.4611	100 - 21.9 - 3.52 - 0.422			460.214	1	5.02818
5.03_460.2144m/z	177756	Leu Gly Gln Val	M+2Na-H	C18H33N5O6	35.8	0.397344	79.4611	100 - 21.9 - 3.52 - 0.422			460.214	1	5.02818
5.03_460.2144m/z	177832	Leu Gly Val Gln	M+2Na-H	C18H33N5O6	35.8	0.397344	79.4611	100 - 21.9 - 3.52 - 0.422			460.214	1	5.02818
5.03_460.2144m/z	178390	Leu Ile Gly Asn	M+2Na-H	C18H33N5O6	35.8	0.397344	79.4611	100 - 21.9 - 3.52 - 0.422			460.214	1	5.02818
5.03_460.2144m/z	178504	Leu Ile Asn Gly	M+2Na-H	C18H33N5O6	35.8	0.397344	79.4611	100 - 21.9 - 3.52 - 0.422			460.214	1	5.02818
5.03_460.2144m/z	179190	Leu Leu Gly Asn	M+2Na-H	C18H33N5O6	35.8	0.397344	79.4611	100 - 21.9 - 3.52 - 0.422			460.214	1	5.02818
5.03_460.2144m/z	179304	Leu Leu Asn Gly	M+2Na-H	C18H33N5O6	35.8	0.397344	79.4611	100 - 21.9 - 3.52 - 0.422			460.214	1	5.02818
5.03_460.2144m/z	179896	Leu Asn Ala Val	M+2Na-H	C18H33N5O6	35.8	0.397344	79.4611	100 - 21.9 - 3.52 - 0.422			460.214	1	5.02818
5.03_460.2144m/z	179986	Leu Asn Gly Ile	M+2Na-H	C18H33N5O6	35.8	0.397344	79.4611	100 - 21.9 - 3.52 - 0.422			460.214	1	5.02818
5.03_460.2144m/z	179988	Leu Asn Gly Leu	M+2Na-H	C18H33N5O6	35.8	0.397344	79.4611	100 - 21.9 - 3.52 - 0.422			460.214	1	5.02818
5.03_460.2144m/z	180024	Leu Asn Ile Gly	M+2Na-H	C18H33N5O6	35.8	0.397344	79.4611	100 - 21.9 - 3.52 - 0.422			460.214	1	5.02818
5.03_460.2144m/z	180064	Leu Asn Leu Gly	M+2Na-H	C18H33N5O6	35.8	0.397344	79.4611	100 - 21.9 - 3.52 - 0.422			460.214	1	5.02818
5.03_460.2144m/z	180219	Leu Asn Val Ala	M+2Na-H	C18H33N5O6	35.8	0.397344	79.4611	100 - 21.9 - 3.52 - 0.422			460.214	1	5.02818
5.03_460.2144m/z	180796	Leu Gln Gly Val	M+2Na-H	C18H33N5O6	35.8	0.397344	79.4611	100 - 21.9 - 3.52 - 0.422			460.214	1	5.02818
5.03_460.2144m/z	181024	Leu Gln Val Gly	M+2Na-H	C18H33N5O6	35.8	0.397344	79.4611	100 - 21.9 - 3.52 - 0.422			460.214	1	5.02818
5.03_460.2144m/z	182290	Leu Val Ala Asn	M+2Na-H	C18H33N5O6	35.8	0.397344	79.4611	100 - 21.9 - 3.52 - 0.422			460.214	1	5.02818
5.03_460.2144m/z	182392	Leu Val Gly Gln	M+2Na-H	C18H33N5O6	35.8	0.397344	79.4611	100 - 21.9 - 3.52 - 0.422			460.214	1	5.02818
5.03_460.2144m/z	182499	Leu Val Asn Ala	M+2Na-H	C18H33N5O6	35.8	0.397344	79.4611	100 - 21.9 - 3.52 - 0.422			460.214	1	5.02818
5.03_460.2144m/z	182544	Leu Val Gln Gly	M+2Na-H	C18H33N5O6	35.8	0.397344	79.4611	100 - 21.9 - 3.52 - 0.422			460.214	1	5.02818
5.03_460.2144m/z	19038	Arg Glu Asp	M+ACN+H	C15H26N6O8	35.9	-1.49128	81.4398	100 - 19 - 3.36 - 0.41			460.214	1	5.02818
5.03_460.2144m/z	19084	Arg Asp Glu	M+ACN+H	C15H26N6O8	35.9	-1.49128	81.4398	100 - 19 - 3.36 - 0.41			460.214	1	5.02818
5.03_460.2144m/z	191614	Asn Ala His Ser	M+CH3OH+H	C16H25N7O7	35.7	-1.45987	80.4786	100 - 20.4 - 3.42 - 0.416			460.214	1	5.02818
5.03_460.2144m/z	191636	Asn Ala Ile Val	M+2Na-H	C18H33N5O6	35.8	0.397344	79.4611	100 - 21.9 - 3.52 - 0.422			460.214	1	5.02818
5.03_460.2144m/z	191676	Asn Ala Leu Val	M+2Na-H	C18H33N5O6	35.8	0.397344	79.4611	100 - 21.9 - 3.52 - 0.422			460.214	1	5.02818
5.03_460.2144m/z	191715	Asn Ala Asn Thr	M+ACN+H	C15H26N6O8	35.9	-1.49128	81.4398	100 - 19 - 3.36 - 0.41			460.214	1	5.02818
5.03_460.2144m/z	191754	Asn Ala Gln Ser	M+ACN+H	C15H26N6O8	35.9	-1.49128	81.4398	100 - 19 - 3.36 - 0.41			460.214	1	5.02818
5.03_460.2144m/z	191785	Asn Ala Ser His	M+CH3OH+H	C16H25N7O7	35.7	-1.45987	80.4786	100 - 20.4 - 3.42 - 0.416			460.214	1	5.02818
5.03_460.2144m/z	191792	Asn Ala Ser Gln	M+ACN+H	C15H26N6O8	35.9	-1.49128	81.4398	100 - 19 - 3.36 - 0.41			460.214	1	5.02818
5.03_460.2144m/z	191810	Asn Ala Thr Asn	M+ACN+H	C15H26N6O8	35.9	-1.49128	81.4398	100 - 19 - 3.36 - 0.41			460.214	1	5.02818
5.03_460.2144m/z	191826	Asn Ala Val Ile	M+2Na-H	C18H33N5O6	35.8	0.397344	79.4611	100 - 21.9 - 3.52 - 0.422			460.214	1	5.02818
5.03_460.2144m/z	191828	Asn Ala Val Leu	M+2Na-H	C18H33N5O6	35.8	0.397344	79.4611	100 - 21.9 - 3.52 - 0.422			460.214	1	5.02818
5.03_460.2144m/z	193615	Asn Gly His Thr	M+CH3OH+H	C16H25N7O7	35.7	-1.45987	80.4786	100 - 20.4 - 3.42 - 0.416			460.214	1	5.02818
5.03_460.2144m/z	193626	Asn Gly Ile Ile	M+2Na-H	C18H33N5O6	35.8	0.397344	79.4611	100 - 21.9 - 3.52 - 0.422			460.214	1	5.02818
5.03_460.2144m/z	193628	Asn Gly Ile Leu	M+2Na-H	C18H33N5O6	35.8	0.397344	79.4611	100 - 21.9 - 3.52 - 0.422			460.214	1	5.02818
5.03_460.2144m/z	193666	Asn Gly Leu Ile	M+2Na-H	C18H33N5O6	35.8	0.397344	79.4611	100 - 21.9 - 3.52 - 0.422			460.214	1	5.02818
5.03_460.2144m/z	193668	Asn Gly Leu Leu	M+2Na-H	C18H33N5O6	35.8	0.397344	79.4611	100 - 21.9 - 3.52 - 0.422			460.214	1	5.02818
5.03_460.2144m/z	193755	Asn Gly Gln Thr	M+ACN+H	C15H26N6O8	35.9	-1.49128	81.4398	100 - 19 - 3.36 - 0.41			460.214	1	5.02818
5.03_460.2144m/z	193805	Asn Gly Thr His	M+CH3OH+H	C16H25N7O7	35.7	-1.45987	80.4786	100 - 20.4 - 3.42 - 0.416			460.214	1	5.02818
5.03_460.2144m/z	193812	Asn Gly Thr Gln	M+ACN+H	C15H26N6O8	35.9	-1.49128	81.4398	100 - 19 - 3.36 - 0.41			460.214	1	5.02818
5.03_460.2144m/z	193894	Asn His Ala Ser	M+CH3OH+H	C16H25N7O7	35.7	-1.45987	80.4786	100 - 20.4 - 3.42 - 0.416			460.214	1	5.02818
5.03_460.2144m/z	193995	Asn His Gly Thr	M+CH3OH+H	C16H25N7O7	35.7	-1.45987	80.4786	100 - 20.4 - 3.42 - 0.416			460.214	1	5.02818
5.03_460.2144m/z	194179	Asn His Ser Ala	M+CH3OH+H	C16H25N7O7	35.7	-1.45987	80.4786	100 - 20.4 - 3.42 - 0.416			460.214	1	5.02818
5.03_460.2144m/z	194204	Asn His Thr Gly	M+CH3OH+H	C16H25N7O7	35.7	-1.45987	80.4786	100 - 20.4 - 3.42 - 0.416			460.214	1	5.02818
5.03_460.2144m/z	194296	Asn Ile Ala Val	M+2Na-H	C18H33N5O6	35.8	0.397344	79.4611	100 - 21.9 - 3.52 - 0.422			460.214	1	5.02818
5.03_460.2144m/z	194386	Asn Ile Gly Ile	M+2Na-H	C18H33N5O6	35.8	0.397344	79.4611	100 - 21.9 - 3.52 - 0.422			460.214	1	5.02818
5.03_460.2144m/z	194388	Asn Ile Gly Leu	M+2Na-H	C18H33N5O6	35.8	0.397344	79.4611	100 - 21.9 - 3.52 - 0.422			460.214	1	5.02818
5.03_460.2144m/z	194424	Asn Ile Ile Gly	M+2Na-H	C18H33N5O6	35.8	0.397344	79.4611	100 - 21.9 - 3.52 - 0.422			460.214	1	5.02818
5.03_460.2144m/z	194464	Asn Ile Leu Gly	M+2Na-H	C18H33N5O6	35.8	0.397344	79.4611	100 - 21.9 - 3.52 - 0.422			460.214	1	5.02818
5.03_460.2144m/z	194619	Asn Ile Val Ala	M+2Na-H	C18H33N5O6	35.8	0.397344	79.4611	100 - 21.9 - 3.52 - 0.422			460.214	1	5.02818
5.03_460.2144m/z	195096	Asn Leu Ala Val	M+2Na-H	C18H33N5O6	35.8	0.397344	79.4611	100 - 21.9 - 3.52 - 0.422			460.214	1	5.02818
5.03_460.2144m/z	195186	Asn Leu Gly Ile	M+2Na-H	C18H33N5O6	35.8	0.397344	79.4611	100 - 21.9 - 3.52 - 0.422			460.214	1	5.02818
5.03_460.2144m/z	195188	Asn Leu Gly Leu	M+2Na-H	C18H33N5O6	35.8	0.397344	79.4611	100 - 21.9 - 3.52 - 0.422			460.214	1	5.02818
5.03_460.2144m/z	195224	Asn Leu Ile Gly	M+2Na-H	C18H33N5O6	35.8	0.397344	79.4611	100 - 21.9 - 3.52 - 0.422			460.214	1	5.02818
5.03_460.2144m/z	195264	Asn Leu Leu Gly	M+2Na-H	C18H33N5O6	35.8	0.397344	79.4611	100 - 21.9 - 3.52 - 0.422			460.214	1	5.02818
5.03_460.2144m/z	195419	Asn Leu Val Ala	M+2Na-H	C18H33N5O6	35.8	0.397344	79.4611	100 - 21.9 - 3.52 - 0.422			460.214	1	5.02818
5.03_460.2144m/z	195895	Asn Asn Ala Thr	M+ACN+H	C15H26N6O8	35.9	-1.49128	81.4398	100 - 19 - 3.36 - 0.41			460.214	1	5.02818
5.03_460.2144m/z	196199	Asn Asn Thr Ala	M+ACN+H	C15H26N6O8	35.9	-1.49128	81.4398	100 - 19 - 3.36 - 0.41			460.214	1	5.02818
5.03_460.2144m/z	196694	Asn Gln Ala Ser	M+ACN+H	C15H26N6O8	35.9	-1.49128	81.4398	100 - 19 - 3.36 - 0.41			460.214	1	5.02818
5.03_460.2144m/z	196795	Asn Gln Gly Thr	M+ACN+H	C15H26N6O8	35.9	-1.49128	81.4398	100 - 19 - 3.36 - 0.41			460.214	1	5.02818
5.03_460.2144m/z	196979	Asn Gln Ser Ala	M+ACN+H	C15H26N6O8	35.9	-1.49128	81.4398	100 - 19 - 3.36 - 0.41			460.214	1	5.02818
5.03_460.2144m/z	197004	Asn Gln Thr Gly	M+ACN+H	C15H26N6O8	35.9	-1.49128	81.4398	100 - 19 - 3.36 - 0.41			460.214	1	5.02818
5.03_460.2144m/z	197485	Asn Ser Ala His	M+CH3OH+H	C16H25N7O7	35.7	-1.45987	80.4786	100 - 20.4 - 3.42 - 0.416			460.214	1	5.02818
5.03_460.2144m/z	197492	Asn Ser Ala Gln	M+ACN+H	C15H26N6O8	35.9	-1.49128	81.4398	100 - 19 - 3.36 - 0.41			460.214	1	5.02818
5.03_460.2144m/z	197599	Asn Ser His Ala	M+CH3OH+H	C16H25N7O7	35.7	-1.45987	80.4786	100 - 20.4 - 3.42 - 0.416			460.214	1	5.02818
5.03_460.2144m/z	197739	Asn Ser Gln Ala	M+ACN+H	C15H26N6O8	35.9	-1.49128	81.4398	100 - 19 - 3.36 - 0.41			460.214	1	5.02818
5.03_460.2144m/z	197890	Asn Thr Ala Asn	M+ACN+H	C15H26N6O8	35.9	-1.49128	81.4398	100 - 19 - 3.36 - 0.41			460.214	1	5.02818
5.03_460.2144m/z	197985	Asn Thr Gly His	M+CH3OH+H	C16H25N7O7	35.7	-1.45987	80.4786	100 - 20.4 - 3.42 - 0.416			460.214	1	5.02818
5.03_460.2144m/z	197992	Asn Thr Gly Gln	M+ACN+H	C15H26N6O8	35.9	-1.49128	81.4398	100 - 19 - 3.36 - 0.41			460.214	1	5.02818
5.03_460.2144m/z	198004	Asn Thr His Gly	M+CH3OH+H	C16H25N7O7	35.7	-1.45987	80.4786	100 - 20.4 - 3.42 - 0.416			460.214	1	5.02818
5.03_460.2144m/z	198099	Asn Thr Asn Ala	M+ACN+H	C15H26N6O8	35.9	-1.49128	81.4398	100 - 19 - 3.36 - 0.41			460.214	1	5.02818
5.03_460.2144m/z	198144	Asn Thr Gln Gly	M+ACN+H	C15H26N6O8	35.9	-1.49128	81.4398	100 - 19 - 3.36 - 0.41			460.214	1	5.02818
5.03_460.2144m/z	198286	Asn Val Ala Ile	M+2Na-H	C18H33N5O6	35.8	0.397344	79.4611	100 - 21.9 - 3.52 - 0.422			460.214	1	5.02818
5.03_460.2144m/z	198288	Asn Val Ala Leu	M+2Na-H	C18H33N5O6	35.8	0.397344	79.4611	100 - 21.9 - 3.52 - 0.422			460.214	1	5.02818
5.03_460.2144m/z	198419	Asn Val Ile Ala	M+2Na-H	C18H33N5O6	35.8	0.397344	79.4611	100 - 21.9 - 3.52 - 0.422			460.214	1	5.02818
5.03_460.2144m/z	198459	Asn Val Leu Ala	M+2Na-H	C18H33N5O6	35.8	0.397344	79.4611	100 - 21.9 - 3.52 - 0.422			460.214	1	5.02818
5.03_460.2144m/z	199655	Pro Ala Lys Thr	M+2Na-H	C18H33N5O6	35.8	0.397344	79.4611	100 - 21.9 - 3.52 - 0.422			460.214	1	5.02818
5.03_460.2144m/z	199807	Pro Ala Thr Lys	M+2Na-H	C18H33N5O6	35.8	0.397344	79.4611	100 - 21.9 - 3.52 - 0.422			460.214	1	5.02818
5.03_460.2144m/z	20083	Asp Arg Glu	M+ACN+H	C15H26N6O8	35.9	-1.49128	81.4398	100 - 19 - 3.36 - 0.41			460.214	1	5.02818
5.03_460.2144m/z	202695	Pro Lys Ala Thr	M+2Na-H	C18H33N5O6	35.8	0.397344	79.4611	100 - 21.9 - 3.52 - 0.422			460.214	1	5.02818
5.03_460.2144m/z	202999	Pro Lys Thr Ala	M+2Na-H	C18H33N5O6	35.8	0.397344	79.4611	100 - 21.9 - 3.52 - 0.422			460.214	1	5.02818
5.03_460.2144m/z	205887	Pro Thr Ala Lys	M+2Na-H	C18H33N5O6	35.8	0.397344	79.4611	100 - 21.9 - 3.52 - 0.422			460.214	1	5.02818
5.03_460.2144m/z	206039	Pro Thr Lys Ala	M+2Na-H	C18H33N5O6	35.8	0.397344	79.4611	100 - 21.9 - 3.52 - 0.422			460.214	1	5.02818
5.03_460.2144m/z	207714	Gln Ala Asn Ser	M+ACN+H	C15H26N6O8	35.9	-1.49128	81.4398	100 - 19 - 3.36 - 0.41			460.214	1	5.02818
5.03_460.2144m/z	207790	Gln Ala Ser Asn	M+ACN+H	C15H26N6O8	35.9	-1.49128	81.4398	100 - 19 - 3.36 - 0.41			460.214	1	5.02818
5.03_460.2144m/z	207836	Gln Ala Val Val	M+2Na-H	C18H33N5O6	35.8	0.397344	79.4611	100 - 21.9 - 3.52 - 0.422			460.214	1	5.02818
5.03_460.2144m/z	209614	Gln Gly His Ser	M+CH3OH+H	C16H25N7O7	35.7	-1.45987	80.4786	100 - 20.4 - 3.42 - 0.416			460.214	1	5.02818
5.03_460.2144m/z	209636	Gln Gly Ile Val	M+2Na-H	C18H33N5O6	35.8	0.397344	79.4611	100 - 21.9 - 3.52 - 0.422			460.214	1	5.02818
5.03_460.2144m/z	209676	Gln Gly Leu Val	M+2Na-H	C18H33N5O6	35.8	0.397344	79.4611	100 - 21.9 - 3.52 - 0.422			460.214	1	5.02818
5.03_460.2144m/z	209715	Gln Gly Asn Thr	M+ACN+H	C15H26N6O8	35.9	-1.49128	81.4398	100 - 19 - 3.36 - 0.41			460.214	1	5.02818
5.03_460.2144m/z	209754	Gln Gly Gln Ser	M+ACN+H	C15H26N6O8	35.9	-1.49128	81.4398	100 - 19 - 3.36 - 0.41			460.214	1	5.02818
5.03_460.2144m/z	209785	Gln Gly Ser His	M+CH3OH+H	C16H25N7O7	35.7	-1.45987	80.4786	100 - 20.4 - 3.42 - 0.416			460.214	1	5.02818
5.03_460.2144m/z	209792	Gln Gly Ser Gln	M+ACN+H	C15H26N6O8	35.9	-1.49128	81.4398	100 - 19 - 3.36 - 0.41			460.214	1	5.02818
5.03_460.2144m/z	209810	Gln Gly Thr Asn	M+ACN+H	C15H26N6O8	35.9	-1.49128	81.4398	100 - 19 - 3.36 - 0.41			460.214	1	5.02818
5.03_460.2144m/z	209826	Gln Gly Val Ile	M+2Na-H	C18H33N5O6	35.8	0.397344	79.4611	100 - 21.9 - 3.52 - 0.422			460.214	1	5.02818
5.03_460.2144m/z	209828	Gln Gly Val Leu	M+2Na-H	C18H33N5O6	35.8	0.397344	79.4611	100 - 21.9 - 3.52 - 0.422			460.214	1	5.02818
5.03_460.2144m/z	209994	Gln His Gly Ser	M+CH3OH+H	C16H25N7O7	35.7	-1.45987	80.4786	100 - 20.4 - 3.42 - 0.416			460.214	1	5.02818
5.03_460.2144m/z	210184	Gln His Ser Gly	M+CH3OH+H	C16H25N7O7	35.7	-1.45987	80.4786	100 - 20.4 - 3.42 - 0.416			460.214	1	5.02818
5.03_460.2144m/z	210396	Gln Ile Gly Val	M+2Na-H	C18H33N5O6	35.8	0.397344	79.4611	100 - 21.9 - 3.52 - 0.422			460.214	1	5.02818
5.03_460.2144m/z	210624	Gln Ile Val Gly	M+2Na-H	C18H33N5O6	35.8	0.397344	79.4611	100 - 21.9 - 3.52 - 0.422			460.214	1	5.02818
5.03_460.2144m/z	211196	Gln Leu Gly Val	M+2Na-H	C18H33N5O6	35.8	0.397344	79.4611	100 - 21.9 - 3.52 - 0.422			460.214	1	5.02818
5.03_460.2144m/z	211424	Gln Leu Val Gly	M+2Na-H	C18H33N5O6	35.8	0.397344	79.4611	100 - 21.9 - 3.52 - 0.422			460.214	1	5.02818
5.03_460.2144m/z	211894	Gln Asn Ala Ser	M+ACN+H	C15H26N6O8	35.9	-1.49128	81.4398	100 - 19 - 3.36 - 0.41			460.214	1	5.02818
5.03_460.2144m/z	211995	Gln Asn Gly Thr	M+ACN+H	C15H26N6O8	35.9	-1.49128	81.4398	100 - 19 - 3.36 - 0.41			460.214	1	5.02818
5.03_460.2144m/z	212179	Gln Asn Ser Ala	M+ACN+H	C15H26N6O8	35.9	-1.49128	81.4398	100 - 19 - 3.36 - 0.41			460.214	1	5.02818
5.03_460.2144m/z	212204	Gln Asn Thr Gly	M+ACN+H	C15H26N6O8	35.9	-1.49128	81.4398	100 - 19 - 3.36 - 0.41			460.214	1	5.02818
5.03_460.2144m/z	212794	Gln Gln Gly Ser	M+ACN+H	C15H26N6O8	35.9	-1.49128	81.4398	100 - 19 - 3.36 - 0.41			460.214	1	5.02818
5.03_460.2144m/z	212984	Gln Gln Ser Gly	M+ACN+H	C15H26N6O8	35.9	-1.49128	81.4398	100 - 19 - 3.36 - 0.41			460.214	1	5.02818
5.03_460.2144m/z	213490	Gln Ser Ala Asn	M+ACN+H	C15H26N6O8	35.9	-1.49128	81.4398	100 - 19 - 3.36 - 0.41			460.214	1	5.02818
5.03_460.2144m/z	213585	Gln Ser Gly His	M+CH3OH+H	C16H25N7O7	35.7	-1.45987	80.4786	100 - 20.4 - 3.42 - 0.416			460.214	1	5.02818
5.03_460.2144m/z	213592	Gln Ser Gly Gln	M+ACN+H	C15H26N6O8	35.9	-1.49128	81.4398	100 - 19 - 3.36 - 0.41			460.214	1	5.02818
5.03_460.2144m/z	213604	Gln Ser His Gly	M+CH3OH+H	C16H25N7O7	35.7	-1.45987	80.4786	100 - 20.4 - 3.42 - 0.416			460.214	1	5.02818
5.03_460.2144m/z	213699	Gln Ser Asn Ala	M+ACN+H	C15H26N6O8	35.9	-1.49128	81.4398	100 - 19 - 3.36 - 0.41			460.214	1	5.02818
5.03_460.2144m/z	213744	Gln Ser Gln Gly	M+ACN+H	C15H26N6O8	35.9	-1.49128	81.4398	100 - 19 - 3.36 - 0.41			460.214	1	5.02818
5.03_460.2144m/z	213990	Gln Thr Gly Asn	M+ACN+H	C15H26N6O8	35.9	-1.49128	81.4398	100 - 19 - 3.36 - 0.41			460.214	1	5.02818
5.03_460.2144m/z	214104	Gln Thr Asn Gly	M+ACN+H	C15H26N6O8	35.9	-1.49128	81.4398	100 - 19 - 3.36 - 0.41			460.214	1	5.02818
5.03_460.2144m/z	214296	Gln Val Ala Val	M+2Na-H	C18H33N5O6	35.8	0.397344	79.4611	100 - 21.9 - 3.52 - 0.422			460.214	1	5.02818
5.03_460.2144m/z	214386	Gln Val Gly Ile	M+2Na-H	C18H33N5O6	35.8	0.397344	79.4611	100 - 21.9 - 3.52 - 0.422			460.214	1	5.02818
5.03_460.2144m/z	214388	Gln Val Gly Leu	M+2Na-H	C18H33N5O6	35.8	0.397344	79.4611	100 - 21.9 - 3.52 - 0.422			460.214	1	5.02818
5.03_460.2144m/z	214424	Gln Val Ile Gly	M+2Na-H	C18H33N5O6	35.8	0.397344	79.4611	100 - 21.9 - 3.52 - 0.422			460.214	1	5.02818
5.03_460.2144m/z	214464	Gln Val Leu Gly	M+2Na-H	C18H33N5O6	35.8	0.397344	79.4611	100 - 21.9 - 3.52 - 0.422			460.214	1	5.02818
5.03_460.2144m/z	214619	Gln Val Val Ala	M+2Na-H	C18H33N5O6	35.8	0.397344	79.4611	100 - 21.9 - 3.52 - 0.422			460.214	1	5.02818
5.03_460.2144m/z	215503	Arg Ala Cys Phe	M+H-2H2O	C21H33N7O5S	33.6	3.79316	72.6764	100 - 26.6 - 8.96 - 1.72 - 0.269			460.214	1	5.02818
5.03_460.2144m/z	215560	Arg Ala Phe Cys	M+H-2H2O	C21H33N7O5S	33.6	3.79316	72.6764	100 - 26.6 - 8.96 - 1.72 - 0.269			460.214	1	5.02818
5.03_460.2144m/z	215883	Arg Cys Ala Phe	M+H-2H2O	C21H33N7O5S	33.6	3.79316	72.6764	100 - 26.6 - 8.96 - 1.72 - 0.269			460.214	1	5.02818
5.03_460.2144m/z	215959	Arg Cys Phe Ala	M+H-2H2O	C21H33N7O5S	33.6	3.79316	72.6764	100 - 26.6 - 8.96 - 1.72 - 0.269			460.214	1	5.02818
5.03_460.2144m/z	21606	Glu Arg Asp	M+ACN+H	C15H26N6O8	35.9	-1.49128	81.4398	100 - 19 - 3.36 - 0.41			460.214	1	5.02818
5.03_460.2144m/z	216595	Arg Asp Ser Thr	M+H-H2O	C17H31N7O9	35.5	-1.3068	79.1906	100 - 21.6 - 4.09 - 0.547			460.214	1	5.02818
5.03_460.2144m/z	216614	Arg Asp Thr Ser	M+H-H2O	C17H31N7O9	35.5	-1.3068	79.1906	100 - 21.6 - 4.09 - 0.547			460.214	1	5.02818
5.03_460.2144m/z	216994	Arg Glu Ser Ser	M+H-H2O	C17H31N7O9	35.5	-1.3068	79.1906	100 - 21.6 - 4.09 - 0.547			460.214	1	5.02818
5.03_460.2144m/z	217080	Arg Phe Ala Cys	M+H-2H2O	C21H33N7O5S	33.6	3.79316	72.6764	100 - 26.6 - 8.96 - 1.72 - 0.269			460.214	1	5.02818
5.03_460.2144m/z	217099	Arg Phe Cys Ala	M+H-2H2O	C21H33N7O5S	33.6	3.79316	72.6764	100 - 26.6 - 8.96 - 1.72 - 0.269			460.214	1	5.02818
5.03_460.2144m/z	221535	Arg Ser Asp Thr	M+H-H2O	C17H31N7O9	35.5	-1.3068	79.1906	100 - 21.6 - 4.09 - 0.547			460.214	1	5.02818
5.03_460.2144m/z	221554	Arg Ser Glu Ser	M+H-H2O	C17H31N7O9	35.5	-1.3068	79.1906	100 - 21.6 - 4.09 - 0.547			460.214	1	5.02818
5.03_460.2144m/z	221782	Arg Ser Ser Glu	M+H-H2O	C17H31N7O9	35.5	-1.3068	79.1906	100 - 21.6 - 4.09 - 0.547			460.214	1	5.02818
5.03_460.2144m/z	221801	Arg Ser Thr Asp	M+H-H2O	C17H31N7O9	35.5	-1.3068	79.1906	100 - 21.6 - 4.09 - 0.547			460.214	1	5.02818
5.03_460.2144m/z	221934	Arg Thr Asp Ser	M+H-H2O	C17H31N7O9	35.5	-1.3068	79.1906	100 - 21.6 - 4.09 - 0.547			460.214	1	5.02818
5.03_460.2144m/z	222181	Arg Thr Ser Asp	M+H-H2O	C17H31N7O9	35.5	-1.3068	79.1906	100 - 21.6 - 4.09 - 0.547			460.214	1	5.02818
5.03_460.2144m/z	223610	Ser Ala His Asn	M+CH3OH+H	C16H25N7O7	35.7	-1.45987	80.4786	100 - 20.4 - 3.42 - 0.416			460.214	1	5.02818
5.03_460.2144m/z	223705	Ser Ala Asn His	M+CH3OH+H	C16H25N7O7	35.7	-1.45987	80.4786	100 - 20.4 - 3.42 - 0.416			460.214	1	5.02818
5.03_460.2144m/z	223712	Ser Ala Asn Gln	M+ACN+H	C15H26N6O8	35.9	-1.49128	81.4398	100 - 19 - 3.36 - 0.41			460.214	1	5.02818
5.03_460.2144m/z	223750	Ser Ala Gln Asn	M+ACN+H	C15H26N6O8	35.9	-1.49128	81.4398	100 - 19 - 3.36 - 0.41			460.214	1	5.02818
5.03_460.2144m/z	224575	Ser Asp Arg Thr	M+H-H2O	C17H31N7O9	35.5	-1.3068	79.1906	100 - 21.6 - 4.09 - 0.547			460.214	1	5.02818
5.03_460.2144m/z	224613	Ser Asp Thr Arg	M+H-H2O	C17H31N7O9	35.5	-1.3068	79.1906	100 - 21.6 - 4.09 - 0.547			460.214	1	5.02818
5.03_460.2144m/z	224974	Ser Glu Arg Ser	M+H-H2O	C17H31N7O9	35.5	-1.3068	79.1906	100 - 21.6 - 4.09 - 0.547			460.214	1	5.02818
5.03_460.2144m/z	224993	Ser Glu Ser Arg	M+H-H2O	C17H31N7O9	35.5	-1.3068	79.1906	100 - 21.6 - 4.09 - 0.547			460.214	1	5.02818
5.03_460.2144m/z	225612	Ser Gly His Gln	M+CH3OH+H	C16H25N7O7	35.7	-1.45987	80.4786	100 - 20.4 - 3.42 - 0.416			460.214	1	5.02818
5.03_460.2144m/z	225745	Ser Gly Gln His	M+CH3OH+H	C16H25N7O7	35.7	-1.45987	80.4786	100 - 20.4 - 3.42 - 0.416			460.214	1	5.02818
5.03_460.2144m/z	225752	Ser Gly Gln Gln	M+ACN+H	C15H26N6O8	35.9	-1.49128	81.4398	100 - 19 - 3.36 - 0.41			460.214	1	5.02818
5.03_460.2144m/z	225890	Ser His Ala Asn	M+CH3OH+H	C16H25N7O7	35.7	-1.45987	80.4786	100 - 20.4 - 3.42 - 0.416			460.214	1	5.02818
5.03_460.2144m/z	225992	Ser His Gly Gln	M+CH3OH+H	C16H25N7O7	35.7	-1.45987	80.4786	100 - 20.4 - 3.42 - 0.416			460.214	1	5.02818
5.03_460.2144m/z	226099	Ser His Asn Ala	M+CH3OH+H	C16H25N7O7	35.7	-1.45987	80.4786	100 - 20.4 - 3.42 - 0.416			460.214	1	5.02818
5.03_460.2144m/z	226144	Ser His Gln Gly	M+CH3OH+H	C16H25N7O7	35.7	-1.45987	80.4786	100 - 20.4 - 3.42 - 0.416			460.214	1	5.02818
5.03_460.2144m/z	227885	Ser Asn Ala His	M+CH3OH+H	C16H25N7O7	35.7	-1.45987	80.4786	100 - 20.4 - 3.42 - 0.416			460.214	1	5.02818
5.03_460.2144m/z	227892	Ser Asn Ala Gln	M+ACN+H	C15H26N6O8	35.9	-1.49128	81.4398	100 - 19 - 3.36 - 0.41			460.214	1	5.02818
5.03_460.2144m/z	227999	Ser Asn His Ala	M+CH3OH+H	C16H25N7O7	35.7	-1.45987	80.4786	100 - 20.4 - 3.42 - 0.416			460.214	1	5.02818
5.03_460.2144m/z	228139	Ser Asn Gln Ala	M+ACN+H	C15H26N6O8	35.9	-1.49128	81.4398	100 - 19 - 3.36 - 0.41			460.214	1	5.02818
5.03_460.2144m/z	228690	Ser Gln Ala Asn	M+ACN+H	C15H26N6O8	35.9	-1.49128	81.4398	100 - 19 - 3.36 - 0.41			460.214	1	5.02818
5.03_460.2144m/z	228785	Ser Gln Gly His	M+CH3OH+H	C16H25N7O7	35.7	-1.45987	80.4786	100 - 20.4 - 3.42 - 0.416			460.214	1	5.02818
5.03_460.2144m/z	228792	Ser Gln Gly Gln	M+ACN+H	C15H26N6O8	35.9	-1.49128	81.4398	100 - 19 - 3.36 - 0.41			460.214	1	5.02818
5.03_460.2144m/z	228804	Ser Gln His Gly	M+CH3OH+H	C16H25N7O7	35.7	-1.45987	80.4786	100 - 20.4 - 3.42 - 0.416			460.214	1	5.02818
5.03_460.2144m/z	228899	Ser Gln Asn Ala	M+ACN+H	C15H26N6O8	35.9	-1.49128	81.4398	100 - 19 - 3.36 - 0.41			460.214	1	5.02818
5.03_460.2144m/z	228944	Ser Gln Gln Gly	M+ACN+H	C15H26N6O8	35.9	-1.49128	81.4398	100 - 19 - 3.36 - 0.41			460.214	1	5.02818
5.03_460.2144m/z	229135	Ser Arg Asp Thr	M+H-H2O	C17H31N7O9	35.5	-1.3068	79.1906	100 - 21.6 - 4.09 - 0.547			460.214	1	5.02818
5.03_460.2144m/z	229154	Ser Arg Glu Ser	M+H-H2O	C17H31N7O9	35.5	-1.3068	79.1906	100 - 21.6 - 4.09 - 0.547			460.214	1	5.02818
5.03_460.2144m/z	229382	Ser Arg Ser Glu	M+H-H2O	C17H31N7O9	35.5	-1.3068	79.1906	100 - 21.6 - 4.09 - 0.547			460.214	1	5.02818
5.03_460.2144m/z	229401	Ser Arg Thr Asp	M+H-H2O	C17H31N7O9	35.5	-1.3068	79.1906	100 - 21.6 - 4.09 - 0.547			460.214	1	5.02818
5.03_460.2144m/z	229553	Ser Ser Glu Arg	M+H-H2O	C17H31N7O9	35.5	-1.3068	79.1906	100 - 21.6 - 4.09 - 0.547			460.214	1	5.02818
5.03_460.2144m/z	229762	Ser Ser Arg Glu	M+H-H2O	C17H31N7O9	35.5	-1.3068	79.1906	100 - 21.6 - 4.09 - 0.547			460.214	1	5.02818
5.03_460.2144m/z	229933	Ser Thr Asp Arg	M+H-H2O	C17H31N7O9	35.5	-1.3068	79.1906	100 - 21.6 - 4.09 - 0.547			460.214	1	5.02818
5.03_460.2144m/z	230161	Ser Thr Arg Asp	M+H-H2O	C17H31N7O9	35.5	-1.3068	79.1906	100 - 21.6 - 4.09 - 0.547			460.214	1	5.02818
5.03_460.2144m/z	231651	Thr Ala Lys Pro	M+2Na-H	C18H33N5O6	35.8	0.397344	79.4611	100 - 21.9 - 3.52 - 0.422			460.214	1	5.02818
5.03_460.2144m/z	231710	Thr Ala Asn Asn	M+ACN+H	C15H26N6O8	35.9	-1.49128	81.4398	100 - 19 - 3.36 - 0.41			460.214	1	5.02818
5.03_460.2144m/z	231727	Thr Ala Pro Lys	M+2Na-H	C18H33N5O6	35.8	0.397344	79.4611	100 - 21.9 - 3.52 - 0.422			460.214	1	5.02818
5.03_460.2144m/z	232574	Thr Asp Arg Ser	M+H-H2O	C17H31N7O9	35.5	-1.3068	79.1906	100 - 21.6 - 4.09 - 0.547			460.214	1	5.02818
5.03_460.2144m/z	232593	Thr Asp Ser Arg	M+H-H2O	C17H31N7O9	35.5	-1.3068	79.1906	100 - 21.6 - 4.09 - 0.547			460.214	1	5.02818
5.03_460.2144m/z	233610	Thr Gly His Asn	M+CH3OH+H	C16H25N7O7	35.7	-1.45987	80.4786	100 - 20.4 - 3.42 - 0.416			460.214	1	5.02818
5.03_460.2144m/z	233705	Thr Gly Asn His	M+CH3OH+H	C16H25N7O7	35.7	-1.45987	80.4786	100 - 20.4 - 3.42 - 0.416			460.214	1	5.02818
5.03_460.2144m/z	233712	Thr Gly Asn Gln	M+ACN+H	C15H26N6O8	35.9	-1.49128	81.4398	100 - 19 - 3.36 - 0.41			460.214	1	5.02818
5.03_460.2144m/z	233750	Thr Gly Gln Asn	M+ACN+H	C15H26N6O8	35.9	-1.49128	81.4398	100 - 19 - 3.36 - 0.41			460.214	1	5.02818
5.03_460.2144m/z	233990	Thr His Gly Asn	M+CH3OH+H	C16H25N7O7	35.7	-1.45987	80.4786	100 - 20.4 - 3.42 - 0.416			460.214	1	5.02818
5.03_460.2144m/z	234104	Thr His Asn Gly	M+CH3OH+H	C16H25N7O7	35.7	-1.45987	80.4786	100 - 20.4 - 3.42 - 0.416			460.214	1	5.02818
5.03_460.2144m/z	234691	Thr Lys Ala Pro	M+2Na-H	C18H33N5O6	35.8	0.397344	79.4611	100 - 21.9 - 3.52 - 0.422			460.214	1	5.02818
5.03_460.2144m/z	234919	Thr Lys Pro Ala	M+2Na-H	C18H33N5O6	35.8	0.397344	79.4611	100 - 21.9 - 3.52 - 0.422			460.214	1	5.02818
5.03_460.2144m/z	235890	Thr Asn Ala Asn	M+ACN+H	C15H26N6O8	35.9	-1.49128	81.4398	100 - 19 - 3.36 - 0.41			460.214	1	5.02818
5.03_460.2144m/z	235985	Thr Asn Gly His	M+CH3OH+H	C16H25N7O7	35.7	-1.45987	80.4786	100 - 20.4 - 3.42 - 0.416			460.214	1	5.02818
5.03_460.2144m/z	235992	Thr Asn Gly Gln	M+ACN+H	C15H26N6O8	35.9	-1.49128	81.4398	100 - 19 - 3.36 - 0.41			460.214	1	5.02818
5.03_460.2144m/z	236004	Thr Asn His Gly	M+CH3OH+H	C16H25N7O7	35.7	-1.45987	80.4786	100 - 20.4 - 3.42 - 0.416			460.214	1	5.02818
5.03_460.2144m/z	236099	Thr Asn Asn Ala	M+ACN+H	C15H26N6O8	35.9	-1.49128	81.4398	100 - 19 - 3.36 - 0.41			460.214	1	5.02818
5.03_460.2144m/z	236144	Thr Asn Gln Gly	M+ACN+H	C15H26N6O8	35.9	-1.49128	81.4398	100 - 19 - 3.36 - 0.41			460.214	1	5.02818
5.03_460.2144m/z	236287	Thr Pro Ala Lys	M+2Na-H	C18H33N5O6	35.8	0.397344	79.4611	100 - 21.9 - 3.52 - 0.422			460.214	1	5.02818
5.03_460.2144m/z	236439	Thr Pro Lys Ala	M+2Na-H	C18H33N5O6	35.8	0.397344	79.4611	100 - 21.9 - 3.52 - 0.422			460.214	1	5.02818
5.03_460.2144m/z	236790	Thr Gln Gly Asn	M+ACN+H	C15H26N6O8	35.9	-1.49128	81.4398	100 - 19 - 3.36 - 0.41			460.214	1	5.02818
5.03_460.2144m/z	236904	Thr Gln Asn Gly	M+ACN+H	C15H26N6O8	35.9	-1.49128	81.4398	100 - 19 - 3.36 - 0.41			460.214	1	5.02818
5.03_460.2144m/z	237134	Thr Arg Asp Ser	M+H-H2O	C17H31N7O9	35.5	-1.3068	79.1906	100 - 21.6 - 4.09 - 0.547			460.214	1	5.02818
5.03_460.2144m/z	237381	Thr Arg Ser Asp	M+H-H2O	C17H31N7O9	35.5	-1.3068	79.1906	100 - 21.6 - 4.09 - 0.547			460.214	1	5.02818
5.03_460.2144m/z	237533	Thr Ser Asp Arg	M+H-H2O	C17H31N7O9	35.5	-1.3068	79.1906	100 - 21.6 - 4.09 - 0.547			460.214	1	5.02818
5.03_460.2144m/z	237761	Thr Ser Arg Asp	M+H-H2O	C17H31N7O9	35.5	-1.3068	79.1906	100 - 21.6 - 4.09 - 0.547			460.214	1	5.02818
5.03_460.2144m/z	239630	Val Ala Ile Asn	M+2Na-H	C18H33N5O6	35.8	0.397344	79.4611	100 - 21.9 - 3.52 - 0.422			460.214	1	5.02818
5.03_460.2144m/z	239670	Val Ala Leu Asn	M+2Na-H	C18H33N5O6	35.8	0.397344	79.4611	100 - 21.9 - 3.52 - 0.422			460.214	1	5.02818
5.03_460.2144m/z	239706	Val Ala Asn Ile	M+2Na-H	C18H33N5O6	35.8	0.397344	79.4611	100 - 21.9 - 3.52 - 0.422			460.214	1	5.02818
5.03_460.2144m/z	239708	Val Ala Asn Leu	M+2Na-H	C18H33N5O6	35.8	0.397344	79.4611	100 - 21.9 - 3.52 - 0.422			460.214	1	5.02818
5.03_460.2144m/z	239756	Val Ala Gln Val	M+2Na-H	C18H33N5O6	35.8	0.397344	79.4611	100 - 21.9 - 3.52 - 0.422			460.214	1	5.02818
5.03_460.2144m/z	239832	Val Ala Val Gln	M+2Na-H	C18H33N5O6	35.8	0.397344	79.4611	100 - 21.9 - 3.52 - 0.422			460.214	1	5.02818
5.03_460.2144m/z	241632	Val Gly Ile Gln	M+2Na-H	C18H33N5O6	35.8	0.397344	79.4611	100 - 21.9 - 3.52 - 0.422			460.214	1	5.02818
5.03_460.2144m/z	241672	Val Gly Leu Gln	M+2Na-H	C18H33N5O6	35.8	0.397344	79.4611	100 - 21.9 - 3.52 - 0.422			460.214	1	5.02818
5.03_460.2144m/z	241746	Val Gly Gln Ile	M+2Na-H	C18H33N5O6	35.8	0.397344	79.4611	100 - 21.9 - 3.52 - 0.422			460.214	1	5.02818
5.03_460.2144m/z	241748	Val Gly Gln Leu	M+2Na-H	C18H33N5O6	35.8	0.397344	79.4611	100 - 21.9 - 3.52 - 0.422			460.214	1	5.02818
5.03_460.2144m/z	242290	Val Ile Ala Asn	M+2Na-H	C18H33N5O6	35.8	0.397344	79.4611	100 - 21.9 - 3.52 - 0.422			460.214	1	5.02818
5.03_460.2144m/z	242392	Val Ile Gly Gln	M+2Na-H	C18H33N5O6	35.8	0.397344	79.4611	100 - 21.9 - 3.52 - 0.422			460.214	1	5.02818
5.03_460.2144m/z	242499	Val Ile Asn Ala	M+2Na-H	C18H33N5O6	35.8	0.397344	79.4611	100 - 21.9 - 3.52 - 0.422			460.214	1	5.02818
5.03_460.2144m/z	242544	Val Ile Gln Gly	M+2Na-H	C18H33N5O6	35.8	0.397344	79.4611	100 - 21.9 - 3.52 - 0.422			460.214	1	5.02818
5.03_460.2144m/z	243090	Val Leu Ala Asn	M+2Na-H	C18H33N5O6	35.8	0.397344	79.4611	100 - 21.9 - 3.52 - 0.422			460.214	1	5.02818
5.03_460.2144m/z	243192	Val Leu Gly Gln	M+2Na-H	C18H33N5O6	35.8	0.397344	79.4611	100 - 21.9 - 3.52 - 0.422			460.214	1	5.02818
5.03_460.2144m/z	243299	Val Leu Asn Ala	M+2Na-H	C18H33N5O6	35.8	0.397344	79.4611	100 - 21.9 - 3.52 - 0.422			460.214	1	5.02818
5.03_460.2144m/z	243344	Val Leu Gln Gly	M+2Na-H	C18H33N5O6	35.8	0.397344	79.4611	100 - 21.9 - 3.52 - 0.422			460.214	1	5.02818
5.03_460.2144m/z	243886	Val Asn Ala Ile	M+2Na-H	C18H33N5O6	35.8	0.397344	79.4611	100 - 21.9 - 3.52 - 0.422			460.214	1	5.02818
5.03_460.2144m/z	243888	Val Asn Ala Leu	M+2Na-H	C18H33N5O6	35.8	0.397344	79.4611	100 - 21.9 - 3.52 - 0.422			460.214	1	5.02818
5.03_460.2144m/z	244019	Val Asn Ile Ala	M+2Na-H	C18H33N5O6	35.8	0.397344	79.4611	100 - 21.9 - 3.52 - 0.422			460.214	1	5.02818
5.03_460.2144m/z	244059	Val Asn Leu Ala	M+2Na-H	C18H33N5O6	35.8	0.397344	79.4611	100 - 21.9 - 3.52 - 0.422			460.214	1	5.02818
5.03_460.2144m/z	244696	Val Gln Ala Val	M+2Na-H	C18H33N5O6	35.8	0.397344	79.4611	100 - 21.9 - 3.52 - 0.422			460.214	1	5.02818
5.03_460.2144m/z	244786	Val Gln Gly Ile	M+2Na-H	C18H33N5O6	35.8	0.397344	79.4611	100 - 21.9 - 3.52 - 0.422			460.214	1	5.02818
5.03_460.2144m/z	244788	Val Gln Gly Leu	M+2Na-H	C18H33N5O6	35.8	0.397344	79.4611	100 - 21.9 - 3.52 - 0.422			460.214	1	5.02818
5.03_460.2144m/z	244824	Val Gln Ile Gly	M+2Na-H	C18H33N5O6	35.8	0.397344	79.4611	100 - 21.9 - 3.52 - 0.422			460.214	1	5.02818
5.03_460.2144m/z	244864	Val Gln Leu Gly	M+2Na-H	C18H33N5O6	35.8	0.397344	79.4611	100 - 21.9 - 3.52 - 0.422			460.214	1	5.02818
5.03_460.2144m/z	245019	Val Gln Val Ala	M+2Na-H	C18H33N5O6	35.8	0.397344	79.4611	100 - 21.9 - 3.52 - 0.422			460.214	1	5.02818
5.03_460.2144m/z	246292	Val Val Ala Gln	M+2Na-H	C18H33N5O6	35.8	0.397344	79.4611	100 - 21.9 - 3.52 - 0.422			460.214	1	5.02818
5.03_460.2144m/z	246539	Val Val Gln Ala	M+2Na-H	C18H33N5O6	35.8	0.397344	79.4611	100 - 21.9 - 3.52 - 0.422			460.214	1	5.02818
5.03_460.2144m/z	264067	Val Ala Gly Val Ala	M+2Na-H	C18H33N5O6	35.8	0.397344	79.4611	100 - 21.9 - 3.52 - 0.422			460.214	1	5.02818
5.03_460.2144m/z	264492	Gly Asn Ala Ser Ala	M+ACN+H	C15H26N6O8	35.9	-1.49128	81.4398	100 - 19 - 3.36 - 0.41			460.214	1	5.02818
5.03_460.2144m/z	5740	pregnenolone sulfate	M+ACN+Na	C21H32O5S	34	4.03542	74.5606	100 - 24.1 - 8.32 - 1.5 - 0.228	http://nonlinear.com/redirect/outbound?p=hmdb&param=HMDB00774		460.214	1	5.02818
5.03_460.2144m/z	71057	Zwittermicin A	M+ACN+Na	C13H28N6O8	35.6	4.49792	83.1866	100 - 16.9 - 2.99 - 0.344			460.214	1	5.02818
5.03_460.2144m/z	87865	1-Hexanol arabinosylglucoside	M+ACN+Na	C17H32O10	35.7	-2.27986	81.0288	100 - 19.1 - 3.79 - 0.491	http://nonlinear.com/redirect/outbound?p=hmdb&param=HMDB31689		460.214	1	5.02818
5.03_473.2383m/z	105165	Ala Phe Phe Gly	M+CH3OH+H	C23H28N4O5	35.7	-2.68669	81.6797	100 - 26.8 - 4.49 - 0.562			473.238	1	5.02818
5.03_473.2383m/z	105184	Ala Phe Gly Phe	M+CH3OH+H	C23H28N4O5	35.7	-2.68669	81.6797	100 - 26.8 - 4.49 - 0.562			473.238	1	5.02818
5.03_473.2383m/z	105236	Ala Phe Ile Thr	M+Na	C22H34N4O6	35.6	2.71627	81.0698	100 - 25.9 - 4.45 - 0.574			473.238	1	5.02818
5.03_473.2383m/z	105276	Ala Phe Leu Thr	M+Na	C22H34N4O6	35.6	2.71627	81.0698	100 - 25.9 - 4.45 - 0.574			473.238	1	5.02818
5.03_473.2383m/z	105407	Ala Phe Thr Ile	M+Na	C22H34N4O6	35.6	2.71627	81.0698	100 - 25.9 - 4.45 - 0.574			473.238	1	5.02818
5.03_473.2383m/z	105409	Ala Phe Thr Leu	M+Na	C22H34N4O6	35.6	2.71627	81.0698	100 - 25.9 - 4.45 - 0.574			473.238	1	5.02818
5.03_473.2383m/z	105564	Ala Gly Phe Phe	M+CH3OH+H	C23H28N4O5	35.7	-2.68669	81.6797	100 - 26.8 - 4.49 - 0.562			473.238	1	5.02818
5.03_473.2383m/z	106376	Ala Ile Phe Thr	M+Na	C22H34N4O6	35.6	2.71627	81.0698	100 - 25.9 - 4.45 - 0.574			473.238	1	5.02818
5.03_473.2383m/z	106604	Ala Ile Thr Phe	M+Na	C22H34N4O6	35.6	2.71627	81.0698	100 - 25.9 - 4.45 - 0.574			473.238	1	5.02818
5.03_473.2383m/z	107176	Ala Leu Phe Thr	M+Na	C22H34N4O6	35.6	2.71627	81.0698	100 - 25.9 - 4.45 - 0.574			473.238	1	5.02818
5.03_473.2383m/z	107404	Ala Leu Thr Phe	M+Na	C22H34N4O6	35.6	2.71627	81.0698	100 - 25.9 - 4.45 - 0.574			473.238	1	5.02818
5.03_473.2383m/z	109967	Ala Thr Phe Ile	M+Na	C22H34N4O6	35.6	2.71627	81.0698	100 - 25.9 - 4.45 - 0.574			473.238	1	5.02818
5.03_473.2383m/z	109969	Ala Thr Phe Leu	M+Na	C22H34N4O6	35.6	2.71627	81.0698	100 - 25.9 - 4.45 - 0.574			473.238	1	5.02818
5.03_473.2383m/z	110024	Ala Thr Ile Phe	M+Na	C22H34N4O6	35.6	2.71627	81.0698	100 - 25.9 - 4.45 - 0.574			473.238	1	5.02818
5.03_473.2383m/z	110064	Ala Thr Leu Phe	M+Na	C22H34N4O6	35.6	2.71627	81.0698	100 - 25.9 - 4.45 - 0.574			473.238	1	5.02818
5.03_473.2383m/z	110639	Ala Val Val Tyr	M+Na	C22H34N4O6	35.6	2.71627	81.0698	100 - 25.9 - 4.45 - 0.574			473.238	1	5.02818
5.03_473.2383m/z	110677	Ala Val Tyr Val	M+Na	C22H34N4O6	35.6	2.71627	81.0698	100 - 25.9 - 4.45 - 0.574			473.238	1	5.02818
5.03_473.2383m/z	111437	Ala Tyr Val Val	M+Na	C22H34N4O6	35.6	2.71627	81.0698	100 - 25.9 - 4.45 - 0.574			473.238	1	5.02818
5.03_473.2383m/z	113774	Cys Gly Arg Arg	M+H-H2O	C17H34N10O5S	34.5	-3.81134	77.0926	100 - 23.4 - 8.18 - 1.45 - 0.219			473.238	1	5.02818
5.03_473.2383m/z	114850	Cys Lys Lys Met	M+H-2H2O	C20H40N6O5S2	34.2	3.87807	75.4141	100 - 26.1 - 13.3 - 2.82 - 0.67 - 0.11			473.238	1	5.02818
5.03_473.2383m/z	114888	Cys Lys Met Lys	M+H-2H2O	C20H40N6O5S2	34.2	3.87807	75.4141	100 - 26.1 - 13.3 - 2.82 - 0.67 - 0.11			473.238	1	5.02818
5.03_473.2383m/z	115648	Cys Met Lys Lys	M+H-2H2O	C20H40N6O5S2	34.2	3.87807	75.4141	100 - 26.1 - 13.3 - 2.82 - 0.67 - 0.11			473.238	1	5.02818
5.03_473.2383m/z	117194	Cys Arg Gly Arg	M+H-H2O	C17H34N10O5S	34.5	-3.81134	77.0926	100 - 23.4 - 8.18 - 1.45 - 0.219			473.238	1	5.02818
5.03_473.2383m/z	117365	Cys Arg Arg Gly	M+H-H2O	C17H34N10O5S	34.5	-3.81134	77.0926	100 - 23.4 - 8.18 - 1.45 - 0.219			473.238	1	5.02818
5.03_473.2383m/z	121232	Asp Phe Ile Pro	M+H-H2O	C24H34N4O7	35.8	-2.41247	81.9877	100 - 28.1 - 5.24 - 0.733			473.238	1	5.02818
5.03_473.2383m/z	121272	Asp Phe Leu Pro	M+H-H2O	C24H34N4O7	35.8	-2.41247	81.9877	100 - 28.1 - 5.24 - 0.733			473.238	1	5.02818
5.03_473.2383m/z	121327	Asp Phe Pro Ile	M+H-H2O	C24H34N4O7	35.8	-2.41247	81.9877	100 - 28.1 - 5.24 - 0.733			473.238	1	5.02818
5.03_473.2383m/z	121329	Asp Phe Pro Leu	M+H-H2O	C24H34N4O7	35.8	-2.41247	81.9877	100 - 28.1 - 5.24 - 0.733			473.238	1	5.02818
5.03_473.2383m/z	122372	Asp Ile Phe Pro	M+H-H2O	C24H34N4O7	35.8	-2.41247	81.9877	100 - 28.1 - 5.24 - 0.733			473.238	1	5.02818
5.03_473.2383m/z	122524	Asp Ile Pro Phe	M+H-H2O	C24H34N4O7	35.8	-2.41247	81.9877	100 - 28.1 - 5.24 - 0.733			473.238	1	5.02818
5.03_473.2383m/z	122639	Asp Ile Val Tyr	M+H-2H2O	C24H36N4O8	35.8	-2.32697	81.8782	100 - 28.1 - 5.46 - 0.794			473.238	1	5.02818
5.03_473.2383m/z	122677	Asp Ile Tyr Val	M+H-2H2O	C24H36N4O8	35.8	-2.32697	81.8782	100 - 28.1 - 5.46 - 0.794			473.238	1	5.02818
5.03_473.2383m/z	123172	Asp Leu Phe Pro	M+H-H2O	C24H34N4O7	35.8	-2.41247	81.9877	100 - 28.1 - 5.24 - 0.733			473.238	1	5.02818
5.03_473.2383m/z	123324	Asp Leu Pro Phe	M+H-H2O	C24H34N4O7	35.8	-2.41247	81.9877	100 - 28.1 - 5.24 - 0.733			473.238	1	5.02818
5.03_473.2383m/z	123439	Asp Leu Val Tyr	M+H-2H2O	C24H36N4O8	35.8	-2.32697	81.8782	100 - 28.1 - 5.46 - 0.794			473.238	1	5.02818
5.03_473.2383m/z	123477	Asp Leu Tyr Val	M+H-2H2O	C24H36N4O8	35.8	-2.32697	81.8782	100 - 28.1 - 5.46 - 0.794			473.238	1	5.02818
5.03_473.2383m/z	124367	Asp Pro Phe Ile	M+H-H2O	C24H34N4O7	35.8	-2.41247	81.9877	100 - 28.1 - 5.24 - 0.733			473.238	1	5.02818
5.03_473.2383m/z	124369	Asp Pro Phe Leu	M+H-H2O	C24H34N4O7	35.8	-2.41247	81.9877	100 - 28.1 - 5.24 - 0.733			473.238	1	5.02818
5.03_473.2383m/z	124424	Asp Pro Ile Phe	M+H-H2O	C24H34N4O7	35.8	-2.41247	81.9877	100 - 28.1 - 5.24 - 0.733			473.238	1	5.02818
5.03_473.2383m/z	124464	Asp Pro Leu Phe	M+H-H2O	C24H34N4O7	35.8	-2.41247	81.9877	100 - 28.1 - 5.24 - 0.733			473.238	1	5.02818
5.03_473.2383m/z	126439	Asp Val Ile Tyr	M+H-2H2O	C24H36N4O8	35.8	-2.32697	81.8782	100 - 28.1 - 5.46 - 0.794			473.238	1	5.02818
5.03_473.2383m/z	126479	Asp Val Leu Tyr	M+H-2H2O	C24H36N4O8	35.8	-2.32697	81.8782	100 - 28.1 - 5.46 - 0.794			473.238	1	5.02818
5.03_473.2383m/z	126667	Asp Val Tyr Ile	M+H-2H2O	C24H36N4O8	35.8	-2.32697	81.8782	100 - 28.1 - 5.46 - 0.794			473.238	1	5.02818
5.03_473.2383m/z	126669	Asp Val Tyr Leu	M+H-2H2O	C24H36N4O8	35.8	-2.32697	81.8782	100 - 28.1 - 5.46 - 0.794			473.238	1	5.02818
5.03_473.2383m/z	127237	Asp Tyr Ile Val	M+H-2H2O	C24H36N4O8	35.8	-2.32697	81.8782	100 - 28.1 - 5.46 - 0.794			473.238	1	5.02818
5.03_473.2383m/z	127277	Asp Tyr Leu Val	M+H-2H2O	C24H36N4O8	35.8	-2.32697	81.8782	100 - 28.1 - 5.46 - 0.794			473.238	1	5.02818
5.03_473.2383m/z	127427	Asp Tyr Val Ile	M+H-2H2O	C24H36N4O8	35.8	-2.32697	81.8782	100 - 28.1 - 5.46 - 0.794			473.238	1	5.02818
5.03_473.2383m/z	127429	Asp Tyr Val Leu	M+H-2H2O	C24H36N4O8	35.8	-2.32697	81.8782	100 - 28.1 - 5.46 - 0.794			473.238	1	5.02818
5.03_473.2383m/z	129236	Glu Phe Ile Thr	M+H-2H2O	C24H36N4O8	35.8	-2.32697	81.8782	100 - 28.1 - 5.46 - 0.794			473.238	1	5.02818
5.03_473.2383m/z	129276	Glu Phe Leu Thr	M+H-2H2O	C24H36N4O8	35.8	-2.32697	81.8782	100 - 28.1 - 5.46 - 0.794			473.238	1	5.02818
5.03_473.2383m/z	129337	Glu Phe Pro Val	M+H-H2O	C24H34N4O7	35.8	-2.41247	81.9877	100 - 28.1 - 5.24 - 0.733			473.238	1	5.02818
5.03_473.2383m/z	129407	Glu Phe Thr Ile	M+H-2H2O	C24H36N4O8	35.8	-2.32697	81.8782	100 - 28.1 - 5.46 - 0.794			473.238	1	5.02818
5.03_473.2383m/z	129409	Glu Phe Thr Leu	M+H-2H2O	C24H36N4O8	35.8	-2.32697	81.8782	100 - 28.1 - 5.46 - 0.794			473.238	1	5.02818
5.03_473.2383m/z	129432	Glu Phe Val Pro	M+H-H2O	C24H34N4O7	35.8	-2.41247	81.9877	100 - 28.1 - 5.24 - 0.733			473.238	1	5.02818
5.03_473.2383m/z	130376	Glu Ile Phe Thr	M+H-2H2O	C24H36N4O8	35.8	-2.32697	81.8782	100 - 28.1 - 5.46 - 0.794			473.238	1	5.02818
5.03_473.2383m/z	130604	Glu Ile Thr Phe	M+H-2H2O	C24H36N4O8	35.8	-2.32697	81.8782	100 - 28.1 - 5.46 - 0.794			473.238	1	5.02818
5.03_473.2383m/z	131176	Glu Leu Phe Thr	M+H-2H2O	C24H36N4O8	35.8	-2.32697	81.8782	100 - 28.1 - 5.46 - 0.794			473.238	1	5.02818
5.03_473.2383m/z	131404	Glu Leu Thr Phe	M+H-2H2O	C24H36N4O8	35.8	-2.32697	81.8782	100 - 28.1 - 5.46 - 0.794			473.238	1	5.02818
5.03_473.2383m/z	132377	Glu Pro Phe Val	M+H-H2O	C24H34N4O7	35.8	-2.41247	81.9877	100 - 28.1 - 5.24 - 0.733			473.238	1	5.02818
5.03_473.2383m/z	132624	Glu Pro Val Phe	M+H-H2O	C24H34N4O7	35.8	-2.41247	81.9877	100 - 28.1 - 5.24 - 0.733			473.238	1	5.02818
5.03_473.2383m/z	133967	Glu Thr Phe Ile	M+H-2H2O	C24H36N4O8	35.8	-2.32697	81.8782	100 - 28.1 - 5.46 - 0.794			473.238	1	5.02818
5.03_473.2383m/z	133969	Glu Thr Phe Leu	M+H-2H2O	C24H36N4O8	35.8	-2.32697	81.8782	100 - 28.1 - 5.46 - 0.794			473.238	1	5.02818
5.03_473.2383m/z	134024	Glu Thr Ile Phe	M+H-2H2O	C24H36N4O8	35.8	-2.32697	81.8782	100 - 28.1 - 5.46 - 0.794			473.238	1	5.02818
5.03_473.2383m/z	134064	Glu Thr Leu Phe	M+H-2H2O	C24H36N4O8	35.8	-2.32697	81.8782	100 - 28.1 - 5.46 - 0.794			473.238	1	5.02818
5.03_473.2383m/z	134372	Glu Val Phe Pro	M+H-H2O	C24H34N4O7	35.8	-2.41247	81.9877	100 - 28.1 - 5.24 - 0.733			473.238	1	5.02818
5.03_473.2383m/z	134524	Glu Val Pro Phe	M+H-H2O	C24H34N4O7	35.8	-2.41247	81.9877	100 - 28.1 - 5.24 - 0.733			473.238	1	5.02818
5.03_473.2383m/z	134639	Glu Val Val Tyr	M+H-2H2O	C24H36N4O8	35.8	-2.32697	81.8782	100 - 28.1 - 5.46 - 0.794			473.238	1	5.02818
5.03_473.2383m/z	134677	Glu Val Tyr Val	M+H-2H2O	C24H36N4O8	35.8	-2.32697	81.8782	100 - 28.1 - 5.46 - 0.794			473.238	1	5.02818
5.03_473.2383m/z	135437	Glu Tyr Val Val	M+H-2H2O	C24H36N4O8	35.8	-2.32697	81.8782	100 - 28.1 - 5.46 - 0.794			473.238	1	5.02818
5.03_473.2383m/z	135565	Phe Ala Phe Gly	M+CH3OH+H	C23H28N4O5	35.7	-2.68669	81.6797	100 - 26.8 - 4.49 - 0.562			473.238	1	5.02818
5.03_473.2383m/z	135584	Phe Ala Gly Phe	M+CH3OH+H	C23H28N4O5	35.7	-2.68669	81.6797	100 - 26.8 - 4.49 - 0.562			473.238	1	5.02818
5.03_473.2383m/z	135636	Phe Ala Ile Thr	M+Na	C22H34N4O6	35.6	2.71627	81.0698	100 - 25.9 - 4.45 - 0.574			473.238	1	5.02818
5.03_473.2383m/z	135676	Phe Ala Leu Thr	M+Na	C22H34N4O6	35.6	2.71627	81.0698	100 - 25.9 - 4.45 - 0.574			473.238	1	5.02818
5.03_473.2383m/z	135807	Phe Ala Thr Ile	M+Na	C22H34N4O6	35.6	2.71627	81.0698	100 - 25.9 - 4.45 - 0.574			473.238	1	5.02818
5.03_473.2383m/z	135809	Phe Ala Thr Leu	M+Na	C22H34N4O6	35.6	2.71627	81.0698	100 - 25.9 - 4.45 - 0.574			473.238	1	5.02818
5.03_473.2383m/z	136432	Phe Asp Ile Pro	M+H-H2O	C24H34N4O7	35.8	-2.41247	81.9877	100 - 28.1 - 5.24 - 0.733			473.238	1	5.02818
5.03_473.2383m/z	136472	Phe Asp Leu Pro	M+H-H2O	C24H34N4O7	35.8	-2.41247	81.9877	100 - 28.1 - 5.24 - 0.733			473.238	1	5.02818
5.03_473.2383m/z	136527	Phe Asp Pro Ile	M+H-H2O	C24H34N4O7	35.8	-2.41247	81.9877	100 - 28.1 - 5.24 - 0.733			473.238	1	5.02818
5.03_473.2383m/z	136529	Phe Asp Pro Leu	M+H-H2O	C24H34N4O7	35.8	-2.41247	81.9877	100 - 28.1 - 5.24 - 0.733			473.238	1	5.02818
5.03_473.2383m/z	136836	Phe Glu Ile Thr	M+H-2H2O	C24H36N4O8	35.8	-2.32697	81.8782	100 - 28.1 - 5.46 - 0.794			473.238	1	5.02818
5.03_473.2383m/z	136876	Phe Glu Leu Thr	M+H-2H2O	C24H36N4O8	35.8	-2.32697	81.8782	100 - 28.1 - 5.46 - 0.794			473.238	1	5.02818
5.03_473.2383m/z	136937	Phe Glu Pro Val	M+H-H2O	C24H34N4O7	35.8	-2.41247	81.9877	100 - 28.1 - 5.24 - 0.733			473.238	1	5.02818
5.03_473.2383m/z	137007	Phe Glu Thr Ile	M+H-2H2O	C24H36N4O8	35.8	-2.32697	81.8782	100 - 28.1 - 5.46 - 0.794			473.238	1	5.02818
5.03_473.2383m/z	137009	Phe Glu Thr Leu	M+H-2H2O	C24H36N4O8	35.8	-2.32697	81.8782	100 - 28.1 - 5.46 - 0.794			473.238	1	5.02818
5.03_473.2383m/z	137032	Phe Glu Val Pro	M+H-H2O	C24H34N4O7	35.8	-2.41247	81.9877	100 - 28.1 - 5.24 - 0.733			473.238	1	5.02818
5.03_473.2383m/z	137085	Phe Phe Ala Gly	M+CH3OH+H	C23H28N4O5	35.7	-2.68669	81.6797	100 - 26.8 - 4.49 - 0.562			473.238	1	5.02818
5.03_473.2383m/z	137180	Phe Phe Gly Ala	M+CH3OH+H	C23H28N4O5	35.7	-2.68669	81.6797	100 - 26.8 - 4.49 - 0.562			473.238	1	5.02818
5.03_473.2383m/z	137484	Phe Gly Ala Phe	M+CH3OH+H	C23H28N4O5	35.7	-2.68669	81.6797	100 - 26.8 - 4.49 - 0.562			473.238	1	5.02818
5.03_473.2383m/z	137560	Phe Gly Phe Ala	M+CH3OH+H	C23H28N4O5	35.7	-2.68669	81.6797	100 - 26.8 - 4.49 - 0.562			473.238	1	5.02818
5.03_473.2383m/z	138295	Phe Ile Ala Thr	M+Na	C22H34N4O6	35.6	2.71627	81.0698	100 - 25.9 - 4.45 - 0.574			473.238	1	5.02818
5.03_473.2383m/z	138331	Phe Ile Asp Pro	M+H-H2O	C24H34N4O7	35.8	-2.41247	81.9877	100 - 28.1 - 5.24 - 0.733			473.238	1	5.02818
5.03_473.2383m/z	138355	Phe Ile Glu Thr	M+H-2H2O	C24H36N4O8	35.8	-2.32697	81.8782	100 - 28.1 - 5.46 - 0.794			473.238	1	5.02818
5.03_473.2383m/z	138521	Phe Ile Pro Asp	M+H-H2O	C24H34N4O7	35.8	-2.41247	81.9877	100 - 28.1 - 5.24 - 0.733			473.238	1	5.02818
5.03_473.2383m/z	138599	Phe Ile Thr Ala	M+Na	C22H34N4O6	35.6	2.71627	81.0698	100 - 25.9 - 4.45 - 0.574			473.238	1	5.02818
5.03_473.2383m/z	138602	Phe Ile Thr Glu	M+H-2H2O	C24H36N4O8	35.8	-2.32697	81.8782	100 - 28.1 - 5.46 - 0.794			473.238	1	5.02818
5.03_473.2383m/z	139095	Phe Leu Ala Thr	M+Na	C22H34N4O6	35.6	2.71627	81.0698	100 - 25.9 - 4.45 - 0.574			473.238	1	5.02818
5.03_473.2383m/z	139131	Phe Leu Asp Pro	M+H-H2O	C24H34N4O7	35.8	-2.41247	81.9877	100 - 28.1 - 5.24 - 0.733			473.238	1	5.02818
5.03_473.2383m/z	139155	Phe Leu Glu Thr	M+H-2H2O	C24H36N4O8	35.8	-2.32697	81.8782	100 - 28.1 - 5.46 - 0.794			473.238	1	5.02818
5.03_473.2383m/z	139321	Phe Leu Pro Asp	M+H-H2O	C24H34N4O7	35.8	-2.41247	81.9877	100 - 28.1 - 5.24 - 0.733			473.238	1	5.02818
5.03_473.2383m/z	139399	Phe Leu Thr Ala	M+Na	C22H34N4O6	35.6	2.71627	81.0698	100 - 25.9 - 4.45 - 0.574			473.238	1	5.02818
5.03_473.2383m/z	139402	Phe Leu Thr Glu	M+H-2H2O	C24H36N4O8	35.8	-2.32697	81.8782	100 - 28.1 - 5.46 - 0.794			473.238	1	5.02818
5.03_473.2383m/z	140326	Phe Pro Asp Ile	M+H-H2O	C24H34N4O7	35.8	-2.41247	81.9877	100 - 28.1 - 5.24 - 0.733			473.238	1	5.02818
5.03_473.2383m/z	140328	Phe Pro Asp Leu	M+H-H2O	C24H34N4O7	35.8	-2.41247	81.9877	100 - 28.1 - 5.24 - 0.733			473.238	1	5.02818
5.03_473.2383m/z	140356	Phe Pro Glu Val	M+H-H2O	C24H34N4O7	35.8	-2.41247	81.9877	100 - 28.1 - 5.24 - 0.733			473.238	1	5.02818
5.03_473.2383m/z	140421	Phe Pro Ile Asp	M+H-H2O	C24H34N4O7	35.8	-2.41247	81.9877	100 - 28.1 - 5.24 - 0.733			473.238	1	5.02818
5.03_473.2383m/z	140461	Phe Pro Leu Asp	M+H-H2O	C24H34N4O7	35.8	-2.41247	81.9877	100 - 28.1 - 5.24 - 0.733			473.238	1	5.02818
5.03_473.2383m/z	140622	Phe Pro Val Glu	M+H-H2O	C24H34N4O7	35.8	-2.41247	81.9877	100 - 28.1 - 5.24 - 0.733			473.238	1	5.02818
5.03_473.2383m/z	141836	Phe Ser Val Val	M+Na	C22H34N4O6	35.6	2.71627	81.0698	100 - 25.9 - 4.45 - 0.574			473.238	1	5.02818
5.03_473.2383m/z	141886	Phe Thr Ala Ile	M+Na	C22H34N4O6	35.6	2.71627	81.0698	100 - 25.9 - 4.45 - 0.574			473.238	1	5.02818
5.03_473.2383m/z	141888	Phe Thr Ala Leu	M+Na	C22H34N4O6	35.6	2.71627	81.0698	100 - 25.9 - 4.45 - 0.574			473.238	1	5.02818
5.03_473.2383m/z	141946	Phe Thr Glu Ile	M+H-2H2O	C24H36N4O8	35.8	-2.32697	81.8782	100 - 28.1 - 5.46 - 0.794			473.238	1	5.02818
5.03_473.2383m/z	141948	Phe Thr Glu Leu	M+H-2H2O	C24H36N4O8	35.8	-2.32697	81.8782	100 - 28.1 - 5.46 - 0.794			473.238	1	5.02818
5.03_473.2383m/z	142019	Phe Thr Ile Ala	M+Na	C22H34N4O6	35.6	2.71627	81.0698	100 - 25.9 - 4.45 - 0.574			473.238	1	5.02818
5.03_473.2383m/z	142022	Phe Thr Ile Glu	M+H-2H2O	C24H36N4O8	35.8	-2.32697	81.8782	100 - 28.1 - 5.46 - 0.794			473.238	1	5.02818
5.03_473.2383m/z	142059	Phe Thr Leu Ala	M+Na	C22H34N4O6	35.6	2.71627	81.0698	100 - 25.9 - 4.45 - 0.574			473.238	1	5.02818
5.03_473.2383m/z	142062	Phe Thr Leu Glu	M+H-2H2O	C24H36N4O8	35.8	-2.32697	81.8782	100 - 28.1 - 5.46 - 0.794			473.238	1	5.02818
5.03_473.2383m/z	142351	Phe Val Glu Pro	M+H-H2O	C24H34N4O7	35.8	-2.41247	81.9877	100 - 28.1 - 5.24 - 0.733			473.238	1	5.02818
5.03_473.2383m/z	142522	Phe Val Pro Glu	M+H-H2O	C24H34N4O7	35.8	-2.41247	81.9877	100 - 28.1 - 5.24 - 0.733			473.238	1	5.02818
5.03_473.2383m/z	142596	Phe Val Ser Val	M+Na	C22H34N4O6	35.6	2.71627	81.0698	100 - 25.9 - 4.45 - 0.574			473.238	1	5.02818
5.03_473.2383m/z	142634	Phe Val Val Ser	M+Na	C22H34N4O6	35.6	2.71627	81.0698	100 - 25.9 - 4.45 - 0.574			473.238	1	5.02818
5.03_473.2383m/z	143563	Gly Ala Phe Phe	M+CH3OH+H	C23H28N4O5	35.7	-2.68669	81.6797	100 - 26.8 - 4.49 - 0.562			473.238	1	5.02818
5.03_473.2383m/z	144173	Gly Cys Arg Arg	M+H-H2O	C17H34N10O5S	34.5	-3.81134	77.0926	100 - 23.4 - 8.18 - 1.45 - 0.219			473.238	1	5.02818
5.03_473.2383m/z	145083	Gly Phe Ala Phe	M+CH3OH+H	C23H28N4O5	35.7	-2.68669	81.6797	100 - 26.8 - 4.49 - 0.562			473.238	1	5.02818
5.03_473.2383m/z	145159	Gly Phe Phe Ala	M+CH3OH+H	C23H28N4O5	35.7	-2.68669	81.6797	100 - 26.8 - 4.49 - 0.562			473.238	1	5.02818
5.03_473.2383m/z	146638	Gly Ile Val Tyr	M+Na	C22H34N4O6	35.6	2.71627	81.0698	100 - 25.9 - 4.45 - 0.574			473.238	1	5.02818
5.03_473.2383m/z	146676	Gly Ile Tyr Val	M+Na	C22H34N4O6	35.6	2.71627	81.0698	100 - 25.9 - 4.45 - 0.574			473.238	1	5.02818
5.03_473.2383m/z	147438	Gly Leu Val Tyr	M+Na	C22H34N4O6	35.6	2.71627	81.0698	100 - 25.9 - 4.45 - 0.574			473.238	1	5.02818
5.03_473.2383m/z	147476	Gly Leu Tyr Val	M+Na	C22H34N4O6	35.6	2.71627	81.0698	100 - 25.9 - 4.45 - 0.574			473.238	1	5.02818
5.03_473.2383m/z	149113	Gly Arg Cys Arg	M+H-H2O	C17H34N10O5S	34.5	-3.81134	77.0926	100 - 23.4 - 8.18 - 1.45 - 0.219			473.238	1	5.02818
5.03_473.2383m/z	149360	Gly Arg Arg Cys	M+H-H2O	C17H34N10O5S	34.5	-3.81134	77.0926	100 - 23.4 - 8.18 - 1.45 - 0.219			473.238	1	5.02818
5.03_473.2383m/z	150438	Gly Val Ile Tyr	M+Na	C22H34N4O6	35.6	2.71627	81.0698	100 - 25.9 - 4.45 - 0.574			473.238	1	5.02818
5.03_473.2383m/z	150478	Gly Val Leu Tyr	M+Na	C22H34N4O6	35.6	2.71627	81.0698	100 - 25.9 - 4.45 - 0.574			473.238	1	5.02818
5.03_473.2383m/z	150666	Gly Val Tyr Ile	M+Na	C22H34N4O6	35.6	2.71627	81.0698	100 - 25.9 - 4.45 - 0.574			473.238	1	5.02818
5.03_473.2383m/z	150668	Gly Val Tyr Leu	M+Na	C22H34N4O6	35.6	2.71627	81.0698	100 - 25.9 - 4.45 - 0.574			473.238	1	5.02818
5.03_473.2383m/z	151236	Gly Tyr Ile Val	M+Na	C22H34N4O6	35.6	2.71627	81.0698	100 - 25.9 - 4.45 - 0.574			473.238	1	5.02818
5.03_473.2383m/z	151276	Gly Tyr Leu Val	M+Na	C22H34N4O6	35.6	2.71627	81.0698	100 - 25.9 - 4.45 - 0.574			473.238	1	5.02818
5.03_473.2383m/z	151426	Gly Tyr Val Ile	M+Na	C22H34N4O6	35.6	2.71627	81.0698	100 - 25.9 - 4.45 - 0.574			473.238	1	5.02818
5.03_473.2383m/z	151428	Gly Tyr Val Leu	M+Na	C22H34N4O6	35.6	2.71627	81.0698	100 - 25.9 - 4.45 - 0.574			473.238	1	5.02818
5.03_473.2383m/z	159575	Ile Ala Phe Thr	M+Na	C22H34N4O6	35.6	2.71627	81.0698	100 - 25.9 - 4.45 - 0.574			473.238	1	5.02818
5.03_473.2383m/z	159803	Ile Ala Thr Phe	M+Na	C22H34N4O6	35.6	2.71627	81.0698	100 - 25.9 - 4.45 - 0.574			473.238	1	5.02818
5.03_473.2383m/z	160371	Ile Asp Phe Pro	M+H-H2O	C24H34N4O7	35.8	-2.41247	81.9877	100 - 28.1 - 5.24 - 0.733			473.238	1	5.02818
5.03_473.2383m/z	160523	Ile Asp Pro Phe	M+H-H2O	C24H34N4O7	35.8	-2.41247	81.9877	100 - 28.1 - 5.24 - 0.733			473.238	1	5.02818
5.03_473.2383m/z	160638	Ile Asp Val Tyr	M+H-2H2O	C24H36N4O8	35.8	-2.32697	81.8782	100 - 28.1 - 5.46 - 0.794			473.238	1	5.02818
5.03_473.2383m/z	160676	Ile Asp Tyr Val	M+H-2H2O	C24H36N4O8	35.8	-2.32697	81.8782	100 - 28.1 - 5.46 - 0.794			473.238	1	5.02818
5.03_473.2383m/z	160775	Ile Glu Phe Thr	M+H-2H2O	C24H36N4O8	35.8	-2.32697	81.8782	100 - 28.1 - 5.46 - 0.794			473.238	1	5.02818
5.03_473.2383m/z	16088	Phe Gln Phe	M+CH3OH+H	C23H28N4O5	35.7	-2.68669	81.6797	100 - 26.8 - 4.49 - 0.562			473.238	1	5.02818
5.03_473.2383m/z	161003	Ile Glu Thr Phe	M+H-2H2O	C24H36N4O8	35.8	-2.32697	81.8782	100 - 28.1 - 5.46 - 0.794			473.238	1	5.02818
5.03_473.2383m/z	161095	Ile Phe Ala Thr	M+Na	C22H34N4O6	35.6	2.71627	81.0698	100 - 25.9 - 4.45 - 0.574			473.238	1	5.02818
5.03_473.2383m/z	161131	Ile Phe Asp Pro	M+H-H2O	C24H34N4O7	35.8	-2.41247	81.9877	100 - 28.1 - 5.24 - 0.733			473.238	1	5.02818
5.03_473.2383m/z	161155	Ile Phe Glu Thr	M+H-2H2O	C24H36N4O8	35.8	-2.32697	81.8782	100 - 28.1 - 5.46 - 0.794			473.238	1	5.02818
5.03_473.2383m/z	161321	Ile Phe Pro Asp	M+H-H2O	C24H34N4O7	35.8	-2.41247	81.9877	100 - 28.1 - 5.24 - 0.733			473.238	1	5.02818
5.03_473.2383m/z	161399	Ile Phe Thr Ala	M+Na	C22H34N4O6	35.6	2.71627	81.0698	100 - 25.9 - 4.45 - 0.574			473.238	1	5.02818
5.03_473.2383m/z	161402	Ile Phe Thr Glu	M+H-2H2O	C24H36N4O8	35.8	-2.32697	81.8782	100 - 28.1 - 5.46 - 0.794			473.238	1	5.02818
5.03_473.2383m/z	161838	Ile Gly Val Tyr	M+Na	C22H34N4O6	35.6	2.71627	81.0698	100 - 25.9 - 4.45 - 0.574			473.238	1	5.02818
5.03_473.2383m/z	161876	Ile Gly Tyr Val	M+Na	C22H34N4O6	35.6	2.71627	81.0698	100 - 25.9 - 4.45 - 0.574			473.238	1	5.02818
5.03_473.2383m/z	164323	Ile Pro Asp Phe	M+H-H2O	C24H34N4O7	35.8	-2.41247	81.9877	100 - 28.1 - 5.24 - 0.733			473.238	1	5.02818
5.03_473.2383m/z	164361	Ile Pro Phe Asp	M+H-H2O	C24H34N4O7	35.8	-2.41247	81.9877	100 - 28.1 - 5.24 - 0.733			473.238	1	5.02818
5.03_473.2383m/z	165883	Ile Thr Ala Phe	M+Na	C22H34N4O6	35.6	2.71627	81.0698	100 - 25.9 - 4.45 - 0.574			473.238	1	5.02818
5.03_473.2383m/z	165943	Ile Thr Glu Phe	M+H-2H2O	C24H36N4O8	35.8	-2.32697	81.8782	100 - 28.1 - 5.46 - 0.794			473.238	1	5.02818
5.03_473.2383m/z	165959	Ile Thr Phe Ala	M+Na	C22H34N4O6	35.6	2.71627	81.0698	100 - 25.9 - 4.45 - 0.574			473.238	1	5.02818
5.03_473.2383m/z	165962	Ile Thr Phe Glu	M+H-2H2O	C24H36N4O8	35.8	-2.32697	81.8782	100 - 28.1 - 5.46 - 0.794			473.238	1	5.02818
5.03_473.2383m/z	166338	Ile Val Asp Tyr	M+H-2H2O	C24H36N4O8	35.8	-2.32697	81.8782	100 - 28.1 - 5.46 - 0.794			473.238	1	5.02818
5.03_473.2383m/z	166398	Ile Val Gly Tyr	M+Na	C22H34N4O6	35.6	2.71627	81.0698	100 - 25.9 - 4.45 - 0.574			473.238	1	5.02818
5.03_473.2383m/z	166661	Ile Val Tyr Asp	M+H-2H2O	C24H36N4O8	35.8	-2.32697	81.8782	100 - 28.1 - 5.46 - 0.794			473.238	1	5.02818
5.03_473.2383m/z	166664	Ile Val Tyr Gly	M+Na	C22H34N4O6	35.6	2.71627	81.0698	100 - 25.9 - 4.45 - 0.574			473.238	1	5.02818
5.03_473.2383m/z	167136	Ile Tyr Asp Val	M+H-2H2O	C24H36N4O8	35.8	-2.32697	81.8782	100 - 28.1 - 5.46 - 0.794			473.238	1	5.02818
5.03_473.2383m/z	167196	Ile Tyr Gly Val	M+Na	C22H34N4O6	35.6	2.71627	81.0698	100 - 25.9 - 4.45 - 0.574			473.238	1	5.02818
5.03_473.2383m/z	167421	Ile Tyr Val Asp	M+H-2H2O	C24H36N4O8	35.8	-2.32697	81.8782	100 - 28.1 - 5.46 - 0.794			473.238	1	5.02818
5.03_473.2383m/z	167424	Ile Tyr Val Gly	M+Na	C22H34N4O6	35.6	2.71627	81.0698	100 - 25.9 - 4.45 - 0.574			473.238	1	5.02818
5.03_473.2383m/z	168049	Lys Cys Lys Met	M+H-2H2O	C20H40N6O5S2	34.2	3.87807	75.4141	100 - 26.1 - 13.3 - 2.82 - 0.67 - 0.11			473.238	1	5.02818
5.03_473.2383m/z	168087	Lys Cys Met Lys	M+H-2H2O	C20H40N6O5S2	34.2	3.87807	75.4141	100 - 26.1 - 13.3 - 2.82 - 0.67 - 0.11			473.238	1	5.02818
5.03_473.2383m/z	170709	Lys Lys Cys Met	M+H-2H2O	C20H40N6O5S2	34.2	3.87807	75.4141	100 - 26.1 - 13.3 - 2.82 - 0.67 - 0.11			473.238	1	5.02818
5.03_473.2383m/z	170880	Lys Lys Met Cys	M+H-2H2O	C20H40N6O5S2	34.2	3.87807	75.4141	100 - 26.1 - 13.3 - 2.82 - 0.67 - 0.11			473.238	1	5.02818
5.03_473.2383m/z	171507	Lys Met Cys Lys	M+H-2H2O	C20H40N6O5S2	34.2	3.87807	75.4141	100 - 26.1 - 13.3 - 2.82 - 0.67 - 0.11			473.238	1	5.02818
5.03_473.2383m/z	171640	Lys Met Lys Cys	M+H-2H2O	C20H40N6O5S2	34.2	3.87807	75.4141	100 - 26.1 - 13.3 - 2.82 - 0.67 - 0.11			473.238	1	5.02818
5.03_473.2383m/z	175575	Leu Ala Phe Thr	M+Na	C22H34N4O6	35.6	2.71627	81.0698	100 - 25.9 - 4.45 - 0.574			473.238	1	5.02818
5.03_473.2383m/z	175803	Leu Ala Thr Phe	M+Na	C22H34N4O6	35.6	2.71627	81.0698	100 - 25.9 - 4.45 - 0.574			473.238	1	5.02818
5.03_473.2383m/z	176371	Leu Asp Phe Pro	M+H-H2O	C24H34N4O7	35.8	-2.41247	81.9877	100 - 28.1 - 5.24 - 0.733			473.238	1	5.02818
5.03_473.2383m/z	176523	Leu Asp Pro Phe	M+H-H2O	C24H34N4O7	35.8	-2.41247	81.9877	100 - 28.1 - 5.24 - 0.733			473.238	1	5.02818
5.03_473.2383m/z	176638	Leu Asp Val Tyr	M+H-2H2O	C24H36N4O8	35.8	-2.32697	81.8782	100 - 28.1 - 5.46 - 0.794			473.238	1	5.02818
5.03_473.2383m/z	176676	Leu Asp Tyr Val	M+H-2H2O	C24H36N4O8	35.8	-2.32697	81.8782	100 - 28.1 - 5.46 - 0.794			473.238	1	5.02818
5.03_473.2383m/z	176775	Leu Glu Phe Thr	M+H-2H2O	C24H36N4O8	35.8	-2.32697	81.8782	100 - 28.1 - 5.46 - 0.794			473.238	1	5.02818
5.03_473.2383m/z	177003	Leu Glu Thr Phe	M+H-2H2O	C24H36N4O8	35.8	-2.32697	81.8782	100 - 28.1 - 5.46 - 0.794			473.238	1	5.02818
5.03_473.2383m/z	177095	Leu Phe Ala Thr	M+Na	C22H34N4O6	35.6	2.71627	81.0698	100 - 25.9 - 4.45 - 0.574			473.238	1	5.02818
5.03_473.2383m/z	177131	Leu Phe Asp Pro	M+H-H2O	C24H34N4O7	35.8	-2.41247	81.9877	100 - 28.1 - 5.24 - 0.733			473.238	1	5.02818
5.03_473.2383m/z	177155	Leu Phe Glu Thr	M+H-2H2O	C24H36N4O8	35.8	-2.32697	81.8782	100 - 28.1 - 5.46 - 0.794			473.238	1	5.02818
5.03_473.2383m/z	177321	Leu Phe Pro Asp	M+H-H2O	C24H34N4O7	35.8	-2.41247	81.9877	100 - 28.1 - 5.24 - 0.733			473.238	1	5.02818
5.03_473.2383m/z	177399	Leu Phe Thr Ala	M+Na	C22H34N4O6	35.6	2.71627	81.0698	100 - 25.9 - 4.45 - 0.574			473.238	1	5.02818
5.03_473.2383m/z	177402	Leu Phe Thr Glu	M+H-2H2O	C24H36N4O8	35.8	-2.32697	81.8782	100 - 28.1 - 5.46 - 0.794			473.238	1	5.02818
5.03_473.2383m/z	177838	Leu Gly Val Tyr	M+Na	C22H34N4O6	35.6	2.71627	81.0698	100 - 25.9 - 4.45 - 0.574			473.238	1	5.02818
5.03_473.2383m/z	177876	Leu Gly Tyr Val	M+Na	C22H34N4O6	35.6	2.71627	81.0698	100 - 25.9 - 4.45 - 0.574			473.238	1	5.02818
5.03_473.2383m/z	180323	Leu Pro Asp Phe	M+H-H2O	C24H34N4O7	35.8	-2.41247	81.9877	100 - 28.1 - 5.24 - 0.733			473.238	1	5.02818
5.03_473.2383m/z	180361	Leu Pro Phe Asp	M+H-H2O	C24H34N4O7	35.8	-2.41247	81.9877	100 - 28.1 - 5.24 - 0.733			473.238	1	5.02818
5.03_473.2383m/z	181883	Leu Thr Ala Phe	M+Na	C22H34N4O6	35.6	2.71627	81.0698	100 - 25.9 - 4.45 - 0.574			473.238	1	5.02818
5.03_473.2383m/z	181943	Leu Thr Glu Phe	M+H-2H2O	C24H36N4O8	35.8	-2.32697	81.8782	100 - 28.1 - 5.46 - 0.794			473.238	1	5.02818
5.03_473.2383m/z	181959	Leu Thr Phe Ala	M+Na	C22H34N4O6	35.6	2.71627	81.0698	100 - 25.9 - 4.45 - 0.574			473.238	1	5.02818
5.03_473.2383m/z	181962	Leu Thr Phe Glu	M+H-2H2O	C24H36N4O8	35.8	-2.32697	81.8782	100 - 28.1 - 5.46 - 0.794			473.238	1	5.02818
5.03_473.2383m/z	182338	Leu Val Asp Tyr	M+H-2H2O	C24H36N4O8	35.8	-2.32697	81.8782	100 - 28.1 - 5.46 - 0.794			473.238	1	5.02818
5.03_473.2383m/z	182398	Leu Val Gly Tyr	M+Na	C22H34N4O6	35.6	2.71627	81.0698	100 - 25.9 - 4.45 - 0.574			473.238	1	5.02818
5.03_473.2383m/z	182661	Leu Val Tyr Asp	M+H-2H2O	C24H36N4O8	35.8	-2.32697	81.8782	100 - 28.1 - 5.46 - 0.794			473.238	1	5.02818
5.03_473.2383m/z	182664	Leu Val Tyr Gly	M+Na	C22H34N4O6	35.6	2.71627	81.0698	100 - 25.9 - 4.45 - 0.574			473.238	1	5.02818
5.03_473.2383m/z	183136	Leu Tyr Asp Val	M+H-2H2O	C24H36N4O8	35.8	-2.32697	81.8782	100 - 28.1 - 5.46 - 0.794			473.238	1	5.02818
5.03_473.2383m/z	183196	Leu Tyr Gly Val	M+Na	C22H34N4O6	35.6	2.71627	81.0698	100 - 25.9 - 4.45 - 0.574			473.238	1	5.02818
5.03_473.2383m/z	183421	Leu Tyr Val Asp	M+H-2H2O	C24H36N4O8	35.8	-2.32697	81.8782	100 - 28.1 - 5.46 - 0.794			473.238	1	5.02818
5.03_473.2383m/z	183424	Leu Tyr Val Gly	M+Na	C22H34N4O6	35.6	2.71627	81.0698	100 - 25.9 - 4.45 - 0.574			473.238	1	5.02818
5.03_473.2383m/z	184047	Met Cys Lys Lys	M+H-2H2O	C20H40N6O5S2	34.2	3.87807	75.4141	100 - 26.1 - 13.3 - 2.82 - 0.67 - 0.11			473.238	1	5.02818
5.03_473.2383m/z	186707	Met Lys Cys Lys	M+H-2H2O	C20H40N6O5S2	34.2	3.87807	75.4141	100 - 26.1 - 13.3 - 2.82 - 0.67 - 0.11			473.238	1	5.02818
5.03_473.2383m/z	186840	Met Lys Lys Cys	M+H-2H2O	C20H40N6O5S2	34.2	3.87807	75.4141	100 - 26.1 - 13.3 - 2.82 - 0.67 - 0.11			473.238	1	5.02818
5.03_473.2383m/z	19619	Gln Phe Phe	M+CH3OH+H	C23H28N4O5	35.7	-2.68669	81.6797	100 - 26.8 - 4.49 - 0.562			473.238	1	5.02818
5.03_473.2383m/z	200366	Pro Asp Phe Ile	M+H-H2O	C24H34N4O7	35.8	-2.41247	81.9877	100 - 28.1 - 5.24 - 0.733			473.238	1	5.02818
5.03_473.2383m/z	200368	Pro Asp Phe Leu	M+H-H2O	C24H34N4O7	35.8	-2.41247	81.9877	100 - 28.1 - 5.24 - 0.733			473.238	1	5.02818
5.03_473.2383m/z	200423	Pro Asp Ile Phe	M+H-H2O	C24H34N4O7	35.8	-2.41247	81.9877	100 - 28.1 - 5.24 - 0.733			473.238	1	5.02818
5.03_473.2383m/z	200463	Pro Asp Leu Phe	M+H-H2O	C24H34N4O7	35.8	-2.41247	81.9877	100 - 28.1 - 5.24 - 0.733			473.238	1	5.02818
5.03_473.2383m/z	200776	Pro Glu Phe Val	M+H-H2O	C24H34N4O7	35.8	-2.41247	81.9877	100 - 28.1 - 5.24 - 0.733			473.238	1	5.02818
5.03_473.2383m/z	201023	Pro Glu Val Phe	M+H-H2O	C24H34N4O7	35.8	-2.41247	81.9877	100 - 28.1 - 5.24 - 0.733			473.238	1	5.02818
5.03_473.2383m/z	201126	Pro Phe Asp Ile	M+H-H2O	C24H34N4O7	35.8	-2.41247	81.9877	100 - 28.1 - 5.24 - 0.733			473.238	1	5.02818
5.03_473.2383m/z	201128	Pro Phe Asp Leu	M+H-H2O	C24H34N4O7	35.8	-2.41247	81.9877	100 - 28.1 - 5.24 - 0.733			473.238	1	5.02818
5.03_473.2383m/z	201156	Pro Phe Glu Val	M+H-H2O	C24H34N4O7	35.8	-2.41247	81.9877	100 - 28.1 - 5.24 - 0.733			473.238	1	5.02818
5.03_473.2383m/z	201221	Pro Phe Ile Asp	M+H-H2O	C24H34N4O7	35.8	-2.41247	81.9877	100 - 28.1 - 5.24 - 0.733			473.238	1	5.02818
5.03_473.2383m/z	201261	Pro Phe Leu Asp	M+H-H2O	C24H34N4O7	35.8	-2.41247	81.9877	100 - 28.1 - 5.24 - 0.733			473.238	1	5.02818
5.03_473.2383m/z	201422	Pro Phe Val Glu	M+H-H2O	C24H34N4O7	35.8	-2.41247	81.9877	100 - 28.1 - 5.24 - 0.733			473.238	1	5.02818
5.03_473.2383m/z	202323	Pro Ile Asp Phe	M+H-H2O	C24H34N4O7	35.8	-2.41247	81.9877	100 - 28.1 - 5.24 - 0.733			473.238	1	5.02818
5.03_473.2383m/z	202361	Pro Ile Phe Asp	M+H-H2O	C24H34N4O7	35.8	-2.41247	81.9877	100 - 28.1 - 5.24 - 0.733			473.238	1	5.02818
5.03_473.2383m/z	203123	Pro Leu Asp Phe	M+H-H2O	C24H34N4O7	35.8	-2.41247	81.9877	100 - 28.1 - 5.24 - 0.733			473.238	1	5.02818
5.03_473.2383m/z	203161	Pro Leu Phe Asp	M+H-H2O	C24H34N4O7	35.8	-2.41247	81.9877	100 - 28.1 - 5.24 - 0.733			473.238	1	5.02818
5.03_473.2383m/z	206343	Pro Val Glu Phe	M+H-H2O	C24H34N4O7	35.8	-2.41247	81.9877	100 - 28.1 - 5.24 - 0.733			473.238	1	5.02818
5.03_473.2383m/z	206362	Pro Val Phe Glu	M+H-H2O	C24H34N4O7	35.8	-2.41247	81.9877	100 - 28.1 - 5.24 - 0.733			473.238	1	5.02818
5.03_473.2383m/z	215993	Arg Cys Gly Arg	M+H-H2O	C17H34N10O5S	34.5	-3.81134	77.0926	100 - 23.4 - 8.18 - 1.45 - 0.219			473.238	1	5.02818
5.03_473.2383m/z	216164	Arg Cys Arg Gly	M+H-H2O	C17H34N10O5S	34.5	-3.81134	77.0926	100 - 23.4 - 8.18 - 1.45 - 0.219			473.238	1	5.02818
5.03_473.2383m/z	217513	Arg Gly Cys Arg	M+H-H2O	C17H34N10O5S	34.5	-3.81134	77.0926	100 - 23.4 - 8.18 - 1.45 - 0.219			473.238	1	5.02818
5.03_473.2383m/z	217760	Arg Gly Arg Cys	M+H-H2O	C17H34N10O5S	34.5	-3.81134	77.0926	100 - 23.4 - 8.18 - 1.45 - 0.219			473.238	1	5.02818
5.03_473.2383m/z	221104	Arg Arg Cys Gly	M+H-H2O	C17H34N10O5S	34.5	-3.81134	77.0926	100 - 23.4 - 8.18 - 1.45 - 0.219			473.238	1	5.02818
5.03_473.2383m/z	221180	Arg Arg Gly Cys	M+H-H2O	C17H34N10O5S	34.5	-3.81134	77.0926	100 - 23.4 - 8.18 - 1.45 - 0.219			473.238	1	5.02818
5.03_473.2383m/z	225436	Ser Phe Val Val	M+Na	C22H34N4O6	35.6	2.71627	81.0698	100 - 25.9 - 4.45 - 0.574			473.238	1	5.02818
5.03_473.2383m/z	230376	Ser Val Phe Val	M+Na	C22H34N4O6	35.6	2.71627	81.0698	100 - 25.9 - 4.45 - 0.574			473.238	1	5.02818
5.03_473.2383m/z	23045	Phe Phe Gln	M+CH3OH+H	C23H28N4O5	35.7	-2.68669	81.6797	100 - 26.8 - 4.49 - 0.562			473.238	1	5.02818
5.03_473.2383m/z	230623	Ser Val Val Phe	M+Na	C22H34N4O6	35.6	2.71627	81.0698	100 - 25.9 - 4.45 - 0.574			473.238	1	5.02818
5.03_473.2383m/z	231566	Thr Ala Phe Ile	M+Na	C22H34N4O6	35.6	2.71627	81.0698	100 - 25.9 - 4.45 - 0.574			473.238	1	5.02818
5.03_473.2383m/z	231568	Thr Ala Phe Leu	M+Na	C22H34N4O6	35.6	2.71627	81.0698	100 - 25.9 - 4.45 - 0.574			473.238	1	5.02818
5.03_473.2383m/z	231623	Thr Ala Ile Phe	M+Na	C22H34N4O6	35.6	2.71627	81.0698	100 - 25.9 - 4.45 - 0.574			473.238	1	5.02818
5.03_473.2383m/z	231663	Thr Ala Leu Phe	M+Na	C22H34N4O6	35.6	2.71627	81.0698	100 - 25.9 - 4.45 - 0.574			473.238	1	5.02818
5.03_473.2383m/z	232766	Thr Glu Phe Ile	M+H-2H2O	C24H36N4O8	35.8	-2.32697	81.8782	100 - 28.1 - 5.46 - 0.794			473.238	1	5.02818
5.03_473.2383m/z	232768	Thr Glu Phe Leu	M+H-2H2O	C24H36N4O8	35.8	-2.32697	81.8782	100 - 28.1 - 5.46 - 0.794			473.238	1	5.02818
5.03_473.2383m/z	232823	Thr Glu Ile Phe	M+H-2H2O	C24H36N4O8	35.8	-2.32697	81.8782	100 - 28.1 - 5.46 - 0.794			473.238	1	5.02818
5.03_473.2383m/z	232863	Thr Glu Leu Phe	M+H-2H2O	C24H36N4O8	35.8	-2.32697	81.8782	100 - 28.1 - 5.46 - 0.794			473.238	1	5.02818
5.03_473.2383m/z	233086	Thr Phe Ala Ile	M+Na	C22H34N4O6	35.6	2.71627	81.0698	100 - 25.9 - 4.45 - 0.574			473.238	1	5.02818
5.03_473.2383m/z	233088	Thr Phe Ala Leu	M+Na	C22H34N4O6	35.6	2.71627	81.0698	100 - 25.9 - 4.45 - 0.574			473.238	1	5.02818
5.03_473.2383m/z	233146	Thr Phe Glu Ile	M+H-2H2O	C24H36N4O8	35.8	-2.32697	81.8782	100 - 28.1 - 5.46 - 0.794			473.238	1	5.02818
5.03_473.2383m/z	233148	Thr Phe Glu Leu	M+H-2H2O	C24H36N4O8	35.8	-2.32697	81.8782	100 - 28.1 - 5.46 - 0.794			473.238	1	5.02818
5.03_473.2383m/z	233219	Thr Phe Ile Ala	M+Na	C22H34N4O6	35.6	2.71627	81.0698	100 - 25.9 - 4.45 - 0.574			473.238	1	5.02818
5.03_473.2383m/z	233222	Thr Phe Ile Glu	M+H-2H2O	C24H36N4O8	35.8	-2.32697	81.8782	100 - 28.1 - 5.46 - 0.794			473.238	1	5.02818
5.03_473.2383m/z	233259	Thr Phe Leu Ala	M+Na	C22H34N4O6	35.6	2.71627	81.0698	100 - 25.9 - 4.45 - 0.574			473.238	1	5.02818
5.03_473.2383m/z	233262	Thr Phe Leu Glu	M+H-2H2O	C24H36N4O8	35.8	-2.32697	81.8782	100 - 28.1 - 5.46 - 0.794			473.238	1	5.02818
5.03_473.2383m/z	234283	Thr Ile Ala Phe	M+Na	C22H34N4O6	35.6	2.71627	81.0698	100 - 25.9 - 4.45 - 0.574			473.238	1	5.02818
5.03_473.2383m/z	234343	Thr Ile Glu Phe	M+H-2H2O	C24H36N4O8	35.8	-2.32697	81.8782	100 - 28.1 - 5.46 - 0.794			473.238	1	5.02818
5.03_473.2383m/z	234359	Thr Ile Phe Ala	M+Na	C22H34N4O6	35.6	2.71627	81.0698	100 - 25.9 - 4.45 - 0.574			473.238	1	5.02818
5.03_473.2383m/z	234362	Thr Ile Phe Glu	M+H-2H2O	C24H36N4O8	35.8	-2.32697	81.8782	100 - 28.1 - 5.46 - 0.794			473.238	1	5.02818
5.03_473.2383m/z	235083	Thr Leu Ala Phe	M+Na	C22H34N4O6	35.6	2.71627	81.0698	100 - 25.9 - 4.45 - 0.574			473.238	1	5.02818
5.03_473.2383m/z	235143	Thr Leu Glu Phe	M+H-2H2O	C24H36N4O8	35.8	-2.32697	81.8782	100 - 28.1 - 5.46 - 0.794			473.238	1	5.02818
5.03_473.2383m/z	235159	Thr Leu Phe Ala	M+Na	C22H34N4O6	35.6	2.71627	81.0698	100 - 25.9 - 4.45 - 0.574			473.238	1	5.02818
5.03_473.2383m/z	235162	Thr Leu Phe Glu	M+H-2H2O	C24H36N4O8	35.8	-2.32697	81.8782	100 - 28.1 - 5.46 - 0.794			473.238	1	5.02818
5.03_473.2383m/z	23689	Phe Ala	2M+H	C12H16N2O3	34.4	-2.50448	75.0579	100 - 14 - 1.53 - 0.122			473.238	1	5.02818
5.03_473.2383m/z	23975	Ala Phe	2M+H	C12H16N2O3	34.4	-2.50448	75.0579	100 - 14 - 1.53 - 0.122			473.238	1	5.02818
5.03_473.2383m/z	239838	Val Ala Val Tyr	M+Na	C22H34N4O6	35.6	2.71627	81.0698	100 - 25.9 - 4.45 - 0.574			473.238	1	5.02818
5.03_473.2383m/z	239876	Val Ala Tyr Val	M+Na	C22H34N4O6	35.6	2.71627	81.0698	100 - 25.9 - 4.45 - 0.574			473.238	1	5.02818
5.03_473.2383m/z	240438	Val Asp Ile Tyr	M+H-2H2O	C24H36N4O8	35.8	-2.32697	81.8782	100 - 28.1 - 5.46 - 0.794			473.238	1	5.02818
5.03_473.2383m/z	240478	Val Asp Leu Tyr	M+H-2H2O	C24H36N4O8	35.8	-2.32697	81.8782	100 - 28.1 - 5.46 - 0.794			473.238	1	5.02818
5.03_473.2383m/z	240666	Val Asp Tyr Ile	M+H-2H2O	C24H36N4O8	35.8	-2.32697	81.8782	100 - 28.1 - 5.46 - 0.794			473.238	1	5.02818
5.03_473.2383m/z	240668	Val Asp Tyr Leu	M+H-2H2O	C24H36N4O8	35.8	-2.32697	81.8782	100 - 28.1 - 5.46 - 0.794			473.238	1	5.02818
5.03_473.2383m/z	240771	Val Glu Phe Pro	M+H-H2O	C24H34N4O7	35.8	-2.41247	81.9877	100 - 28.1 - 5.24 - 0.733			473.238	1	5.02818
5.03_473.2383m/z	240923	Val Glu Pro Phe	M+H-H2O	C24H34N4O7	35.8	-2.41247	81.9877	100 - 28.1 - 5.24 - 0.733			473.238	1	5.02818
5.03_473.2383m/z	241038	Val Glu Val Tyr	M+H-2H2O	C24H36N4O8	35.8	-2.32697	81.8782	100 - 28.1 - 5.46 - 0.794			473.238	1	5.02818
5.03_473.2383m/z	241076	Val Glu Tyr Val	M+H-2H2O	C24H36N4O8	35.8	-2.32697	81.8782	100 - 28.1 - 5.46 - 0.794			473.238	1	5.02818
5.03_473.2383m/z	241151	Val Phe Glu Pro	M+H-H2O	C24H34N4O7	35.8	-2.41247	81.9877	100 - 28.1 - 5.24 - 0.733			473.238	1	5.02818
5.03_473.2383m/z	241322	Val Phe Pro Glu	M+H-H2O	C24H34N4O7	35.8	-2.41247	81.9877	100 - 28.1 - 5.24 - 0.733			473.238	1	5.02818
5.03_473.2383m/z	241396	Val Phe Ser Val	M+Na	C22H34N4O6	35.6	2.71627	81.0698	100 - 25.9 - 4.45 - 0.574			473.238	1	5.02818
5.03_473.2383m/z	241434	Val Phe Val Ser	M+Na	C22H34N4O6	35.6	2.71627	81.0698	100 - 25.9 - 4.45 - 0.574			473.238	1	5.02818
5.03_473.2383m/z	241638	Val Gly Ile Tyr	M+Na	C22H34N4O6	35.6	2.71627	81.0698	100 - 25.9 - 4.45 - 0.574			473.238	1	5.02818
5.03_473.2383m/z	241678	Val Gly Leu Tyr	M+Na	C22H34N4O6	35.6	2.71627	81.0698	100 - 25.9 - 4.45 - 0.574			473.238	1	5.02818
5.03_473.2383m/z	241866	Val Gly Tyr Ile	M+Na	C22H34N4O6	35.6	2.71627	81.0698	100 - 25.9 - 4.45 - 0.574			473.238	1	5.02818
5.03_473.2383m/z	241868	Val Gly Tyr Leu	M+Na	C22H34N4O6	35.6	2.71627	81.0698	100 - 25.9 - 4.45 - 0.574			473.238	1	5.02818
5.03_473.2383m/z	242338	Val Ile Asp Tyr	M+H-2H2O	C24H36N4O8	35.8	-2.32697	81.8782	100 - 28.1 - 5.46 - 0.794			473.238	1	5.02818
5.03_473.2383m/z	242398	Val Ile Gly Tyr	M+Na	C22H34N4O6	35.6	2.71627	81.0698	100 - 25.9 - 4.45 - 0.574			473.238	1	5.02818
5.03_473.2383m/z	242661	Val Ile Tyr Asp	M+H-2H2O	C24H36N4O8	35.8	-2.32697	81.8782	100 - 28.1 - 5.46 - 0.794			473.238	1	5.02818
5.03_473.2383m/z	242664	Val Ile Tyr Gly	M+Na	C22H34N4O6	35.6	2.71627	81.0698	100 - 25.9 - 4.45 - 0.574			473.238	1	5.02818
5.03_473.2383m/z	243138	Val Leu Asp Tyr	M+H-2H2O	C24H36N4O8	35.8	-2.32697	81.8782	100 - 28.1 - 5.46 - 0.794			473.238	1	5.02818
5.03_473.2383m/z	243198	Val Leu Gly Tyr	M+Na	C22H34N4O6	35.6	2.71627	81.0698	100 - 25.9 - 4.45 - 0.574			473.238	1	5.02818
5.03_473.2383m/z	243461	Val Leu Tyr Asp	M+H-2H2O	C24H36N4O8	35.8	-2.32697	81.8782	100 - 28.1 - 5.46 - 0.794			473.238	1	5.02818
5.03_473.2383m/z	243464	Val Leu Tyr Gly	M+Na	C22H34N4O6	35.6	2.71627	81.0698	100 - 25.9 - 4.45 - 0.574			473.238	1	5.02818
5.03_473.2383m/z	244343	Val Pro Glu Phe	M+H-H2O	C24H34N4O7	35.8	-2.41247	81.9877	100 - 28.1 - 5.24 - 0.733			473.238	1	5.02818
5.03_473.2383m/z	244362	Val Pro Phe Glu	M+H-H2O	C24H34N4O7	35.8	-2.41247	81.9877	100 - 28.1 - 5.24 - 0.733			473.238	1	5.02818
5.03_473.2383m/z	245576	Val Ser Phe Val	M+Na	C22H34N4O6	35.6	2.71627	81.0698	100 - 25.9 - 4.45 - 0.574			473.238	1	5.02818
5.03_473.2383m/z	245823	Val Ser Val Phe	M+Na	C22H34N4O6	35.6	2.71627	81.0698	100 - 25.9 - 4.45 - 0.574			473.238	1	5.02818
5.03_473.2383m/z	246298	Val Val Ala Tyr	M+Na	C22H34N4O6	35.6	2.71627	81.0698	100 - 25.9 - 4.45 - 0.574			473.238	1	5.02818
5.03_473.2383m/z	246358	Val Val Glu Tyr	M+H-2H2O	C24H36N4O8	35.8	-2.32697	81.8782	100 - 28.1 - 5.46 - 0.794			473.238	1	5.02818
5.03_473.2383m/z	246374	Val Val Phe Ser	M+Na	C22H34N4O6	35.6	2.71627	81.0698	100 - 25.9 - 4.45 - 0.574			473.238	1	5.02818
5.03_473.2383m/z	246583	Val Val Ser Phe	M+Na	C22H34N4O6	35.6	2.71627	81.0698	100 - 25.9 - 4.45 - 0.574			473.238	1	5.02818
5.03_473.2383m/z	246659	Val Val Tyr Ala	M+Na	C22H34N4O6	35.6	2.71627	81.0698	100 - 25.9 - 4.45 - 0.574			473.238	1	5.02818
5.03_473.2383m/z	246662	Val Val Tyr Glu	M+H-2H2O	C24H36N4O8	35.8	-2.32697	81.8782	100 - 28.1 - 5.46 - 0.794			473.238	1	5.02818
5.03_473.2383m/z	247096	Val Tyr Ala Val	M+Na	C22H34N4O6	35.6	2.71627	81.0698	100 - 25.9 - 4.45 - 0.574			473.238	1	5.02818
5.03_473.2383m/z	247126	Val Tyr Asp Ile	M+H-2H2O	C24H36N4O8	35.8	-2.32697	81.8782	100 - 28.1 - 5.46 - 0.794			473.238	1	5.02818
5.03_473.2383m/z	247128	Val Tyr Asp Leu	M+H-2H2O	C24H36N4O8	35.8	-2.32697	81.8782	100 - 28.1 - 5.46 - 0.794			473.238	1	5.02818
5.03_473.2383m/z	247156	Val Tyr Glu Val	M+H-2H2O	C24H36N4O8	35.8	-2.32697	81.8782	100 - 28.1 - 5.46 - 0.794			473.238	1	5.02818
5.03_473.2383m/z	247186	Val Tyr Gly Ile	M+Na	C22H34N4O6	35.6	2.71627	81.0698	100 - 25.9 - 4.45 - 0.574			473.238	1	5.02818
5.03_473.2383m/z	247188	Val Tyr Gly Leu	M+Na	C22H34N4O6	35.6	2.71627	81.0698	100 - 25.9 - 4.45 - 0.574			473.238	1	5.02818
5.03_473.2383m/z	247221	Val Tyr Ile Asp	M+H-2H2O	C24H36N4O8	35.8	-2.32697	81.8782	100 - 28.1 - 5.46 - 0.794			473.238	1	5.02818
5.03_473.2383m/z	247224	Val Tyr Ile Gly	M+Na	C22H34N4O6	35.6	2.71627	81.0698	100 - 25.9 - 4.45 - 0.574			473.238	1	5.02818
5.03_473.2383m/z	247261	Val Tyr Leu Asp	M+H-2H2O	C24H36N4O8	35.8	-2.32697	81.8782	100 - 28.1 - 5.46 - 0.794			473.238	1	5.02818
5.03_473.2383m/z	247264	Val Tyr Leu Gly	M+Na	C22H34N4O6	35.6	2.71627	81.0698	100 - 25.9 - 4.45 - 0.574			473.238	1	5.02818
5.03_473.2383m/z	247419	Val Tyr Val Ala	M+Na	C22H34N4O6	35.6	2.71627	81.0698	100 - 25.9 - 4.45 - 0.574			473.238	1	5.02818
5.03_473.2383m/z	247422	Val Tyr Val Glu	M+H-2H2O	C24H36N4O8	35.8	-2.32697	81.8782	100 - 28.1 - 5.46 - 0.794			473.238	1	5.02818
5.03_473.2383m/z	255836	Tyr Ala Val Val	M+Na	C22H34N4O6	35.6	2.71627	81.0698	100 - 25.9 - 4.45 - 0.574			473.238	1	5.02818
5.03_473.2383m/z	256436	Tyr Asp Ile Val	M+H-2H2O	C24H36N4O8	35.8	-2.32697	81.8782	100 - 28.1 - 5.46 - 0.794			473.238	1	5.02818
5.03_473.2383m/z	256476	Tyr Asp Leu Val	M+H-2H2O	C24H36N4O8	35.8	-2.32697	81.8782	100 - 28.1 - 5.46 - 0.794			473.238	1	5.02818
5.03_473.2383m/z	256626	Tyr Asp Val Ile	M+H-2H2O	C24H36N4O8	35.8	-2.32697	81.8782	100 - 28.1 - 5.46 - 0.794			473.238	1	5.02818
5.03_473.2383m/z	256628	Tyr Asp Val Leu	M+H-2H2O	C24H36N4O8	35.8	-2.32697	81.8782	100 - 28.1 - 5.46 - 0.794			473.238	1	5.02818
5.03_473.2383m/z	257036	Tyr Glu Val Val	M+H-2H2O	C24H36N4O8	35.8	-2.32697	81.8782	100 - 28.1 - 5.46 - 0.794			473.238	1	5.02818
5.03_473.2383m/z	257636	Tyr Gly Ile Val	M+Na	C22H34N4O6	35.6	2.71627	81.0698	100 - 25.9 - 4.45 - 0.574			473.238	1	5.02818
5.03_473.2383m/z	257676	Tyr Gly Leu Val	M+Na	C22H34N4O6	35.6	2.71627	81.0698	100 - 25.9 - 4.45 - 0.574			473.238	1	5.02818
5.03_473.2383m/z	257826	Tyr Gly Val Ile	M+Na	C22H34N4O6	35.6	2.71627	81.0698	100 - 25.9 - 4.45 - 0.574			473.238	1	5.02818
5.03_473.2383m/z	257828	Tyr Gly Val Leu	M+Na	C22H34N4O6	35.6	2.71627	81.0698	100 - 25.9 - 4.45 - 0.574			473.238	1	5.02818
5.03_473.2383m/z	258336	Tyr Ile Asp Val	M+H-2H2O	C24H36N4O8	35.8	-2.32697	81.8782	100 - 28.1 - 5.46 - 0.794			473.238	1	5.02818
5.03_473.2383m/z	258396	Tyr Ile Gly Val	M+Na	C22H34N4O6	35.6	2.71627	81.0698	100 - 25.9 - 4.45 - 0.574			473.238	1	5.02818
5.03_473.2383m/z	258621	Tyr Ile Val Asp	M+H-2H2O	C24H36N4O8	35.8	-2.32697	81.8782	100 - 28.1 - 5.46 - 0.794			473.238	1	5.02818
5.03_473.2383m/z	258624	Tyr Ile Val Gly	M+Na	C22H34N4O6	35.6	2.71627	81.0698	100 - 25.9 - 4.45 - 0.574			473.238	1	5.02818
5.03_473.2383m/z	259136	Tyr Leu Asp Val	M+H-2H2O	C24H36N4O8	35.8	-2.32697	81.8782	100 - 28.1 - 5.46 - 0.794			473.238	1	5.02818
5.03_473.2383m/z	259196	Tyr Leu Gly Val	M+Na	C22H34N4O6	35.6	2.71627	81.0698	100 - 25.9 - 4.45 - 0.574			473.238	1	5.02818
5.03_473.2383m/z	259421	Tyr Leu Val Asp	M+H-2H2O	C24H36N4O8	35.8	-2.32697	81.8782	100 - 28.1 - 5.46 - 0.794			473.238	1	5.02818
5.03_473.2383m/z	259424	Tyr Leu Val Gly	M+Na	C22H34N4O6	35.6	2.71627	81.0698	100 - 25.9 - 4.45 - 0.574			473.238	1	5.02818
5.03_473.2383m/z	262296	Tyr Val Ala Val	M+Na	C22H34N4O6	35.6	2.71627	81.0698	100 - 25.9 - 4.45 - 0.574			473.238	1	5.02818
5.03_473.2383m/z	262326	Tyr Val Asp Ile	M+H-2H2O	C24H36N4O8	35.8	-2.32697	81.8782	100 - 28.1 - 5.46 - 0.794			473.238	1	5.02818
5.03_473.2383m/z	262328	Tyr Val Asp Leu	M+H-2H2O	C24H36N4O8	35.8	-2.32697	81.8782	100 - 28.1 - 5.46 - 0.794			473.238	1	5.02818
5.03_473.2383m/z	262356	Tyr Val Glu Val	M+H-2H2O	C24H36N4O8	35.8	-2.32697	81.8782	100 - 28.1 - 5.46 - 0.794			473.238	1	5.02818
5.03_473.2383m/z	262386	Tyr Val Gly Ile	M+Na	C22H34N4O6	35.6	2.71627	81.0698	100 - 25.9 - 4.45 - 0.574			473.238	1	5.02818
5.03_473.2383m/z	262388	Tyr Val Gly Leu	M+Na	C22H34N4O6	35.6	2.71627	81.0698	100 - 25.9 - 4.45 - 0.574			473.238	1	5.02818
5.03_473.2383m/z	262421	Tyr Val Ile Asp	M+H-2H2O	C24H36N4O8	35.8	-2.32697	81.8782	100 - 28.1 - 5.46 - 0.794			473.238	1	5.02818
5.03_473.2383m/z	262424	Tyr Val Ile Gly	M+Na	C22H34N4O6	35.6	2.71627	81.0698	100 - 25.9 - 4.45 - 0.574			473.238	1	5.02818
5.03_473.2383m/z	262461	Tyr Val Leu Asp	M+H-2H2O	C24H36N4O8	35.8	-2.32697	81.8782	100 - 28.1 - 5.46 - 0.794			473.238	1	5.02818
5.03_473.2383m/z	262464	Tyr Val Leu Gly	M+Na	C22H34N4O6	35.6	2.71627	81.0698	100 - 25.9 - 4.45 - 0.574			473.238	1	5.02818
5.03_473.2383m/z	262619	Tyr Val Val Ala	M+Na	C22H34N4O6	35.6	2.71627	81.0698	100 - 25.9 - 4.45 - 0.574			473.238	1	5.02818
5.03_473.2383m/z	262622	Tyr Val Val Glu	M+H-2H2O	C24H36N4O8	35.8	-2.32697	81.8782	100 - 28.1 - 5.46 - 0.794			473.238	1	5.02818
5.03_473.2383m/z	2865	N-Carboxytocainide	2M+H	C12H16N2O3	34.4	-2.50448	75.0579	100 - 14 - 1.53 - 0.122			473.238	1	5.02818
5.03_473.2383m/z	3743	4-aminohippurate	2M+H	C12H16N2O3	34.4	-2.50448	75.0579	100 - 14 - 1.53 - 0.122			473.238	1	5.02818
5.03_473.2383m/z	44266	ALANYL-dl-PHENYLALANINE	2M+H	C12H16N2O3	34.4	-2.50448	75.0579	100 - 14 - 1.53 - 0.122			473.238	1	5.02818
5.03_473.2383m/z	64018	10-Deacetyl-2-debenzoylbaccatin III	M+CH3OH+H	C22H32O9	35.9	0.351467	79.9983	100 - 24.5 - 4.72 - 0.667			473.238	1	5.02818
5.03_473.2383m/z	68818	Carbetamide	2M+H	C12H16N2O3	34.4	-2.50448	75.0579	100 - 14 - 1.53 - 0.122			473.238	1	5.02818
5.03_473.2383m/z	69178	Hexobarbitone	2M+H	C12H16N2O3	34.4	-2.50448	75.0579	100 - 14 - 1.53 - 0.122			473.238	1	5.02818
5.03_473.2383m/z	85890	Phenylalanyl-Alanine	2M+H	C12H16N2O3	34.4	-2.50448	75.0579	100 - 14 - 1.53 - 0.122	http://nonlinear.com/redirect/outbound?p=hmdb&param=HMDB28988		473.238	1	5.02818
5.03_473.2383m/z	91313	3'-Hydroxy-HT2 toxin	M+CH3OH+H	C22H32O9	35.9	0.351467	79.9983	100 - 24.5 - 4.72 - 0.667	http://nonlinear.com/redirect/outbound?p=hmdb&param=HMDB36162		473.238	1	5.02818
4.28_431.2284m/z	106619	Ala Ile Thr Tyr	M+H-2H2O	C22H34N4O7	35	-1.03137	76.2152	100 - 25.9 - 4.66 - 0.629			431.228	1	4.27868
4.28_431.2284m/z	106676	Ala Ile Tyr Thr	M+H-2H2O	C22H34N4O7	35	-1.03137	76.2152	100 - 25.9 - 4.66 - 0.629			431.228	1	4.27868
4.28_431.2284m/z	107419	Ala Leu Thr Tyr	M+H-2H2O	C22H34N4O7	35	-1.03137	76.2152	100 - 25.9 - 4.66 - 0.629			431.228	1	4.27868
4.28_431.2284m/z	107476	Ala Leu Tyr Thr	M+H-2H2O	C22H34N4O7	35	-1.03137	76.2152	100 - 25.9 - 4.66 - 0.629			431.228	1	4.27868
4.28_431.2284m/z	108639	Ala Pro Val Tyr	M+H-H2O	C22H32N4O6	35	-1.07282	76.4122	100 - 25.9 - 4.44 - 0.573			431.228	1	4.27868
4.28_431.2284m/z	108677	Ala Pro Tyr Val	M+H-H2O	C22H32N4O6	35	-1.07282	76.4122	100 - 25.9 - 4.44 - 0.573			431.228	1	4.27868
4.28_431.2284m/z	110039	Ala Thr Ile Tyr	M+H-2H2O	C22H34N4O7	35	-1.03137	76.2152	100 - 25.9 - 4.66 - 0.629			431.228	1	4.27868
4.28_431.2284m/z	110079	Ala Thr Leu Tyr	M+H-2H2O	C22H34N4O7	35	-1.03137	76.2152	100 - 25.9 - 4.66 - 0.629			431.228	1	4.27868
4.28_431.2284m/z	110267	Ala Thr Tyr Ile	M+H-2H2O	C22H34N4O7	35	-1.03137	76.2152	100 - 25.9 - 4.66 - 0.629			431.228	1	4.27868
4.28_431.2284m/z	110269	Ala Thr Tyr Leu	M+H-2H2O	C22H34N4O7	35	-1.03137	76.2152	100 - 25.9 - 4.66 - 0.629			431.228	1	4.27868
4.28_431.2284m/z	110539	Ala Val Pro Tyr	M+H-H2O	C22H32N4O6	35	-1.07282	76.4122	100 - 25.9 - 4.44 - 0.573			431.228	1	4.27868
4.28_431.2284m/z	110672	Ala Val Tyr Pro	M+H-H2O	C22H32N4O6	35	-1.07282	76.4122	100 - 25.9 - 4.44 - 0.573			431.228	1	4.27868
4.28_431.2284m/z	111236	Ala Tyr Ile Thr	M+H-2H2O	C22H34N4O7	35	-1.03137	76.2152	100 - 25.9 - 4.66 - 0.629			431.228	1	4.27868
4.28_431.2284m/z	111276	Ala Tyr Leu Thr	M+H-2H2O	C22H34N4O7	35	-1.03137	76.2152	100 - 25.9 - 4.66 - 0.629			431.228	1	4.27868
4.28_431.2284m/z	111337	Ala Tyr Pro Val	M+H-H2O	C22H32N4O6	35	-1.07282	76.4122	100 - 25.9 - 4.44 - 0.573			431.228	1	4.27868
4.28_431.2284m/z	111407	Ala Tyr Thr Ile	M+H-2H2O	C22H34N4O7	35	-1.03137	76.2152	100 - 25.9 - 4.66 - 0.629			431.228	1	4.27868
4.28_431.2284m/z	111409	Ala Tyr Thr Leu	M+H-2H2O	C22H34N4O7	35	-1.03137	76.2152	100 - 25.9 - 4.66 - 0.629			431.228	1	4.27868
4.28_431.2284m/z	111432	Ala Tyr Val Pro	M+H-H2O	C22H32N4O6	35	-1.07282	76.4122	100 - 25.9 - 4.44 - 0.573			431.228	1	4.27868
4.28_431.2284m/z	138595	Phe Ile Ser Thr	M+H-2H2O	C22H34N4O7	35	-1.03137	76.2152	100 - 25.9 - 4.66 - 0.629			431.228	1	4.27868
4.28_431.2284m/z	138614	Phe Ile Thr Ser	M+H-2H2O	C22H34N4O7	35	-1.03137	76.2152	100 - 25.9 - 4.66 - 0.629			431.228	1	4.27868
4.28_431.2284m/z	139395	Phe Leu Ser Thr	M+H-2H2O	C22H34N4O7	35	-1.03137	76.2152	100 - 25.9 - 4.66 - 0.629			431.228	1	4.27868
4.28_431.2284m/z	139414	Phe Leu Thr Ser	M+H-2H2O	C22H34N4O7	35	-1.03137	76.2152	100 - 25.9 - 4.66 - 0.629			431.228	1	4.27868
4.28_431.2284m/z	140596	Phe Pro Ser Val	M+H-H2O	C22H32N4O6	35	-1.07282	76.4122	100 - 25.9 - 4.44 - 0.573			431.228	1	4.27868
4.28_431.2284m/z	140634	Phe Pro Val Ser	M+H-H2O	C22H32N4O6	35	-1.07282	76.4122	100 - 25.9 - 4.44 - 0.573			431.228	1	4.27868
4.28_431.2284m/z	141635	Phe Ser Ile Thr	M+H-2H2O	C22H34N4O7	35	-1.03137	76.2152	100 - 25.9 - 4.66 - 0.629			431.228	1	4.27868
4.28_431.2284m/z	141675	Phe Ser Leu Thr	M+H-2H2O	C22H34N4O7	35	-1.03137	76.2152	100 - 25.9 - 4.66 - 0.629			431.228	1	4.27868
4.28_431.2284m/z	141736	Phe Ser Pro Val	M+H-H2O	C22H32N4O6	35	-1.07282	76.4122	100 - 25.9 - 4.44 - 0.573			431.228	1	4.27868
4.28_431.2284m/z	141806	Phe Ser Thr Ile	M+H-2H2O	C22H34N4O7	35	-1.03137	76.2152	100 - 25.9 - 4.66 - 0.629			431.228	1	4.27868
4.28_431.2284m/z	141808	Phe Ser Thr Leu	M+H-2H2O	C22H34N4O7	35	-1.03137	76.2152	100 - 25.9 - 4.66 - 0.629			431.228	1	4.27868
4.28_431.2284m/z	141831	Phe Ser Val Pro	M+H-H2O	C22H32N4O6	35	-1.07282	76.4122	100 - 25.9 - 4.44 - 0.573			431.228	1	4.27868
4.28_431.2284m/z	142034	Phe Thr Ile Ser	M+H-2H2O	C22H34N4O7	35	-1.03137	76.2152	100 - 25.9 - 4.66 - 0.629			431.228	1	4.27868
4.28_431.2284m/z	142074	Phe Thr Leu Ser	M+H-2H2O	C22H34N4O7	35	-1.03137	76.2152	100 - 25.9 - 4.66 - 0.629			431.228	1	4.27868
4.28_431.2284m/z	142186	Phe Thr Ser Ile	M+H-2H2O	C22H34N4O7	35	-1.03137	76.2152	100 - 25.9 - 4.66 - 0.629			431.228	1	4.27868
4.28_431.2284m/z	142188	Phe Thr Ser Leu	M+H-2H2O	C22H34N4O7	35	-1.03137	76.2152	100 - 25.9 - 4.66 - 0.629			431.228	1	4.27868
4.28_431.2284m/z	142216	Phe Thr Thr Val	M+H-2H2O	C22H34N4O7	35	-1.03137	76.2152	100 - 25.9 - 4.66 - 0.629			431.228	1	4.27868
4.28_431.2284m/z	142235	Phe Thr Val Thr	M+H-2H2O	C22H34N4O7	35	-1.03137	76.2152	100 - 25.9 - 4.66 - 0.629			431.228	1	4.27868
4.28_431.2284m/z	142534	Phe Val Pro Ser	M+H-H2O	C22H32N4O6	35	-1.07282	76.4122	100 - 25.9 - 4.44 - 0.573			431.228	1	4.27868
4.28_431.2284m/z	142591	Phe Val Ser Pro	M+H-H2O	C22H32N4O6	35	-1.07282	76.4122	100 - 25.9 - 4.44 - 0.573			431.228	1	4.27868
4.28_431.2284m/z	142615	Phe Val Thr Thr	M+H-2H2O	C22H34N4O7	35	-1.03137	76.2152	100 - 25.9 - 4.66 - 0.629			431.228	1	4.27868
4.28_431.2284m/z	146538	Gly Ile Pro Tyr	M+H-H2O	C22H32N4O6	35	-1.07282	76.4122	100 - 25.9 - 4.44 - 0.573			431.228	1	4.27868
4.28_431.2284m/z	146671	Gly Ile Tyr Pro	M+H-H2O	C22H32N4O6	35	-1.07282	76.4122	100 - 25.9 - 4.44 - 0.573			431.228	1	4.27868
4.28_431.2284m/z	147338	Gly Leu Pro Tyr	M+H-H2O	C22H32N4O6	35	-1.07282	76.4122	100 - 25.9 - 4.44 - 0.573			431.228	1	4.27868
4.28_431.2284m/z	147471	Gly Leu Tyr Pro	M+H-H2O	C22H32N4O6	35	-1.07282	76.4122	100 - 25.9 - 4.44 - 0.573			431.228	1	4.27868
4.28_431.2284m/z	148438	Gly Pro Ile Tyr	M+H-H2O	C22H32N4O6	35	-1.07282	76.4122	100 - 25.9 - 4.44 - 0.573			431.228	1	4.27868
4.28_431.2284m/z	148478	Gly Pro Leu Tyr	M+H-H2O	C22H32N4O6	35	-1.07282	76.4122	100 - 25.9 - 4.44 - 0.573			431.228	1	4.27868
4.28_431.2284m/z	148666	Gly Pro Tyr Ile	M+H-H2O	C22H32N4O6	35	-1.07282	76.4122	100 - 25.9 - 4.44 - 0.573			431.228	1	4.27868
4.28_431.2284m/z	148668	Gly Pro Tyr Leu	M+H-H2O	C22H32N4O6	35	-1.07282	76.4122	100 - 25.9 - 4.44 - 0.573			431.228	1	4.27868
4.28_431.2284m/z	151231	Gly Tyr Ile Pro	M+H-H2O	C22H32N4O6	35	-1.07282	76.4122	100 - 25.9 - 4.44 - 0.573			431.228	1	4.27868
4.28_431.2284m/z	151271	Gly Tyr Leu Pro	M+H-H2O	C22H32N4O6	35	-1.07282	76.4122	100 - 25.9 - 4.44 - 0.573			431.228	1	4.27868
4.28_431.2284m/z	151326	Gly Tyr Pro Ile	M+H-H2O	C22H32N4O6	35	-1.07282	76.4122	100 - 25.9 - 4.44 - 0.573			431.228	1	4.27868
4.28_431.2284m/z	151328	Gly Tyr Pro Leu	M+H-H2O	C22H32N4O6	35	-1.07282	76.4122	100 - 25.9 - 4.44 - 0.573			431.228	1	4.27868
4.28_431.2284m/z	15645	Trp Pro Pro	M+CH3OH+H	C21H26N4O4	35.2	-1.20763	77.6546	100 - 24.6 - 3.73 - 0.421			431.228	1	4.27868
4.28_431.2284m/z	15678	Tyr Val Lys	M+Na	C20H32N4O5	34.6	4.71494	78.2524	100 - 23.7 - 3.7 - 0.436			431.228	1	4.27868
4.28_431.2284m/z	159818	Ile Ala Thr Tyr	M+H-2H2O	C22H34N4O7	35	-1.03137	76.2152	100 - 25.9 - 4.66 - 0.629			431.228	1	4.27868
4.28_431.2284m/z	159875	Ile Ala Tyr Thr	M+H-2H2O	C22H34N4O7	35	-1.03137	76.2152	100 - 25.9 - 4.66 - 0.629			431.228	1	4.27868
4.28_431.2284m/z	161395	Ile Phe Ser Thr	M+H-2H2O	C22H34N4O7	35	-1.03137	76.2152	100 - 25.9 - 4.66 - 0.629			431.228	1	4.27868
4.28_431.2284m/z	161414	Ile Phe Thr Ser	M+H-2H2O	C22H34N4O7	35	-1.03137	76.2152	100 - 25.9 - 4.66 - 0.629			431.228	1	4.27868
4.28_431.2284m/z	161738	Ile Gly Pro Tyr	M+H-H2O	C22H32N4O6	35	-1.07282	76.4122	100 - 25.9 - 4.44 - 0.573			431.228	1	4.27868
4.28_431.2284m/z	161871	Ile Gly Tyr Pro	M+H-H2O	C22H32N4O6	35	-1.07282	76.4122	100 - 25.9 - 4.44 - 0.573			431.228	1	4.27868
4.28_431.2284m/z	164398	Ile Pro Gly Tyr	M+H-H2O	C22H32N4O6	35	-1.07282	76.4122	100 - 25.9 - 4.44 - 0.573			431.228	1	4.27868
4.28_431.2284m/z	164664	Ile Pro Tyr Gly	M+H-H2O	C22H32N4O6	35	-1.07282	76.4122	100 - 25.9 - 4.44 - 0.573			431.228	1	4.27868
4.28_431.2284m/z	165575	Ile Ser Phe Thr	M+H-2H2O	C22H34N4O7	35	-1.03137	76.2152	100 - 25.9 - 4.66 - 0.629			431.228	1	4.27868
4.28_431.2284m/z	165803	Ile Ser Thr Phe	M+H-2H2O	C22H34N4O7	35	-1.03137	76.2152	100 - 25.9 - 4.66 - 0.629			431.228	1	4.27868
4.28_431.2284m/z	16583	Lys Tyr Val	M+Na	C20H32N4O5	34.6	4.71494	78.2524	100 - 23.7 - 3.7 - 0.436			431.228	1	4.27868
4.28_431.2284m/z	165898	Ile Thr Ala Tyr	M+H-2H2O	C22H34N4O7	35	-1.03137	76.2152	100 - 25.9 - 4.66 - 0.629			431.228	1	4.27868
4.28_431.2284m/z	165974	Ile Thr Phe Ser	M+H-2H2O	C22H34N4O7	35	-1.03137	76.2152	100 - 25.9 - 4.66 - 0.629			431.228	1	4.27868
4.28_431.2284m/z	166183	Ile Thr Ser Phe	M+H-2H2O	C22H34N4O7	35	-1.03137	76.2152	100 - 25.9 - 4.66 - 0.629			431.228	1	4.27868
4.28_431.2284m/z	166259	Ile Thr Tyr Ala	M+H-2H2O	C22H34N4O7	35	-1.03137	76.2152	100 - 25.9 - 4.66 - 0.629			431.228	1	4.27868
4.28_431.2284m/z	167095	Ile Tyr Ala Thr	M+H-2H2O	C22H34N4O7	35	-1.03137	76.2152	100 - 25.9 - 4.66 - 0.629			431.228	1	4.27868
4.28_431.2284m/z	167191	Ile Tyr Gly Pro	M+H-H2O	C22H32N4O6	35	-1.07282	76.4122	100 - 25.9 - 4.44 - 0.573			431.228	1	4.27868
4.28_431.2284m/z	167324	Ile Tyr Pro Gly	M+H-H2O	C22H32N4O6	35	-1.07282	76.4122	100 - 25.9 - 4.44 - 0.573			431.228	1	4.27868
4.28_431.2284m/z	167399	Ile Tyr Thr Ala	M+H-2H2O	C22H34N4O7	35	-1.03137	76.2152	100 - 25.9 - 4.66 - 0.629			431.228	1	4.27868
4.28_431.2284m/z	1749	Cilazprilat	M+ACN+H	C20H27N3O5	35.4	-1.23555	78.5823	100 - 23.2 - 3.61 - 0.42			431.228	1	4.27868
4.28_431.2284m/z	175818	Leu Ala Thr Tyr	M+H-2H2O	C22H34N4O7	35	-1.03137	76.2152	100 - 25.9 - 4.66 - 0.629			431.228	1	4.27868
4.28_431.2284m/z	175875	Leu Ala Tyr Thr	M+H-2H2O	C22H34N4O7	35	-1.03137	76.2152	100 - 25.9 - 4.66 - 0.629			431.228	1	4.27868
4.28_431.2284m/z	17699	His His Arg	M+H-H2O	C18H28N10O4	34.6	4.91816	78.4456	100 - 23.6 - 3.49 - 0.387			431.228	1	4.27868
4.28_431.2284m/z	177395	Leu Phe Ser Thr	M+H-2H2O	C22H34N4O7	35	-1.03137	76.2152	100 - 25.9 - 4.66 - 0.629			431.228	1	4.27868
4.28_431.2284m/z	177414	Leu Phe Thr Ser	M+H-2H2O	C22H34N4O7	35	-1.03137	76.2152	100 - 25.9 - 4.66 - 0.629			431.228	1	4.27868
4.28_431.2284m/z	177738	Leu Gly Pro Tyr	M+H-H2O	C22H32N4O6	35	-1.07282	76.4122	100 - 25.9 - 4.44 - 0.573			431.228	1	4.27868
4.28_431.2284m/z	177871	Leu Gly Tyr Pro	M+H-H2O	C22H32N4O6	35	-1.07282	76.4122	100 - 25.9 - 4.44 - 0.573			431.228	1	4.27868
4.28_431.2284m/z	180398	Leu Pro Gly Tyr	M+H-H2O	C22H32N4O6	35	-1.07282	76.4122	100 - 25.9 - 4.44 - 0.573			431.228	1	4.27868
4.28_431.2284m/z	180664	Leu Pro Tyr Gly	M+H-H2O	C22H32N4O6	35	-1.07282	76.4122	100 - 25.9 - 4.44 - 0.573			431.228	1	4.27868
4.28_431.2284m/z	181575	Leu Ser Phe Thr	M+H-2H2O	C22H34N4O7	35	-1.03137	76.2152	100 - 25.9 - 4.66 - 0.629			431.228	1	4.27868
4.28_431.2284m/z	181803	Leu Ser Thr Phe	M+H-2H2O	C22H34N4O7	35	-1.03137	76.2152	100 - 25.9 - 4.66 - 0.629			431.228	1	4.27868
4.28_431.2284m/z	181898	Leu Thr Ala Tyr	M+H-2H2O	C22H34N4O7	35	-1.03137	76.2152	100 - 25.9 - 4.66 - 0.629			431.228	1	4.27868
4.28_431.2284m/z	181974	Leu Thr Phe Ser	M+H-2H2O	C22H34N4O7	35	-1.03137	76.2152	100 - 25.9 - 4.66 - 0.629			431.228	1	4.27868
4.28_431.2284m/z	182183	Leu Thr Ser Phe	M+H-2H2O	C22H34N4O7	35	-1.03137	76.2152	100 - 25.9 - 4.66 - 0.629			431.228	1	4.27868
4.28_431.2284m/z	182259	Leu Thr Tyr Ala	M+H-2H2O	C22H34N4O7	35	-1.03137	76.2152	100 - 25.9 - 4.66 - 0.629			431.228	1	4.27868
4.28_431.2284m/z	183095	Leu Tyr Ala Thr	M+H-2H2O	C22H34N4O7	35	-1.03137	76.2152	100 - 25.9 - 4.66 - 0.629			431.228	1	4.27868
4.28_431.2284m/z	183191	Leu Tyr Gly Pro	M+H-H2O	C22H32N4O6	35	-1.07282	76.4122	100 - 25.9 - 4.44 - 0.573			431.228	1	4.27868
4.28_431.2284m/z	183324	Leu Tyr Pro Gly	M+H-H2O	C22H32N4O6	35	-1.07282	76.4122	100 - 25.9 - 4.44 - 0.573			431.228	1	4.27868
4.28_431.2284m/z	183399	Leu Tyr Thr Ala	M+H-2H2O	C22H34N4O7	35	-1.03137	76.2152	100 - 25.9 - 4.66 - 0.629			431.228	1	4.27868
4.28_431.2284m/z	19434	Val Lys Tyr	M+Na	C20H32N4O5	34.6	4.71494	78.2524	100 - 23.7 - 3.7 - 0.436			431.228	1	4.27868
4.28_431.2284m/z	199838	Pro Ala Val Tyr	M+H-H2O	C22H32N4O6	35	-1.07282	76.4122	100 - 25.9 - 4.44 - 0.573			431.228	1	4.27868
4.28_431.2284m/z	199876	Pro Ala Tyr Val	M+H-H2O	C22H32N4O6	35	-1.07282	76.4122	100 - 25.9 - 4.44 - 0.573			431.228	1	4.27868
4.28_431.2284m/z	201396	Pro Phe Ser Val	M+H-H2O	C22H32N4O6	35	-1.07282	76.4122	100 - 25.9 - 4.44 - 0.573			431.228	1	4.27868
4.28_431.2284m/z	201434	Pro Phe Val Ser	M+H-H2O	C22H32N4O6	35	-1.07282	76.4122	100 - 25.9 - 4.44 - 0.573			431.228	1	4.27868
4.28_431.2284m/z	201638	Pro Gly Ile Tyr	M+H-H2O	C22H32N4O6	35	-1.07282	76.4122	100 - 25.9 - 4.44 - 0.573			431.228	1	4.27868
4.28_431.2284m/z	201678	Pro Gly Leu Tyr	M+H-H2O	C22H32N4O6	35	-1.07282	76.4122	100 - 25.9 - 4.44 - 0.573			431.228	1	4.27868
4.28_431.2284m/z	201866	Pro Gly Tyr Ile	M+H-H2O	C22H32N4O6	35	-1.07282	76.4122	100 - 25.9 - 4.44 - 0.573			431.228	1	4.27868
4.28_431.2284m/z	201868	Pro Gly Tyr Leu	M+H-H2O	C22H32N4O6	35	-1.07282	76.4122	100 - 25.9 - 4.44 - 0.573			431.228	1	4.27868
4.28_431.2284m/z	202398	Pro Ile Gly Tyr	M+H-H2O	C22H32N4O6	35	-1.07282	76.4122	100 - 25.9 - 4.44 - 0.573			431.228	1	4.27868
4.28_431.2284m/z	202664	Pro Ile Tyr Gly	M+H-H2O	C22H32N4O6	35	-1.07282	76.4122	100 - 25.9 - 4.44 - 0.573			431.228	1	4.27868
4.28_431.2284m/z	203198	Pro Leu Gly Tyr	M+H-H2O	C22H32N4O6	35	-1.07282	76.4122	100 - 25.9 - 4.44 - 0.573			431.228	1	4.27868
4.28_431.2284m/z	203464	Pro Leu Tyr Gly	M+H-H2O	C22H32N4O6	35	-1.07282	76.4122	100 - 25.9 - 4.44 - 0.573			431.228	1	4.27868
4.28_431.2284m/z	20444	Arg His His	M+H-H2O	C18H28N10O4	34.6	4.91816	78.4456	100 - 23.6 - 3.49 - 0.387			431.228	1	4.27868
4.28_431.2284m/z	204536	Pro Pro Pro Val	M+Na	C20H32N4O5	34.6	4.71494	78.2524	100 - 23.7 - 3.7 - 0.436			431.228	1	4.27868
4.28_431.2284m/z	20455	His Arg His	M+H-H2O	C18H28N10O4	34.6	4.91816	78.4456	100 - 23.6 - 3.49 - 0.387			431.228	1	4.27868
4.28_431.2284m/z	204631	Pro Pro Val Pro	M+Na	C20H32N4O5	34.6	4.71494	78.2524	100 - 23.7 - 3.7 - 0.436			431.228	1	4.27868
4.28_431.2284m/z	20494	Pro Pro Trp	M+CH3OH+H	C21H26N4O4	35.2	-1.20763	77.6546	100 - 24.6 - 3.73 - 0.421			431.228	1	4.27868
4.28_431.2284m/z	205576	Pro Ser Phe Val	M+H-H2O	C22H32N4O6	35	-1.07282	76.4122	100 - 25.9 - 4.44 - 0.573			431.228	1	4.27868
4.28_431.2284m/z	20580	Pro Trp Pro	M+CH3OH+H	C21H26N4O4	35.2	-1.20763	77.6546	100 - 24.6 - 3.73 - 0.421			431.228	1	4.27868
4.28_431.2284m/z	205823	Pro Ser Val Phe	M+H-H2O	C22H32N4O6	35	-1.07282	76.4122	100 - 25.9 - 4.44 - 0.573			431.228	1	4.27868
4.28_431.2284m/z	206298	Pro Val Ala Tyr	M+H-H2O	C22H32N4O6	35	-1.07282	76.4122	100 - 25.9 - 4.44 - 0.573			431.228	1	4.27868
4.28_431.2284m/z	206374	Pro Val Phe Ser	M+H-H2O	C22H32N4O6	35	-1.07282	76.4122	100 - 25.9 - 4.44 - 0.573			431.228	1	4.27868
4.28_431.2284m/z	20646	Lys Val Tyr	M+Na	C20H32N4O5	34.6	4.71494	78.2524	100 - 23.7 - 3.7 - 0.436			431.228	1	4.27868
4.28_431.2284m/z	206531	Pro Val Pro Pro	M+Na	C20H32N4O5	34.6	4.71494	78.2524	100 - 23.7 - 3.7 - 0.436			431.228	1	4.27868
4.28_431.2284m/z	206583	Pro Val Ser Phe	M+H-H2O	C22H32N4O6	35	-1.07282	76.4122	100 - 25.9 - 4.44 - 0.573			431.228	1	4.27868
4.28_431.2284m/z	206659	Pro Val Tyr Ala	M+H-H2O	C22H32N4O6	35	-1.07282	76.4122	100 - 25.9 - 4.44 - 0.573			431.228	1	4.27868
4.28_431.2284m/z	207096	Pro Tyr Ala Val	M+H-H2O	C22H32N4O6	35	-1.07282	76.4122	100 - 25.9 - 4.44 - 0.573			431.228	1	4.27868
4.28_431.2284m/z	207186	Pro Tyr Gly Ile	M+H-H2O	C22H32N4O6	35	-1.07282	76.4122	100 - 25.9 - 4.44 - 0.573			431.228	1	4.27868
4.28_431.2284m/z	207188	Pro Tyr Gly Leu	M+H-H2O	C22H32N4O6	35	-1.07282	76.4122	100 - 25.9 - 4.44 - 0.573			431.228	1	4.27868
4.28_431.2284m/z	207224	Pro Tyr Ile Gly	M+H-H2O	C22H32N4O6	35	-1.07282	76.4122	100 - 25.9 - 4.44 - 0.573			431.228	1	4.27868
4.28_431.2284m/z	207264	Pro Tyr Leu Gly	M+H-H2O	C22H32N4O6	35	-1.07282	76.4122	100 - 25.9 - 4.44 - 0.573			431.228	1	4.27868
4.28_431.2284m/z	207419	Pro Tyr Val Ala	M+H-H2O	C22H32N4O6	35	-1.07282	76.4122	100 - 25.9 - 4.44 - 0.573			431.228	1	4.27868
4.28_431.2284m/z	225235	Ser Phe Ile Thr	M+H-2H2O	C22H34N4O7	35	-1.03137	76.2152	100 - 25.9 - 4.66 - 0.629			431.228	1	4.27868
4.28_431.2284m/z	225275	Ser Phe Leu Thr	M+H-2H2O	C22H34N4O7	35	-1.03137	76.2152	100 - 25.9 - 4.66 - 0.629			431.228	1	4.27868
4.28_431.2284m/z	225336	Ser Phe Pro Val	M+H-H2O	C22H32N4O6	35	-1.07282	76.4122	100 - 25.9 - 4.44 - 0.573			431.228	1	4.27868
4.28_431.2284m/z	225406	Ser Phe Thr Ile	M+H-2H2O	C22H34N4O7	35	-1.03137	76.2152	100 - 25.9 - 4.66 - 0.629			431.228	1	4.27868
4.28_431.2284m/z	225408	Ser Phe Thr Leu	M+H-2H2O	C22H34N4O7	35	-1.03137	76.2152	100 - 25.9 - 4.66 - 0.629			431.228	1	4.27868
4.28_431.2284m/z	225431	Ser Phe Val Pro	M+H-H2O	C22H32N4O6	35	-1.07282	76.4122	100 - 25.9 - 4.44 - 0.573			431.228	1	4.27868
4.28_431.2284m/z	22584	Tyr Lys Val	M+Na	C20H32N4O5	34.6	4.71494	78.2524	100 - 23.7 - 3.7 - 0.436			431.228	1	4.27868
4.28_431.2284m/z	226375	Ser Ile Phe Thr	M+H-2H2O	C22H34N4O7	35	-1.03137	76.2152	100 - 25.9 - 4.66 - 0.629			431.228	1	4.27868
4.28_431.2284m/z	226603	Ser Ile Thr Phe	M+H-2H2O	C22H34N4O7	35	-1.03137	76.2152	100 - 25.9 - 4.66 - 0.629			431.228	1	4.27868
4.28_431.2284m/z	227175	Ser Leu Phe Thr	M+H-2H2O	C22H34N4O7	35	-1.03137	76.2152	100 - 25.9 - 4.66 - 0.629			431.228	1	4.27868
4.28_431.2284m/z	227403	Ser Leu Thr Phe	M+H-2H2O	C22H34N4O7	35	-1.03137	76.2152	100 - 25.9 - 4.66 - 0.629			431.228	1	4.27868
4.28_431.2284m/z	228376	Ser Pro Phe Val	M+H-H2O	C22H32N4O6	35	-1.07282	76.4122	100 - 25.9 - 4.44 - 0.573			431.228	1	4.27868
4.28_431.2284m/z	228623	Ser Pro Val Phe	M+H-H2O	C22H32N4O6	35	-1.07282	76.4122	100 - 25.9 - 4.44 - 0.573			431.228	1	4.27868
4.28_431.2284m/z	22955	Val Tyr Lys	M+Na	C20H32N4O5	34.6	4.71494	78.2524	100 - 23.7 - 3.7 - 0.436			431.228	1	4.27868
4.28_431.2284m/z	229966	Ser Thr Phe Ile	M+H-2H2O	C22H34N4O7	35	-1.03137	76.2152	100 - 25.9 - 4.66 - 0.629			431.228	1	4.27868
4.28_431.2284m/z	229968	Ser Thr Phe Leu	M+H-2H2O	C22H34N4O7	35	-1.03137	76.2152	100 - 25.9 - 4.66 - 0.629			431.228	1	4.27868
4.28_431.2284m/z	230023	Ser Thr Ile Phe	M+H-2H2O	C22H34N4O7	35	-1.03137	76.2152	100 - 25.9 - 4.66 - 0.629			431.228	1	4.27868
4.28_431.2284m/z	230063	Ser Thr Leu Phe	M+H-2H2O	C22H34N4O7	35	-1.03137	76.2152	100 - 25.9 - 4.66 - 0.629			431.228	1	4.27868
4.28_431.2284m/z	230371	Ser Val Phe Pro	M+H-H2O	C22H32N4O6	35	-1.07282	76.4122	100 - 25.9 - 4.44 - 0.573			431.228	1	4.27868
4.28_431.2284m/z	230523	Ser Val Pro Phe	M+H-H2O	C22H32N4O6	35	-1.07282	76.4122	100 - 25.9 - 4.44 - 0.573			431.228	1	4.27868
4.28_431.2284m/z	230638	Ser Val Val Tyr	M+H-2H2O	C22H34N4O7	35	-1.03137	76.2152	100 - 25.9 - 4.66 - 0.629			431.228	1	4.27868
4.28_431.2284m/z	230676	Ser Val Tyr Val	M+H-2H2O	C22H34N4O7	35	-1.03137	76.2152	100 - 25.9 - 4.66 - 0.629			431.228	1	4.27868
4.28_431.2284m/z	231436	Ser Tyr Val Val	M+H-2H2O	C22H34N4O7	35	-1.03137	76.2152	100 - 25.9 - 4.66 - 0.629			431.228	1	4.27868
4.28_431.2284m/z	231638	Thr Ala Ile Tyr	M+H-2H2O	C22H34N4O7	35	-1.03137	76.2152	100 - 25.9 - 4.66 - 0.629			431.228	1	4.27868
4.28_431.2284m/z	231678	Thr Ala Leu Tyr	M+H-2H2O	C22H34N4O7	35	-1.03137	76.2152	100 - 25.9 - 4.66 - 0.629			431.228	1	4.27868
4.28_431.2284m/z	231866	Thr Ala Tyr Ile	M+H-2H2O	C22H34N4O7	35	-1.03137	76.2152	100 - 25.9 - 4.66 - 0.629			431.228	1	4.27868
4.28_431.2284m/z	231868	Thr Ala Tyr Leu	M+H-2H2O	C22H34N4O7	35	-1.03137	76.2152	100 - 25.9 - 4.66 - 0.629			431.228	1	4.27868
4.28_431.2284m/z	233234	Thr Phe Ile Ser	M+H-2H2O	C22H34N4O7	35	-1.03137	76.2152	100 - 25.9 - 4.66 - 0.629			431.228	1	4.27868
4.28_431.2284m/z	233274	Thr Phe Leu Ser	M+H-2H2O	C22H34N4O7	35	-1.03137	76.2152	100 - 25.9 - 4.66 - 0.629			431.228	1	4.27868
4.28_431.2284m/z	233386	Thr Phe Ser Ile	M+H-2H2O	C22H34N4O7	35	-1.03137	76.2152	100 - 25.9 - 4.66 - 0.629			431.228	1	4.27868
4.28_431.2284m/z	233388	Thr Phe Ser Leu	M+H-2H2O	C22H34N4O7	35	-1.03137	76.2152	100 - 25.9 - 4.66 - 0.629			431.228	1	4.27868
4.28_431.2284m/z	233416	Thr Phe Thr Val	M+H-2H2O	C22H34N4O7	35	-1.03137	76.2152	100 - 25.9 - 4.66 - 0.629			431.228	1	4.27868
4.28_431.2284m/z	233435	Thr Phe Val Thr	M+H-2H2O	C22H34N4O7	35	-1.03137	76.2152	100 - 25.9 - 4.66 - 0.629			431.228	1	4.27868
4.28_431.2284m/z	234298	Thr Ile Ala Tyr	M+H-2H2O	C22H34N4O7	35	-1.03137	76.2152	100 - 25.9 - 4.66 - 0.629			431.228	1	4.27868
4.28_431.2284m/z	234374	Thr Ile Phe Ser	M+H-2H2O	C22H34N4O7	35	-1.03137	76.2152	100 - 25.9 - 4.66 - 0.629			431.228	1	4.27868
4.28_431.2284m/z	234583	Thr Ile Ser Phe	M+H-2H2O	C22H34N4O7	35	-1.03137	76.2152	100 - 25.9 - 4.66 - 0.629			431.228	1	4.27868
4.28_431.2284m/z	234659	Thr Ile Tyr Ala	M+H-2H2O	C22H34N4O7	35	-1.03137	76.2152	100 - 25.9 - 4.66 - 0.629			431.228	1	4.27868
4.28_431.2284m/z	235098	Thr Leu Ala Tyr	M+H-2H2O	C22H34N4O7	35	-1.03137	76.2152	100 - 25.9 - 4.66 - 0.629			431.228	1	4.27868
4.28_431.2284m/z	235174	Thr Leu Phe Ser	M+H-2H2O	C22H34N4O7	35	-1.03137	76.2152	100 - 25.9 - 4.66 - 0.629			431.228	1	4.27868
4.28_431.2284m/z	235383	Thr Leu Ser Phe	M+H-2H2O	C22H34N4O7	35	-1.03137	76.2152	100 - 25.9 - 4.66 - 0.629			431.228	1	4.27868
4.28_431.2284m/z	235459	Thr Leu Tyr Ala	M+H-2H2O	C22H34N4O7	35	-1.03137	76.2152	100 - 25.9 - 4.66 - 0.629			431.228	1	4.27868
4.28_431.2284m/z	237566	Thr Ser Phe Ile	M+H-2H2O	C22H34N4O7	35	-1.03137	76.2152	100 - 25.9 - 4.66 - 0.629			431.228	1	4.27868
4.28_431.2284m/z	237568	Thr Ser Phe Leu	M+H-2H2O	C22H34N4O7	35	-1.03137	76.2152	100 - 25.9 - 4.66 - 0.629			431.228	1	4.27868
4.28_431.2284m/z	237623	Thr Ser Ile Phe	M+H-2H2O	C22H34N4O7	35	-1.03137	76.2152	100 - 25.9 - 4.66 - 0.629			431.228	1	4.27868
4.28_431.2284m/z	237663	Thr Ser Leu Phe	M+H-2H2O	C22H34N4O7	35	-1.03137	76.2152	100 - 25.9 - 4.66 - 0.629			431.228	1	4.27868
4.28_431.2284m/z	237976	Thr Thr Phe Val	M+H-2H2O	C22H34N4O7	35	-1.03137	76.2152	100 - 25.9 - 4.66 - 0.629			431.228	1	4.27868
4.28_431.2284m/z	238223	Thr Thr Val Phe	M+H-2H2O	C22H34N4O7	35	-1.03137	76.2152	100 - 25.9 - 4.66 - 0.629			431.228	1	4.27868
4.28_431.2284m/z	238375	Thr Val Phe Thr	M+H-2H2O	C22H34N4O7	35	-1.03137	76.2152	100 - 25.9 - 4.66 - 0.629			431.228	1	4.27868
4.28_431.2284m/z	238603	Thr Val Thr Phe	M+H-2H2O	C22H34N4O7	35	-1.03137	76.2152	100 - 25.9 - 4.66 - 0.629			431.228	1	4.27868
4.28_431.2284m/z	239086	Thr Tyr Ala Ile	M+H-2H2O	C22H34N4O7	35	-1.03137	76.2152	100 - 25.9 - 4.66 - 0.629			431.228	1	4.27868
4.28_431.2284m/z	239088	Thr Tyr Ala Leu	M+H-2H2O	C22H34N4O7	35	-1.03137	76.2152	100 - 25.9 - 4.66 - 0.629			431.228	1	4.27868
4.28_431.2284m/z	239219	Thr Tyr Ile Ala	M+H-2H2O	C22H34N4O7	35	-1.03137	76.2152	100 - 25.9 - 4.66 - 0.629			431.228	1	4.27868
4.28_431.2284m/z	239259	Thr Tyr Leu Ala	M+H-2H2O	C22H34N4O7	35	-1.03137	76.2152	100 - 25.9 - 4.66 - 0.629			431.228	1	4.27868
4.28_431.2284m/z	239738	Val Ala Pro Tyr	M+H-H2O	C22H32N4O6	35	-1.07282	76.4122	100 - 25.9 - 4.44 - 0.573			431.228	1	4.27868
4.28_431.2284m/z	239871	Val Ala Tyr Pro	M+H-H2O	C22H32N4O6	35	-1.07282	76.4122	100 - 25.9 - 4.44 - 0.573			431.228	1	4.27868
4.28_431.2284m/z	241334	Val Phe Pro Ser	M+H-H2O	C22H32N4O6	35	-1.07282	76.4122	100 - 25.9 - 4.44 - 0.573			431.228	1	4.27868
4.28_431.2284m/z	241391	Val Phe Ser Pro	M+H-H2O	C22H32N4O6	35	-1.07282	76.4122	100 - 25.9 - 4.44 - 0.573			431.228	1	4.27868
4.28_431.2284m/z	241415	Val Phe Thr Thr	M+H-2H2O	C22H34N4O7	35	-1.03137	76.2152	100 - 25.9 - 4.66 - 0.629			431.228	1	4.27868
4.28_431.2284m/z	244298	Val Pro Ala Tyr	M+H-H2O	C22H32N4O6	35	-1.07282	76.4122	100 - 25.9 - 4.44 - 0.573			431.228	1	4.27868
4.28_431.2284m/z	244374	Val Pro Phe Ser	M+H-H2O	C22H32N4O6	35	-1.07282	76.4122	100 - 25.9 - 4.44 - 0.573			431.228	1	4.27868
4.28_431.2284m/z	244531	Val Pro Pro Pro	M+Na	C20H32N4O5	34.6	4.71494	78.2524	100 - 23.7 - 3.7 - 0.436			431.228	1	4.27868
4.28_431.2284m/z	244583	Val Pro Ser Phe	M+H-H2O	C22H32N4O6	35	-1.07282	76.4122	100 - 25.9 - 4.44 - 0.573			431.228	1	4.27868
4.28_431.2284m/z	244659	Val Pro Tyr Ala	M+H-H2O	C22H32N4O6	35	-1.07282	76.4122	100 - 25.9 - 4.44 - 0.573			431.228	1	4.27868
4.28_431.2284m/z	245571	Val Ser Phe Pro	M+H-H2O	C22H32N4O6	35	-1.07282	76.4122	100 - 25.9 - 4.44 - 0.573			431.228	1	4.27868
4.28_431.2284m/z	245723	Val Ser Pro Phe	M+H-H2O	C22H32N4O6	35	-1.07282	76.4122	100 - 25.9 - 4.44 - 0.573			431.228	1	4.27868
4.28_431.2284m/z	245838	Val Ser Val Tyr	M+H-2H2O	C22H34N4O7	35	-1.03137	76.2152	100 - 25.9 - 4.66 - 0.629			431.228	1	4.27868
4.28_431.2284m/z	245876	Val Ser Tyr Val	M+H-2H2O	C22H34N4O7	35	-1.03137	76.2152	100 - 25.9 - 4.66 - 0.629			431.228	1	4.27868
4.28_431.2284m/z	245975	Val Thr Phe Thr	M+H-2H2O	C22H34N4O7	35	-1.03137	76.2152	100 - 25.9 - 4.66 - 0.629			431.228	1	4.27868
4.28_431.2284m/z	246203	Val Thr Thr Phe	M+H-2H2O	C22H34N4O7	35	-1.03137	76.2152	100 - 25.9 - 4.66 - 0.629			431.228	1	4.27868
4.28_431.2284m/z	246598	Val Val Ser Tyr	M+H-2H2O	C22H34N4O7	35	-1.03137	76.2152	100 - 25.9 - 4.66 - 0.629			431.228	1	4.27868
4.28_431.2284m/z	246674	Val Val Tyr Ser	M+H-2H2O	C22H34N4O7	35	-1.03137	76.2152	100 - 25.9 - 4.66 - 0.629			431.228	1	4.27868
4.28_431.2284m/z	247091	Val Tyr Ala Pro	M+H-H2O	C22H32N4O6	35	-1.07282	76.4122	100 - 25.9 - 4.44 - 0.573			431.228	1	4.27868
4.28_431.2284m/z	247319	Val Tyr Pro Ala	M+H-H2O	C22H32N4O6	35	-1.07282	76.4122	100 - 25.9 - 4.44 - 0.573			431.228	1	4.27868
4.28_431.2284m/z	247396	Val Tyr Ser Val	M+H-2H2O	C22H34N4O7	35	-1.03137	76.2152	100 - 25.9 - 4.66 - 0.629			431.228	1	4.27868
4.28_431.2284m/z	247434	Val Tyr Val Ser	M+H-2H2O	C22H34N4O7	35	-1.03137	76.2152	100 - 25.9 - 4.66 - 0.629			431.228	1	4.27868
4.28_431.2284m/z	255635	Tyr Ala Ile Thr	M+H-2H2O	C22H34N4O7	35	-1.03137	76.2152	100 - 25.9 - 4.66 - 0.629			431.228	1	4.27868
4.28_431.2284m/z	255675	Tyr Ala Leu Thr	M+H-2H2O	C22H34N4O7	35	-1.03137	76.2152	100 - 25.9 - 4.66 - 0.629			431.228	1	4.27868
4.28_431.2284m/z	255736	Tyr Ala Pro Val	M+H-H2O	C22H32N4O6	35	-1.07282	76.4122	100 - 25.9 - 4.44 - 0.573			431.228	1	4.27868
4.28_431.2284m/z	255806	Tyr Ala Thr Ile	M+H-2H2O	C22H34N4O7	35	-1.03137	76.2152	100 - 25.9 - 4.66 - 0.629			431.228	1	4.27868
4.28_431.2284m/z	255808	Tyr Ala Thr Leu	M+H-2H2O	C22H34N4O7	35	-1.03137	76.2152	100 - 25.9 - 4.66 - 0.629			431.228	1	4.27868
4.28_431.2284m/z	255831	Tyr Ala Val Pro	M+H-H2O	C22H32N4O6	35	-1.07282	76.4122	100 - 25.9 - 4.44 - 0.573			431.228	1	4.27868
4.28_431.2284m/z	257631	Tyr Gly Ile Pro	M+H-H2O	C22H32N4O6	35	-1.07282	76.4122	100 - 25.9 - 4.44 - 0.573			431.228	1	4.27868
4.28_431.2284m/z	257671	Tyr Gly Leu Pro	M+H-H2O	C22H32N4O6	35	-1.07282	76.4122	100 - 25.9 - 4.44 - 0.573			431.228	1	4.27868
4.28_431.2284m/z	257726	Tyr Gly Pro Ile	M+H-H2O	C22H32N4O6	35	-1.07282	76.4122	100 - 25.9 - 4.44 - 0.573			431.228	1	4.27868
4.28_431.2284m/z	257728	Tyr Gly Pro Leu	M+H-H2O	C22H32N4O6	35	-1.07282	76.4122	100 - 25.9 - 4.44 - 0.573			431.228	1	4.27868
4.28_431.2284m/z	258295	Tyr Ile Ala Thr	M+H-2H2O	C22H34N4O7	35	-1.03137	76.2152	100 - 25.9 - 4.66 - 0.629			431.228	1	4.27868
4.28_431.2284m/z	258391	Tyr Ile Gly Pro	M+H-H2O	C22H32N4O6	35	-1.07282	76.4122	100 - 25.9 - 4.44 - 0.573			431.228	1	4.27868
4.28_431.2284m/z	258524	Tyr Ile Pro Gly	M+H-H2O	C22H32N4O6	35	-1.07282	76.4122	100 - 25.9 - 4.44 - 0.573			431.228	1	4.27868
4.28_431.2284m/z	258599	Tyr Ile Thr Ala	M+H-2H2O	C22H34N4O7	35	-1.03137	76.2152	100 - 25.9 - 4.66 - 0.629			431.228	1	4.27868
4.28_431.2284m/z	259095	Tyr Leu Ala Thr	M+H-2H2O	C22H34N4O7	35	-1.03137	76.2152	100 - 25.9 - 4.66 - 0.629			431.228	1	4.27868
4.28_431.2284m/z	259191	Tyr Leu Gly Pro	M+H-H2O	C22H32N4O6	35	-1.07282	76.4122	100 - 25.9 - 4.44 - 0.573			431.228	1	4.27868
4.28_431.2284m/z	259324	Tyr Leu Pro Gly	M+H-H2O	C22H32N4O6	35	-1.07282	76.4122	100 - 25.9 - 4.44 - 0.573			431.228	1	4.27868
4.28_431.2284m/z	259399	Tyr Leu Thr Ala	M+H-2H2O	C22H34N4O7	35	-1.03137	76.2152	100 - 25.9 - 4.66 - 0.629			431.228	1	4.27868
4.28_431.2284m/z	260296	Tyr Pro Ala Val	M+H-H2O	C22H32N4O6	35	-1.07282	76.4122	100 - 25.9 - 4.44 - 0.573			431.228	1	4.27868
4.28_431.2284m/z	260386	Tyr Pro Gly Ile	M+H-H2O	C22H32N4O6	35	-1.07282	76.4122	100 - 25.9 - 4.44 - 0.573			431.228	1	4.27868
4.28_431.2284m/z	260388	Tyr Pro Gly Leu	M+H-H2O	C22H32N4O6	35	-1.07282	76.4122	100 - 25.9 - 4.44 - 0.573			431.228	1	4.27868
4.28_431.2284m/z	260424	Tyr Pro Ile Gly	M+H-H2O	C22H32N4O6	35	-1.07282	76.4122	100 - 25.9 - 4.44 - 0.573			431.228	1	4.27868
4.28_431.2284m/z	260464	Tyr Pro Leu Gly	M+H-H2O	C22H32N4O6	35	-1.07282	76.4122	100 - 25.9 - 4.44 - 0.573			431.228	1	4.27868
4.28_431.2284m/z	260619	Tyr Pro Val Ala	M+H-H2O	C22H32N4O6	35	-1.07282	76.4122	100 - 25.9 - 4.44 - 0.573			431.228	1	4.27868
4.28_431.2284m/z	261836	Tyr Ser Val Val	M+H-2H2O	C22H34N4O7	35	-1.03137	76.2152	100 - 25.9 - 4.66 - 0.629			431.228	1	4.27868
4.28_431.2284m/z	261886	Tyr Thr Ala Ile	M+H-2H2O	C22H34N4O7	35	-1.03137	76.2152	100 - 25.9 - 4.66 - 0.629			431.228	1	4.27868
4.28_431.2284m/z	261888	Tyr Thr Ala Leu	M+H-2H2O	C22H34N4O7	35	-1.03137	76.2152	100 - 25.9 - 4.66 - 0.629			431.228	1	4.27868
4.28_431.2284m/z	262019	Tyr Thr Ile Ala	M+H-2H2O	C22H34N4O7	35	-1.03137	76.2152	100 - 25.9 - 4.66 - 0.629			431.228	1	4.27868
4.28_431.2284m/z	262059	Tyr Thr Leu Ala	M+H-2H2O	C22H34N4O7	35	-1.03137	76.2152	100 - 25.9 - 4.66 - 0.629			431.228	1	4.27868
4.28_431.2284m/z	262291	Tyr Val Ala Pro	M+H-H2O	C22H32N4O6	35	-1.07282	76.4122	100 - 25.9 - 4.44 - 0.573			431.228	1	4.27868
4.28_431.2284m/z	262519	Tyr Val Pro Ala	M+H-H2O	C22H32N4O6	35	-1.07282	76.4122	100 - 25.9 - 4.44 - 0.573			431.228	1	4.27868
4.28_431.2284m/z	262596	Tyr Val Ser Val	M+H-2H2O	C22H34N4O7	35	-1.03137	76.2152	100 - 25.9 - 4.66 - 0.629			431.228	1	4.27868
4.28_431.2284m/z	262634	Tyr Val Val Ser	M+H-2H2O	C22H34N4O7	35	-1.03137	76.2152	100 - 25.9 - 4.66 - 0.629			431.228	1	4.27868
4.28_431.2284m/z	71845	Cinncassiol E	M+CH3OH+H	C20H30O8	35.3	2.15106	78.8549	100 - 22.3 - 4.01 - 0.525			431.228	1	4.27868
4.28_431.2284m/z	73198	Ptaquiloside	M+CH3OH+H	C20H30O8	35.3	2.15106	78.8549	100 - 22.3 - 4.01 - 0.525			431.228	1	4.27868
4.28_431.2284m/z	86208	Acuminoside	M+H-H2O	C21H36O10	35.1	1.91093	77.5952	100 - 23.5 - 4.7 - 0.671	http://nonlinear.com/redirect/outbound?p=hmdb&param=HMDB29347		431.228	1	4.27868
4.28_431.2284m/z	86209	Neryl arabinofuranosyl-glucoside	M+H-H2O	C21H36O10	35.1	1.91093	77.5952	100 - 23.5 - 4.7 - 0.671	http://nonlinear.com/redirect/outbound?p=hmdb&param=HMDB29348		431.228	1	4.27868
4.28_431.2284m/z	86962	L-Linalool 3-[xylosyl-(1->6)-glucoside]	M+H-H2O	C21H36O10	35.1	1.91093	77.5952	100 - 23.5 - 4.7 - 0.671	http://nonlinear.com/redirect/outbound?p=hmdb&param=HMDB30421		431.228	1	4.27868
4.28_431.2284m/z	90039	3'-Hydroxy-T2-triol	M+CH3OH+H	C20H30O8	35.3	2.15106	78.8549	100 - 22.3 - 4.01 - 0.525	http://nonlinear.com/redirect/outbound?p=hmdb&param=HMDB34575		431.228	1	4.27868
4.28_431.2284m/z	94132	Geranyl arabinopyranosyl-glucoside	M+H-H2O	C21H36O10	35.1	1.91093	77.5952	100 - 23.5 - 4.7 - 0.671	http://nonlinear.com/redirect/outbound?p=hmdb&param=HMDB39573		431.228	1	4.27868
4.28_431.2284m/z	94300	Kenposide B	M+H-H2O	C21H36O10	35.1	1.91093	77.5952	100 - 23.5 - 4.7 - 0.671	http://nonlinear.com/redirect/outbound?p=hmdb&param=HMDB39749		431.228	1	4.27868
4.28_431.2284m/z	CerP(d14:0/2:0)	CerP(d14:0/2:0)	M+ACN+Na	C16H34NO6P	36.3	0.739125	82.3643	100 - 18.3 - 2.81 - 0.31	http://nonlinear.com/redirect/outbound?p=lipidblast&param=CerP%28d14%3A0%2F2%3A0%29		431.228	1	4.27868
5.08_475.2194m/z	105206	Ala Phe His His	M+H-2H2O	C24H30N8O5	36.7	-1.35167	85.3319	100 - 29.4 - 5.21 - 0.684			475.219	1	5.079
5.08_475.2194m/z	105966	Ala His Phe His	M+H-2H2O	C24H30N8O5	36.7	-1.35167	85.3319	100 - 29.4 - 5.21 - 0.684			475.219	1	5.079
5.08_475.2194m/z	106004	Ala His His Phe	M+H-2H2O	C24H30N8O5	36.7	-1.35167	85.3319	100 - 29.4 - 5.21 - 0.684			475.219	1	5.079
5.08_475.2194m/z	121332	Asp Phe Pro Pro	M+H	C23H30N4O7	37.1	1.36594	87.1017	100 - 26.9 - 4.93 - 0.677			475.219	1	5.079
5.08_475.2194m/z	122619	Asp Ile Thr Tyr	M+H-2H2O	C23H34N4O9	37	1.26951	86.655	100 - 27.1 - 5.38 - 0.794			475.219	1	5.079
5.08_475.2194m/z	122676	Asp Ile Tyr Thr	M+H-2H2O	C23H34N4O9	37	1.26951	86.655	100 - 27.1 - 5.38 - 0.794			475.219	1	5.079
5.08_475.2194m/z	123419	Asp Leu Thr Tyr	M+H-2H2O	C23H34N4O9	37	1.26951	86.655	100 - 27.1 - 5.38 - 0.794			475.219	1	5.079
5.08_475.2194m/z	123476	Asp Leu Tyr Thr	M+H-2H2O	C23H34N4O9	37	1.26951	86.655	100 - 27.1 - 5.38 - 0.794			475.219	1	5.079
5.08_475.2194m/z	124372	Asp Pro Phe Pro	M+H	C23H30N4O7	37.1	1.36594	87.1017	100 - 26.9 - 4.93 - 0.677			475.219	1	5.079
5.08_475.2194m/z	124524	Asp Pro Pro Phe	M+H	C23H30N4O7	37.1	1.36594	87.1017	100 - 26.9 - 4.93 - 0.677			475.219	1	5.079
5.08_475.2194m/z	124639	Asp Pro Val Tyr	M+H-H2O	C23H32N4O8	37.1	1.31595	86.8778	100 - 27 - 5.15 - 0.736			475.219	1	5.079
5.08_475.2194m/z	124677	Asp Pro Tyr Val	M+H-H2O	C23H32N4O8	37.1	1.31595	86.8778	100 - 27 - 5.15 - 0.736			475.219	1	5.079
5.08_475.2194m/z	126039	Asp Thr Ile Tyr	M+H-2H2O	C23H34N4O9	37	1.26951	86.655	100 - 27.1 - 5.38 - 0.794			475.219	1	5.079
5.08_475.2194m/z	126079	Asp Thr Leu Tyr	M+H-2H2O	C23H34N4O9	37	1.26951	86.655	100 - 27.1 - 5.38 - 0.794			475.219	1	5.079
5.08_475.2194m/z	126267	Asp Thr Tyr Ile	M+H-2H2O	C23H34N4O9	37	1.26951	86.655	100 - 27.1 - 5.38 - 0.794			475.219	1	5.079
5.08_475.2194m/z	126269	Asp Thr Tyr Leu	M+H-2H2O	C23H34N4O9	37	1.26951	86.655	100 - 27.1 - 5.38 - 0.794			475.219	1	5.079
5.08_475.2194m/z	126539	Asp Val Pro Tyr	M+H-H2O	C23H32N4O8	37.1	1.31595	86.8778	100 - 27 - 5.15 - 0.736			475.219	1	5.079
5.08_475.2194m/z	126672	Asp Val Tyr Pro	M+H-H2O	C23H32N4O8	37.1	1.31595	86.8778	100 - 27 - 5.15 - 0.736			475.219	1	5.079
5.08_475.2194m/z	127236	Asp Tyr Ile Thr	M+H-2H2O	C23H34N4O9	37	1.26951	86.655	100 - 27.1 - 5.38 - 0.794			475.219	1	5.079
5.08_475.2194m/z	127276	Asp Tyr Leu Thr	M+H-2H2O	C23H34N4O9	37	1.26951	86.655	100 - 27.1 - 5.38 - 0.794			475.219	1	5.079
5.08_475.2194m/z	127337	Asp Tyr Pro Val	M+H-H2O	C23H32N4O8	37.1	1.31595	86.8778	100 - 27 - 5.15 - 0.736			475.219	1	5.079
5.08_475.2194m/z	127407	Asp Tyr Thr Ile	M+H-2H2O	C23H34N4O9	37	1.26951	86.655	100 - 27.1 - 5.38 - 0.794			475.219	1	5.079
5.08_475.2194m/z	127409	Asp Tyr Thr Leu	M+H-2H2O	C23H34N4O9	37	1.26951	86.655	100 - 27.1 - 5.38 - 0.794			475.219	1	5.079
5.08_475.2194m/z	127432	Asp Tyr Val Pro	M+H-H2O	C23H32N4O8	37.1	1.31595	86.8778	100 - 27 - 5.15 - 0.736			475.219	1	5.079
5.08_475.2194m/z	129336	Glu Phe Pro Thr	M+H-H2O	C23H32N4O8	37.1	1.31595	86.8778	100 - 27 - 5.15 - 0.736			475.219	1	5.079
5.08_475.2194m/z	129412	Glu Phe Thr Pro	M+H-H2O	C23H32N4O8	37.1	1.31595	86.8778	100 - 27 - 5.15 - 0.736			475.219	1	5.079
5.08_475.2194m/z	130599	Glu Ile Ser Tyr	M+H-2H2O	C23H34N4O9	37	1.26951	86.655	100 - 27.1 - 5.38 - 0.794			475.219	1	5.079
5.08_475.2194m/z	130675	Glu Ile Tyr Ser	M+H-2H2O	C23H34N4O9	37	1.26951	86.655	100 - 27.1 - 5.38 - 0.794			475.219	1	5.079
5.08_475.2194m/z	131399	Glu Leu Ser Tyr	M+H-2H2O	C23H34N4O9	37	1.26951	86.655	100 - 27.1 - 5.38 - 0.794			475.219	1	5.079
5.08_475.2194m/z	131475	Glu Leu Tyr Ser	M+H-2H2O	C23H34N4O9	37	1.26951	86.655	100 - 27.1 - 5.38 - 0.794			475.219	1	5.079
5.08_475.2194m/z	132376	Glu Pro Phe Thr	M+H-H2O	C23H32N4O8	37.1	1.31595	86.8778	100 - 27 - 5.15 - 0.736			475.219	1	5.079
5.08_475.2194m/z	132604	Glu Pro Thr Phe	M+H-H2O	C23H32N4O8	37.1	1.31595	86.8778	100 - 27 - 5.15 - 0.736			475.219	1	5.079
5.08_475.2194m/z	133639	Glu Ser Ile Tyr	M+H-2H2O	C23H34N4O9	37	1.26951	86.655	100 - 27.1 - 5.38 - 0.794			475.219	1	5.079
5.08_475.2194m/z	133679	Glu Ser Leu Tyr	M+H-2H2O	C23H34N4O9	37	1.26951	86.655	100 - 27.1 - 5.38 - 0.794			475.219	1	5.079
5.08_475.2194m/z	133867	Glu Ser Tyr Ile	M+H-2H2O	C23H34N4O9	37	1.26951	86.655	100 - 27.1 - 5.38 - 0.794			475.219	1	5.079
5.08_475.2194m/z	133869	Glu Ser Tyr Leu	M+H-2H2O	C23H34N4O9	37	1.26951	86.655	100 - 27.1 - 5.38 - 0.794			475.219	1	5.079
5.08_475.2194m/z	133972	Glu Thr Phe Pro	M+H-H2O	C23H32N4O8	37.1	1.31595	86.8778	100 - 27 - 5.15 - 0.736			475.219	1	5.079
5.08_475.2194m/z	134124	Glu Thr Pro Phe	M+H-H2O	C23H32N4O8	37.1	1.31595	86.8778	100 - 27 - 5.15 - 0.736			475.219	1	5.079
5.08_475.2194m/z	134239	Glu Thr Val Tyr	M+H-2H2O	C23H34N4O9	37	1.26951	86.655	100 - 27.1 - 5.38 - 0.794			475.219	1	5.079
5.08_475.2194m/z	134277	Glu Thr Tyr Val	M+H-2H2O	C23H34N4O9	37	1.26951	86.655	100 - 27.1 - 5.38 - 0.794			475.219	1	5.079
5.08_475.2194m/z	134619	Glu Val Thr Tyr	M+H-2H2O	C23H34N4O9	37	1.26951	86.655	100 - 27.1 - 5.38 - 0.794			475.219	1	5.079
5.08_475.2194m/z	134676	Glu Val Tyr Thr	M+H-2H2O	C23H34N4O9	37	1.26951	86.655	100 - 27.1 - 5.38 - 0.794			475.219	1	5.079
5.08_475.2194m/z	135235	Glu Tyr Ile Ser	M+H-2H2O	C23H34N4O9	37	1.26951	86.655	100 - 27.1 - 5.38 - 0.794			475.219	1	5.079
5.08_475.2194m/z	135275	Glu Tyr Leu Ser	M+H-2H2O	C23H34N4O9	37	1.26951	86.655	100 - 27.1 - 5.38 - 0.794			475.219	1	5.079
5.08_475.2194m/z	135387	Glu Tyr Ser Ile	M+H-2H2O	C23H34N4O9	37	1.26951	86.655	100 - 27.1 - 5.38 - 0.794			475.219	1	5.079
5.08_475.2194m/z	135389	Glu Tyr Ser Leu	M+H-2H2O	C23H34N4O9	37	1.26951	86.655	100 - 27.1 - 5.38 - 0.794			475.219	1	5.079
5.08_475.2194m/z	135417	Glu Tyr Thr Val	M+H-2H2O	C23H34N4O9	37	1.26951	86.655	100 - 27.1 - 5.38 - 0.794			475.219	1	5.079
5.08_475.2194m/z	135436	Glu Tyr Val Thr	M+H-2H2O	C23H34N4O9	37	1.26951	86.655	100 - 27.1 - 5.38 - 0.794			475.219	1	5.079
5.08_475.2194m/z	135606	Phe Ala His His	M+H-2H2O	C24H30N8O5	36.7	-1.35167	85.3319	100 - 29.4 - 5.21 - 0.684			475.219	1	5.079
5.08_475.2194m/z	136532	Phe Asp Pro Pro	M+H	C23H30N4O7	37.1	1.36594	87.1017	100 - 26.9 - 4.93 - 0.677			475.219	1	5.079
5.08_475.2194m/z	136936	Phe Glu Pro Thr	M+H-H2O	C23H32N4O8	37.1	1.31595	86.8778	100 - 27 - 5.15 - 0.736			475.219	1	5.079
5.08_475.2194m/z	137012	Phe Glu Thr Pro	M+H-H2O	C23H32N4O8	37.1	1.31595	86.8778	100 - 27 - 5.15 - 0.736			475.219	1	5.079
5.08_475.2194m/z	137598	Phe Gly Gly Tyr	M+CH3OH+H	C22H26N4O6	37.3	1.46487	88.287	100 - 25.8 - 4.43 - 0.57			475.219	1	5.079
5.08_475.2194m/z	137864	Phe Gly Tyr Gly	M+CH3OH+H	C22H26N4O6	37.3	1.46487	88.287	100 - 25.8 - 4.43 - 0.57			475.219	1	5.079
5.08_475.2194m/z	137885	Phe His Ala His	M+H-2H2O	C24H30N8O5	36.7	-1.35167	85.3319	100 - 29.4 - 5.21 - 0.684			475.219	1	5.079
5.08_475.2194m/z	137999	Phe His His Ala	M+H-2H2O	C24H30N8O5	36.7	-1.35167	85.3319	100 - 29.4 - 5.21 - 0.684			475.219	1	5.079
5.08_475.2194m/z	140331	Phe Pro Asp Pro	M+H	C23H30N4O7	37.1	1.36594	87.1017	100 - 26.9 - 4.93 - 0.677			475.219	1	5.079
5.08_475.2194m/z	140355	Phe Pro Glu Thr	M+H-H2O	C23H32N4O8	37.1	1.31595	86.8778	100 - 27 - 5.15 - 0.736			475.219	1	5.079
5.08_475.2194m/z	140521	Phe Pro Pro Asp	M+H	C23H30N4O7	37.1	1.36594	87.1017	100 - 26.9 - 4.93 - 0.677			475.219	1	5.079
5.08_475.2194m/z	140602	Phe Pro Thr Glu	M+H-H2O	C23H32N4O8	37.1	1.31595	86.8778	100 - 27 - 5.15 - 0.736			475.219	1	5.079
5.08_475.2194m/z	141951	Phe Thr Glu Pro	M+H-H2O	C23H32N4O8	37.1	1.31595	86.8778	100 - 27 - 5.15 - 0.736			475.219	1	5.079
5.08_475.2194m/z	142122	Phe Thr Pro Glu	M+H-H2O	C23H32N4O8	37.1	1.31595	86.8778	100 - 27 - 5.15 - 0.736			475.219	1	5.079
5.08_475.2194m/z	143184	Phe Tyr Gly Gly	M+CH3OH+H	C22H26N4O6	37.3	1.46487	88.287	100 - 25.8 - 4.43 - 0.57			475.219	1	5.079
5.08_475.2194m/z	145198	Gly Phe Gly Tyr	M+CH3OH+H	C22H26N4O6	37.3	1.46487	88.287	100 - 25.8 - 4.43 - 0.57			475.219	1	5.079
5.08_475.2194m/z	145464	Gly Phe Tyr Gly	M+CH3OH+H	C22H26N4O6	37.3	1.46487	88.287	100 - 25.8 - 4.43 - 0.57			475.219	1	5.079
5.08_475.2194m/z	145578	Gly Gly Phe Tyr	M+CH3OH+H	C22H26N4O6	37.3	1.46487	88.287	100 - 25.8 - 4.43 - 0.57			475.219	1	5.079
5.08_475.2194m/z	145863	Gly Gly Tyr Phe	M+CH3OH+H	C22H26N4O6	37.3	1.46487	88.287	100 - 25.8 - 4.43 - 0.57			475.219	1	5.079
5.08_475.2194m/z	151164	Gly Tyr Phe Gly	M+CH3OH+H	C22H26N4O6	37.3	1.46487	88.287	100 - 25.8 - 4.43 - 0.57			475.219	1	5.079
5.08_475.2194m/z	151183	Gly Tyr Gly Phe	M+CH3OH+H	C22H26N4O6	37.3	1.46487	88.287	100 - 25.8 - 4.43 - 0.57			475.219	1	5.079
5.08_475.2194m/z	151565	His Ala Phe His	M+H-2H2O	C24H30N8O5	36.7	-1.35167	85.3319	100 - 29.4 - 5.21 - 0.684			475.219	1	5.079
5.08_475.2194m/z	151603	His Ala His Phe	M+H-2H2O	C24H30N8O5	36.7	-1.35167	85.3319	100 - 29.4 - 5.21 - 0.684			475.219	1	5.079
5.08_475.2194m/z	153085	His Phe Ala His	M+H-2H2O	C24H30N8O5	36.7	-1.35167	85.3319	100 - 29.4 - 5.21 - 0.684			475.219	1	5.079
5.08_475.2194m/z	153199	His Phe His Ala	M+H-2H2O	C24H30N8O5	36.7	-1.35167	85.3319	100 - 29.4 - 5.21 - 0.684			475.219	1	5.079
5.08_475.2194m/z	153883	His His Ala Phe	M+H-2H2O	C24H30N8O5	36.7	-1.35167	85.3319	100 - 29.4 - 5.21 - 0.684			475.219	1	5.079
5.08_475.2194m/z	153959	His His Phe Ala	M+H-2H2O	C24H30N8O5	36.7	-1.35167	85.3319	100 - 29.4 - 5.21 - 0.684			475.219	1	5.079
5.08_475.2194m/z	15879	Phe Asn Tyr	M+CH3OH+H	C22H26N4O6	37.3	1.46487	88.287	100 - 25.8 - 4.43 - 0.57			475.219	1	5.079
5.08_475.2194m/z	160618	Ile Asp Thr Tyr	M+H-2H2O	C23H34N4O9	37	1.26951	86.655	100 - 27.1 - 5.38 - 0.794			475.219	1	5.079
5.08_475.2194m/z	160675	Ile Asp Tyr Thr	M+H-2H2O	C23H34N4O9	37	1.26951	86.655	100 - 27.1 - 5.38 - 0.794			475.219	1	5.079
5.08_475.2194m/z	160998	Ile Glu Ser Tyr	M+H-2H2O	C23H34N4O9	37	1.26951	86.655	100 - 27.1 - 5.38 - 0.794			475.219	1	5.079
5.08_475.2194m/z	161074	Ile Glu Tyr Ser	M+H-2H2O	C23H34N4O9	37	1.26951	86.655	100 - 27.1 - 5.38 - 0.794			475.219	1	5.079
5.08_475.2194m/z	16238	Asn Phe Tyr	M+CH3OH+H	C22H26N4O6	37.3	1.46487	88.287	100 - 25.8 - 4.43 - 0.57			475.219	1	5.079
5.08_475.2194m/z	165558	Ile Ser Glu Tyr	M+H-2H2O	C23H34N4O9	37	1.26951	86.655	100 - 27.1 - 5.38 - 0.794			475.219	1	5.079
5.08_475.2194m/z	165862	Ile Ser Tyr Glu	M+H-2H2O	C23H34N4O9	37	1.26951	86.655	100 - 27.1 - 5.38 - 0.794			475.219	1	5.079
5.08_475.2194m/z	165938	Ile Thr Asp Tyr	M+H-2H2O	C23H34N4O9	37	1.26951	86.655	100 - 27.1 - 5.38 - 0.794			475.219	1	5.079
5.08_475.2194m/z	166261	Ile Thr Tyr Asp	M+H-2H2O	C23H34N4O9	37	1.26951	86.655	100 - 27.1 - 5.38 - 0.794			475.219	1	5.079
5.08_475.2194m/z	167135	Ile Tyr Asp Thr	M+H-2H2O	C23H34N4O9	37	1.26951	86.655	100 - 27.1 - 5.38 - 0.794			475.219	1	5.079
5.08_475.2194m/z	167154	Ile Tyr Glu Ser	M+H-2H2O	C23H34N4O9	37	1.26951	86.655	100 - 27.1 - 5.38 - 0.794			475.219	1	5.079
5.08_475.2194m/z	167382	Ile Tyr Ser Glu	M+H-2H2O	C23H34N4O9	37	1.26951	86.655	100 - 27.1 - 5.38 - 0.794			475.219	1	5.079
5.08_475.2194m/z	167401	Ile Tyr Thr Asp	M+H-2H2O	C23H34N4O9	37	1.26951	86.655	100 - 27.1 - 5.38 - 0.794			475.219	1	5.079
5.08_475.2194m/z	17374	Asn Tyr Phe	M+CH3OH+H	C22H26N4O6	37.3	1.46487	88.287	100 - 25.8 - 4.43 - 0.57			475.219	1	5.079
5.08_475.2194m/z	176618	Leu Asp Thr Tyr	M+H-2H2O	C23H34N4O9	37	1.26951	86.655	100 - 27.1 - 5.38 - 0.794			475.219	1	5.079
5.08_475.2194m/z	176675	Leu Asp Tyr Thr	M+H-2H2O	C23H34N4O9	37	1.26951	86.655	100 - 27.1 - 5.38 - 0.794			475.219	1	5.079
5.08_475.2194m/z	176998	Leu Glu Ser Tyr	M+H-2H2O	C23H34N4O9	37	1.26951	86.655	100 - 27.1 - 5.38 - 0.794			475.219	1	5.079
5.08_475.2194m/z	177074	Leu Glu Tyr Ser	M+H-2H2O	C23H34N4O9	37	1.26951	86.655	100 - 27.1 - 5.38 - 0.794			475.219	1	5.079
5.08_475.2194m/z	181558	Leu Ser Glu Tyr	M+H-2H2O	C23H34N4O9	37	1.26951	86.655	100 - 27.1 - 5.38 - 0.794			475.219	1	5.079
5.08_475.2194m/z	181862	Leu Ser Tyr Glu	M+H-2H2O	C23H34N4O9	37	1.26951	86.655	100 - 27.1 - 5.38 - 0.794			475.219	1	5.079
5.08_475.2194m/z	181938	Leu Thr Asp Tyr	M+H-2H2O	C23H34N4O9	37	1.26951	86.655	100 - 27.1 - 5.38 - 0.794			475.219	1	5.079
5.08_475.2194m/z	182261	Leu Thr Tyr Asp	M+H-2H2O	C23H34N4O9	37	1.26951	86.655	100 - 27.1 - 5.38 - 0.794			475.219	1	5.079
5.08_475.2194m/z	183135	Leu Tyr Asp Thr	M+H-2H2O	C23H34N4O9	37	1.26951	86.655	100 - 27.1 - 5.38 - 0.794			475.219	1	5.079
5.08_475.2194m/z	183154	Leu Tyr Glu Ser	M+H-2H2O	C23H34N4O9	37	1.26951	86.655	100 - 27.1 - 5.38 - 0.794			475.219	1	5.079
5.08_475.2194m/z	183382	Leu Tyr Ser Glu	M+H-2H2O	C23H34N4O9	37	1.26951	86.655	100 - 27.1 - 5.38 - 0.794			475.219	1	5.079
5.08_475.2194m/z	183401	Leu Tyr Thr Asp	M+H-2H2O	C23H34N4O9	37	1.26951	86.655	100 - 27.1 - 5.38 - 0.794			475.219	1	5.079
5.08_475.2194m/z	200371	Pro Asp Phe Pro	M+H	C23H30N4O7	37.1	1.36594	87.1017	100 - 26.9 - 4.93 - 0.677			475.219	1	5.079
5.08_475.2194m/z	200523	Pro Asp Pro Phe	M+H	C23H30N4O7	37.1	1.36594	87.1017	100 - 26.9 - 4.93 - 0.677			475.219	1	5.079
5.08_475.2194m/z	200638	Pro Asp Val Tyr	M+H-H2O	C23H32N4O8	37.1	1.31595	86.8778	100 - 27 - 5.15 - 0.736			475.219	1	5.079
5.08_475.2194m/z	200676	Pro Asp Tyr Val	M+H-H2O	C23H32N4O8	37.1	1.31595	86.8778	100 - 27 - 5.15 - 0.736			475.219	1	5.079
5.08_475.2194m/z	200775	Pro Glu Phe Thr	M+H-H2O	C23H32N4O8	37.1	1.31595	86.8778	100 - 27 - 5.15 - 0.736			475.219	1	5.079
5.08_475.2194m/z	201003	Pro Glu Thr Phe	M+H-H2O	C23H32N4O8	37.1	1.31595	86.8778	100 - 27 - 5.15 - 0.736			475.219	1	5.079
5.08_475.2194m/z	201131	Pro Phe Asp Pro	M+H	C23H30N4O7	37.1	1.36594	87.1017	100 - 26.9 - 4.93 - 0.677			475.219	1	5.079
5.08_475.2194m/z	201155	Pro Phe Glu Thr	M+H-H2O	C23H32N4O8	37.1	1.31595	86.8778	100 - 27 - 5.15 - 0.736			475.219	1	5.079
5.08_475.2194m/z	201321	Pro Phe Pro Asp	M+H	C23H30N4O7	37.1	1.36594	87.1017	100 - 26.9 - 4.93 - 0.677			475.219	1	5.079
5.08_475.2194m/z	201402	Pro Phe Thr Glu	M+H-H2O	C23H32N4O8	37.1	1.31595	86.8778	100 - 27 - 5.15 - 0.736			475.219	1	5.079
5.08_475.2194m/z	204323	Pro Pro Asp Phe	M+H	C23H30N4O7	37.1	1.36594	87.1017	100 - 26.9 - 4.93 - 0.677			475.219	1	5.079
5.08_475.2194m/z	204361	Pro Pro Phe Asp	M+H	C23H30N4O7	37.1	1.36594	87.1017	100 - 26.9 - 4.93 - 0.677			475.219	1	5.079
5.08_475.2194m/z	205943	Pro Thr Glu Phe	M+H-H2O	C23H32N4O8	37.1	1.31595	86.8778	100 - 27 - 5.15 - 0.736			475.219	1	5.079
5.08_475.2194m/z	205962	Pro Thr Phe Glu	M+H-H2O	C23H32N4O8	37.1	1.31595	86.8778	100 - 27 - 5.15 - 0.736			475.219	1	5.079
5.08_475.2194m/z	206338	Pro Val Asp Tyr	M+H-H2O	C23H32N4O8	37.1	1.31595	86.8778	100 - 27 - 5.15 - 0.736			475.219	1	5.079
5.08_475.2194m/z	206661	Pro Val Tyr Asp	M+H-H2O	C23H32N4O8	37.1	1.31595	86.8778	100 - 27 - 5.15 - 0.736			475.219	1	5.079
5.08_475.2194m/z	207136	Pro Tyr Asp Val	M+H-H2O	C23H32N4O8	37.1	1.31595	86.8778	100 - 27 - 5.15 - 0.736			475.219	1	5.079
5.08_475.2194m/z	207421	Pro Tyr Val Asp	M+H-H2O	C23H32N4O8	37.1	1.31595	86.8778	100 - 27 - 5.15 - 0.736			475.219	1	5.079
5.08_475.2194m/z	21561	Phe Tyr Asn	M+CH3OH+H	C22H26N4O6	37.3	1.46487	88.287	100 - 25.8 - 4.43 - 0.57			475.219	1	5.079
5.08_475.2194m/z	224838	Ser Glu Ile Tyr	M+H-2H2O	C23H34N4O9	37	1.26951	86.655	100 - 27.1 - 5.38 - 0.794			475.219	1	5.079
5.08_475.2194m/z	224878	Ser Glu Leu Tyr	M+H-2H2O	C23H34N4O9	37	1.26951	86.655	100 - 27.1 - 5.38 - 0.794			475.219	1	5.079
5.08_475.2194m/z	225066	Ser Glu Tyr Ile	M+H-2H2O	C23H34N4O9	37	1.26951	86.655	100 - 27.1 - 5.38 - 0.794			475.219	1	5.079
5.08_475.2194m/z	225068	Ser Glu Tyr Leu	M+H-2H2O	C23H34N4O9	37	1.26951	86.655	100 - 27.1 - 5.38 - 0.794			475.219	1	5.079
5.08_475.2194m/z	226358	Ser Ile Glu Tyr	M+H-2H2O	C23H34N4O9	37	1.26951	86.655	100 - 27.1 - 5.38 - 0.794			475.219	1	5.079
5.08_475.2194m/z	226662	Ser Ile Tyr Glu	M+H-2H2O	C23H34N4O9	37	1.26951	86.655	100 - 27.1 - 5.38 - 0.794			475.219	1	5.079
5.08_475.2194m/z	227158	Ser Leu Glu Tyr	M+H-2H2O	C23H34N4O9	37	1.26951	86.655	100 - 27.1 - 5.38 - 0.794			475.219	1	5.079
5.08_475.2194m/z	227462	Ser Leu Tyr Glu	M+H-2H2O	C23H34N4O9	37	1.26951	86.655	100 - 27.1 - 5.38 - 0.794			475.219	1	5.079
5.08_475.2194m/z	231146	Ser Tyr Glu Ile	M+H-2H2O	C23H34N4O9	37	1.26951	86.655	100 - 27.1 - 5.38 - 0.794			475.219	1	5.079
5.08_475.2194m/z	231148	Ser Tyr Glu Leu	M+H-2H2O	C23H34N4O9	37	1.26951	86.655	100 - 27.1 - 5.38 - 0.794			475.219	1	5.079
5.08_475.2194m/z	231222	Ser Tyr Ile Glu	M+H-2H2O	C23H34N4O9	37	1.26951	86.655	100 - 27.1 - 5.38 - 0.794			475.219	1	5.079
5.08_475.2194m/z	231262	Ser Tyr Leu Glu	M+H-2H2O	C23H34N4O9	37	1.26951	86.655	100 - 27.1 - 5.38 - 0.794			475.219	1	5.079
5.08_475.2194m/z	23221	Tyr Asn Phe	M+CH3OH+H	C22H26N4O6	37.3	1.46487	88.287	100 - 25.8 - 4.43 - 0.57			475.219	1	5.079
5.08_475.2194m/z	232438	Thr Asp Ile Tyr	M+H-2H2O	C23H34N4O9	37	1.26951	86.655	100 - 27.1 - 5.38 - 0.794			475.219	1	5.079
5.08_475.2194m/z	232478	Thr Asp Leu Tyr	M+H-2H2O	C23H34N4O9	37	1.26951	86.655	100 - 27.1 - 5.38 - 0.794			475.219	1	5.079
5.08_475.2194m/z	232666	Thr Asp Tyr Ile	M+H-2H2O	C23H34N4O9	37	1.26951	86.655	100 - 27.1 - 5.38 - 0.794			475.219	1	5.079
5.08_475.2194m/z	232668	Thr Asp Tyr Leu	M+H-2H2O	C23H34N4O9	37	1.26951	86.655	100 - 27.1 - 5.38 - 0.794			475.219	1	5.079
5.08_475.2194m/z	232771	Thr Glu Phe Pro	M+H-H2O	C23H32N4O8	37.1	1.31595	86.8778	100 - 27 - 5.15 - 0.736			475.219	1	5.079
5.08_475.2194m/z	232923	Thr Glu Pro Phe	M+H-H2O	C23H32N4O8	37.1	1.31595	86.8778	100 - 27 - 5.15 - 0.736			475.219	1	5.079
5.08_475.2194m/z	233038	Thr Glu Val Tyr	M+H-2H2O	C23H34N4O9	37	1.26951	86.655	100 - 27.1 - 5.38 - 0.794			475.219	1	5.079
5.08_475.2194m/z	233076	Thr Glu Tyr Val	M+H-2H2O	C23H34N4O9	37	1.26951	86.655	100 - 27.1 - 5.38 - 0.794			475.219	1	5.079
5.08_475.2194m/z	233151	Thr Phe Glu Pro	M+H-H2O	C23H32N4O8	37.1	1.31595	86.8778	100 - 27 - 5.15 - 0.736			475.219	1	5.079
5.08_475.2194m/z	233322	Thr Phe Pro Glu	M+H-H2O	C23H32N4O8	37.1	1.31595	86.8778	100 - 27 - 5.15 - 0.736			475.219	1	5.079
5.08_475.2194m/z	234338	Thr Ile Asp Tyr	M+H-2H2O	C23H34N4O9	37	1.26951	86.655	100 - 27.1 - 5.38 - 0.794			475.219	1	5.079
5.08_475.2194m/z	234661	Thr Ile Tyr Asp	M+H-2H2O	C23H34N4O9	37	1.26951	86.655	100 - 27.1 - 5.38 - 0.794			475.219	1	5.079
5.08_475.2194m/z	235138	Thr Leu Asp Tyr	M+H-2H2O	C23H34N4O9	37	1.26951	86.655	100 - 27.1 - 5.38 - 0.794			475.219	1	5.079
5.08_475.2194m/z	235461	Thr Leu Tyr Asp	M+H-2H2O	C23H34N4O9	37	1.26951	86.655	100 - 27.1 - 5.38 - 0.794			475.219	1	5.079
5.08_475.2194m/z	23573	Tyr Phe Asn	M+CH3OH+H	C22H26N4O6	37.3	1.46487	88.287	100 - 25.8 - 4.43 - 0.57			475.219	1	5.079
5.08_475.2194m/z	236343	Thr Pro Glu Phe	M+H-H2O	C23H32N4O8	37.1	1.31595	86.8778	100 - 27 - 5.15 - 0.736			475.219	1	5.079
5.08_475.2194m/z	236362	Thr Pro Phe Glu	M+H-H2O	C23H32N4O8	37.1	1.31595	86.8778	100 - 27 - 5.15 - 0.736			475.219	1	5.079
5.08_475.2194m/z	238358	Thr Val Glu Tyr	M+H-2H2O	C23H34N4O9	37	1.26951	86.655	100 - 27.1 - 5.38 - 0.794			475.219	1	5.079
5.08_475.2194m/z	238662	Thr Val Tyr Glu	M+H-2H2O	C23H34N4O9	37	1.26951	86.655	100 - 27.1 - 5.38 - 0.794			475.219	1	5.079
5.08_475.2194m/z	239126	Thr Tyr Asp Ile	M+H-2H2O	C23H34N4O9	37	1.26951	86.655	100 - 27.1 - 5.38 - 0.794			475.219	1	5.079
5.08_475.2194m/z	239128	Thr Tyr Asp Leu	M+H-2H2O	C23H34N4O9	37	1.26951	86.655	100 - 27.1 - 5.38 - 0.794			475.219	1	5.079
5.08_475.2194m/z	239156	Thr Tyr Glu Val	M+H-2H2O	C23H34N4O9	37	1.26951	86.655	100 - 27.1 - 5.38 - 0.794			475.219	1	5.079
5.08_475.2194m/z	239221	Thr Tyr Ile Asp	M+H-2H2O	C23H34N4O9	37	1.26951	86.655	100 - 27.1 - 5.38 - 0.794			475.219	1	5.079
5.08_475.2194m/z	239261	Thr Tyr Leu Asp	M+H-2H2O	C23H34N4O9	37	1.26951	86.655	100 - 27.1 - 5.38 - 0.794			475.219	1	5.079
5.08_475.2194m/z	239422	Thr Tyr Val Glu	M+H-2H2O	C23H34N4O9	37	1.26951	86.655	100 - 27.1 - 5.38 - 0.794			475.219	1	5.079
5.08_475.2194m/z	240538	Val Asp Pro Tyr	M+H-H2O	C23H32N4O8	37.1	1.31595	86.8778	100 - 27 - 5.15 - 0.736			475.219	1	5.079
5.08_475.2194m/z	240671	Val Asp Tyr Pro	M+H-H2O	C23H32N4O8	37.1	1.31595	86.8778	100 - 27 - 5.15 - 0.736			475.219	1	5.079
5.08_475.2194m/z	241018	Val Glu Thr Tyr	M+H-2H2O	C23H34N4O9	37	1.26951	86.655	100 - 27.1 - 5.38 - 0.794			475.219	1	5.079
5.08_475.2194m/z	241075	Val Glu Tyr Thr	M+H-2H2O	C23H34N4O9	37	1.26951	86.655	100 - 27.1 - 5.38 - 0.794			475.219	1	5.079
5.08_475.2194m/z	244338	Val Pro Asp Tyr	M+H-H2O	C23H32N4O8	37.1	1.31595	86.8778	100 - 27 - 5.15 - 0.736			475.219	1	5.079
5.08_475.2194m/z	244661	Val Pro Tyr Asp	M+H-H2O	C23H32N4O8	37.1	1.31595	86.8778	100 - 27 - 5.15 - 0.736			475.219	1	5.079
5.08_475.2194m/z	245958	Val Thr Glu Tyr	M+H-2H2O	C23H34N4O9	37	1.26951	86.655	100 - 27.1 - 5.38 - 0.794			475.219	1	5.079
5.08_475.2194m/z	246262	Val Thr Tyr Glu	M+H-2H2O	C23H34N4O9	37	1.26951	86.655	100 - 27.1 - 5.38 - 0.794			475.219	1	5.079
5.08_475.2194m/z	247131	Val Tyr Asp Pro	M+H-H2O	C23H32N4O8	37.1	1.31595	86.8778	100 - 27 - 5.15 - 0.736			475.219	1	5.079
5.08_475.2194m/z	247155	Val Tyr Glu Thr	M+H-2H2O	C23H34N4O9	37	1.26951	86.655	100 - 27.1 - 5.38 - 0.794			475.219	1	5.079
5.08_475.2194m/z	247321	Val Tyr Pro Asp	M+H-H2O	C23H32N4O8	37.1	1.31595	86.8778	100 - 27 - 5.15 - 0.736			475.219	1	5.079
5.08_475.2194m/z	247402	Val Tyr Thr Glu	M+H-2H2O	C23H34N4O9	37	1.26951	86.655	100 - 27.1 - 5.38 - 0.794			475.219	1	5.079
5.08_475.2194m/z	256435	Tyr Asp Ile Thr	M+H-2H2O	C23H34N4O9	37	1.26951	86.655	100 - 27.1 - 5.38 - 0.794			475.219	1	5.079
5.08_475.2194m/z	256475	Tyr Asp Leu Thr	M+H-2H2O	C23H34N4O9	37	1.26951	86.655	100 - 27.1 - 5.38 - 0.794			475.219	1	5.079
5.08_475.2194m/z	256536	Tyr Asp Pro Val	M+H-H2O	C23H32N4O8	37.1	1.31595	86.8778	100 - 27 - 5.15 - 0.736			475.219	1	5.079
5.08_475.2194m/z	256606	Tyr Asp Thr Ile	M+H-2H2O	C23H34N4O9	37	1.26951	86.655	100 - 27.1 - 5.38 - 0.794			475.219	1	5.079
5.08_475.2194m/z	256608	Tyr Asp Thr Leu	M+H-2H2O	C23H34N4O9	37	1.26951	86.655	100 - 27.1 - 5.38 - 0.794			475.219	1	5.079
5.08_475.2194m/z	256631	Tyr Asp Val Pro	M+H-H2O	C23H32N4O8	37.1	1.31595	86.8778	100 - 27 - 5.15 - 0.736			475.219	1	5.079
5.08_475.2194m/z	256834	Tyr Glu Ile Ser	M+H-2H2O	C23H34N4O9	37	1.26951	86.655	100 - 27.1 - 5.38 - 0.794			475.219	1	5.079
5.08_475.2194m/z	256874	Tyr Glu Leu Ser	M+H-2H2O	C23H34N4O9	37	1.26951	86.655	100 - 27.1 - 5.38 - 0.794			475.219	1	5.079
5.08_475.2194m/z	256986	Tyr Glu Ser Ile	M+H-2H2O	C23H34N4O9	37	1.26951	86.655	100 - 27.1 - 5.38 - 0.794			475.219	1	5.079
5.08_475.2194m/z	256988	Tyr Glu Ser Leu	M+H-2H2O	C23H34N4O9	37	1.26951	86.655	100 - 27.1 - 5.38 - 0.794			475.219	1	5.079
5.08_475.2194m/z	257016	Tyr Glu Thr Val	M+H-2H2O	C23H34N4O9	37	1.26951	86.655	100 - 27.1 - 5.38 - 0.794			475.219	1	5.079
5.08_475.2194m/z	257035	Tyr Glu Val Thr	M+H-2H2O	C23H34N4O9	37	1.26951	86.655	100 - 27.1 - 5.38 - 0.794			475.219	1	5.079
5.08_475.2194m/z	257184	Tyr Phe Gly Gly	M+CH3OH+H	C22H26N4O6	37.3	1.46487	88.287	100 - 25.8 - 4.43 - 0.57			475.219	1	5.079
5.08_475.2194m/z	257564	Tyr Gly Phe Gly	M+CH3OH+H	C22H26N4O6	37.3	1.46487	88.287	100 - 25.8 - 4.43 - 0.57			475.219	1	5.079
5.08_475.2194m/z	257583	Tyr Gly Gly Phe	M+CH3OH+H	C22H26N4O6	37.3	1.46487	88.287	100 - 25.8 - 4.43 - 0.57			475.219	1	5.079
5.08_475.2194m/z	258335	Tyr Ile Asp Thr	M+H-2H2O	C23H34N4O9	37	1.26951	86.655	100 - 27.1 - 5.38 - 0.794			475.219	1	5.079
5.08_475.2194m/z	258354	Tyr Ile Glu Ser	M+H-2H2O	C23H34N4O9	37	1.26951	86.655	100 - 27.1 - 5.38 - 0.794			475.219	1	5.079
5.08_475.2194m/z	258582	Tyr Ile Ser Glu	M+H-2H2O	C23H34N4O9	37	1.26951	86.655	100 - 27.1 - 5.38 - 0.794			475.219	1	5.079
5.08_475.2194m/z	258601	Tyr Ile Thr Asp	M+H-2H2O	C23H34N4O9	37	1.26951	86.655	100 - 27.1 - 5.38 - 0.794			475.219	1	5.079
5.08_475.2194m/z	259135	Tyr Leu Asp Thr	M+H-2H2O	C23H34N4O9	37	1.26951	86.655	100 - 27.1 - 5.38 - 0.794			475.219	1	5.079
5.08_475.2194m/z	259154	Tyr Leu Glu Ser	M+H-2H2O	C23H34N4O9	37	1.26951	86.655	100 - 27.1 - 5.38 - 0.794			475.219	1	5.079
5.08_475.2194m/z	259382	Tyr Leu Ser Glu	M+H-2H2O	C23H34N4O9	37	1.26951	86.655	100 - 27.1 - 5.38 - 0.794			475.219	1	5.079
5.08_475.2194m/z	259401	Tyr Leu Thr Asp	M+H-2H2O	C23H34N4O9	37	1.26951	86.655	100 - 27.1 - 5.38 - 0.794			475.219	1	5.079
5.08_475.2194m/z	260336	Tyr Pro Asp Val	M+H-H2O	C23H32N4O8	37.1	1.31595	86.8778	100 - 27 - 5.15 - 0.736			475.219	1	5.079
5.08_475.2194m/z	260621	Tyr Pro Val Asp	M+H-H2O	C23H32N4O8	37.1	1.31595	86.8778	100 - 27 - 5.15 - 0.736			475.219	1	5.079
5.08_475.2194m/z	261546	Tyr Ser Glu Ile	M+H-2H2O	C23H34N4O9	37	1.26951	86.655	100 - 27.1 - 5.38 - 0.794			475.219	1	5.079
5.08_475.2194m/z	261548	Tyr Ser Glu Leu	M+H-2H2O	C23H34N4O9	37	1.26951	86.655	100 - 27.1 - 5.38 - 0.794			475.219	1	5.079
5.08_475.2194m/z	261622	Tyr Ser Ile Glu	M+H-2H2O	C23H34N4O9	37	1.26951	86.655	100 - 27.1 - 5.38 - 0.794			475.219	1	5.079
5.08_475.2194m/z	261662	Tyr Ser Leu Glu	M+H-2H2O	C23H34N4O9	37	1.26951	86.655	100 - 27.1 - 5.38 - 0.794			475.219	1	5.079
5.08_475.2194m/z	261926	Tyr Thr Asp Ile	M+H-2H2O	C23H34N4O9	37	1.26951	86.655	100 - 27.1 - 5.38 - 0.794			475.219	1	5.079
5.08_475.2194m/z	261928	Tyr Thr Asp Leu	M+H-2H2O	C23H34N4O9	37	1.26951	86.655	100 - 27.1 - 5.38 - 0.794			475.219	1	5.079
5.08_475.2194m/z	261956	Tyr Thr Glu Val	M+H-2H2O	C23H34N4O9	37	1.26951	86.655	100 - 27.1 - 5.38 - 0.794			475.219	1	5.079
5.08_475.2194m/z	262021	Tyr Thr Ile Asp	M+H-2H2O	C23H34N4O9	37	1.26951	86.655	100 - 27.1 - 5.38 - 0.794			475.219	1	5.079
5.08_475.2194m/z	262061	Tyr Thr Leu Asp	M+H-2H2O	C23H34N4O9	37	1.26951	86.655	100 - 27.1 - 5.38 - 0.794			475.219	1	5.079
5.08_475.2194m/z	262222	Tyr Thr Val Glu	M+H-2H2O	C23H34N4O9	37	1.26951	86.655	100 - 27.1 - 5.38 - 0.794			475.219	1	5.079
5.08_475.2194m/z	262331	Tyr Val Asp Pro	M+H-H2O	C23H32N4O8	37.1	1.31595	86.8778	100 - 27 - 5.15 - 0.736			475.219	1	5.079
5.08_475.2194m/z	262355	Tyr Val Glu Thr	M+H-2H2O	C23H34N4O9	37	1.26951	86.655	100 - 27.1 - 5.38 - 0.794			475.219	1	5.079
5.08_475.2194m/z	262521	Tyr Val Pro Asp	M+H-H2O	C23H32N4O8	37.1	1.31595	86.8778	100 - 27 - 5.15 - 0.736			475.219	1	5.079
5.08_475.2194m/z	262602	Tyr Val Thr Glu	M+H-2H2O	C23H34N4O9	37	1.26951	86.655	100 - 27.1 - 5.38 - 0.794			475.219	1	5.079
5.08_475.2194m/z	2887	Trandolapril	M+2Na-H	C24H34N2O5	36.6	3.33847	87.1707	100 - 27.3 - 4.6 - 0.58			475.219	1	5.079
5.08_475.2194m/z	40502	PE(6:0/6:0)	M+ACN+Na	C17H34NO8P	37.9	3.40473	93.6381	100 - 19.4 - 3.43 - 0.423			475.219	1	5.079
5.08_475.2194m/z	40503	PE(6:0/6:0)[U]	M+ACN+Na	C17H34NO8P	37.9	3.40473	93.6381	100 - 19.4 - 3.43 - 0.423			475.219	1	5.079
5.08_475.2194m/z	45363	N-Ac-Tyr-Val-Ala-Asp-CHO	M+H-H2O	C23H32N4O8	37.1	1.31595	86.8778	100 - 27 - 5.15 - 0.736			475.219	1	5.079
5.08_475.2194m/z	68347	Lusitanicoside	M+CH3OH+H	C21H30O10	36.9	4.48943	89.6538	100 - 23.4 - 4.68 - 0.668			475.219	1	5.079
4.95_445.2125m/z	104830	Ala Glu Ile Met	M+H-H2O	C19H34N4O7S	30.9	1.98979	57.0561	100 - 23.5 - 8.59 - 1.55 - 0.253			445.212	1	4.94943
4.95_445.2125m/z	104870	Ala Glu Leu Met	M+H-H2O	C19H34N4O7S	30.9	1.98979	57.0561	100 - 23.5 - 8.59 - 1.55 - 0.253			445.212	1	4.94943
4.95_445.2125m/z	104887	Ala Glu Met Ile	M+H-H2O	C19H34N4O7S	30.9	1.98979	57.0561	100 - 23.5 - 8.59 - 1.55 - 0.253			445.212	1	4.94943
4.95_445.2125m/z	104889	Ala Glu Met Leu	M+H-H2O	C19H34N4O7S	30.9	1.98979	57.0561	100 - 23.5 - 8.59 - 1.55 - 0.253			445.212	1	4.94943
4.95_445.2125m/z	106350	Ala Ile Glu Met	M+H-H2O	C19H34N4O7S	30.9	1.98979	57.0561	100 - 23.5 - 8.59 - 1.55 - 0.253			445.212	1	4.94943
4.95_445.2125m/z	106483	Ala Ile Met Glu	M+H-H2O	C19H34N4O7S	30.9	1.98979	57.0561	100 - 23.5 - 8.59 - 1.55 - 0.253			445.212	1	4.94943
4.95_445.2125m/z	107150	Ala Leu Glu Met	M+H-H2O	C19H34N4O7S	30.9	1.98979	57.0561	100 - 23.5 - 8.59 - 1.55 - 0.253			445.212	1	4.94943
4.95_445.2125m/z	107283	Ala Leu Met Glu	M+H-H2O	C19H34N4O7S	30.9	1.98979	57.0561	100 - 23.5 - 8.59 - 1.55 - 0.253			445.212	1	4.94943
4.95_445.2125m/z	107547	Ala Met Glu Ile	M+H-H2O	C19H34N4O7S	30.9	1.98979	57.0561	100 - 23.5 - 8.59 - 1.55 - 0.253			445.212	1	4.94943
4.95_445.2125m/z	107549	Ala Met Glu Leu	M+H-H2O	C19H34N4O7S	30.9	1.98979	57.0561	100 - 23.5 - 8.59 - 1.55 - 0.253			445.212	1	4.94943
4.95_445.2125m/z	107623	Ala Met Ile Glu	M+H-H2O	C19H34N4O7S	30.9	1.98979	57.0561	100 - 23.5 - 8.59 - 1.55 - 0.253			445.212	1	4.94943
4.95_445.2125m/z	107663	Ala Met Leu Glu	M+H-H2O	C19H34N4O7S	30.9	1.98979	57.0561	100 - 23.5 - 8.59 - 1.55 - 0.253			445.212	1	4.94943
4.95_445.2125m/z	112427	Cys Asp Ile Ile	M+H-H2O	C19H34N4O7S	30.9	1.98979	57.0561	100 - 23.5 - 8.59 - 1.55 - 0.253			445.212	1	4.94943
4.95_445.2125m/z	112429	Cys Asp Ile Leu	M+H-H2O	C19H34N4O7S	30.9	1.98979	57.0561	100 - 23.5 - 8.59 - 1.55 - 0.253			445.212	1	4.94943
4.95_445.2125m/z	112467	Cys Asp Leu Ile	M+H-H2O	C19H34N4O7S	30.9	1.98979	57.0561	100 - 23.5 - 8.59 - 1.55 - 0.253			445.212	1	4.94943
4.95_445.2125m/z	112469	Cys Asp Leu Leu	M+H-H2O	C19H34N4O7S	30.9	1.98979	57.0561	100 - 23.5 - 8.59 - 1.55 - 0.253			445.212	1	4.94943
4.95_445.2125m/z	112837	Cys Glu Ile Val	M+H-H2O	C19H34N4O7S	30.9	1.98979	57.0561	100 - 23.5 - 8.59 - 1.55 - 0.253			445.212	1	4.94943
4.95_445.2125m/z	112877	Cys Glu Leu Val	M+H-H2O	C19H34N4O7S	30.9	1.98979	57.0561	100 - 23.5 - 8.59 - 1.55 - 0.253			445.212	1	4.94943
4.95_445.2125m/z	113027	Cys Glu Val Ile	M+H-H2O	C19H34N4O7S	30.9	1.98979	57.0561	100 - 23.5 - 8.59 - 1.55 - 0.253			445.212	1	4.94943
4.95_445.2125m/z	113029	Cys Glu Val Leu	M+H-H2O	C19H34N4O7S	30.9	1.98979	57.0561	100 - 23.5 - 8.59 - 1.55 - 0.253			445.212	1	4.94943
4.95_445.2125m/z	114327	Cys Ile Asp Ile	M+H-H2O	C19H34N4O7S	30.9	1.98979	57.0561	100 - 23.5 - 8.59 - 1.55 - 0.253			445.212	1	4.94943
4.95_445.2125m/z	114329	Cys Ile Asp Leu	M+H-H2O	C19H34N4O7S	30.9	1.98979	57.0561	100 - 23.5 - 8.59 - 1.55 - 0.253			445.212	1	4.94943
4.95_445.2125m/z	114357	Cys Ile Glu Val	M+H-H2O	C19H34N4O7S	30.9	1.98979	57.0561	100 - 23.5 - 8.59 - 1.55 - 0.253			445.212	1	4.94943
4.95_445.2125m/z	114422	Cys Ile Ile Asp	M+H-H2O	C19H34N4O7S	30.9	1.98979	57.0561	100 - 23.5 - 8.59 - 1.55 - 0.253			445.212	1	4.94943
4.95_445.2125m/z	114462	Cys Ile Leu Asp	M+H-H2O	C19H34N4O7S	30.9	1.98979	57.0561	100 - 23.5 - 8.59 - 1.55 - 0.253			445.212	1	4.94943
4.95_445.2125m/z	114623	Cys Ile Val Glu	M+H-H2O	C19H34N4O7S	30.9	1.98979	57.0561	100 - 23.5 - 8.59 - 1.55 - 0.253			445.212	1	4.94943
4.95_445.2125m/z	115127	Cys Leu Asp Ile	M+H-H2O	C19H34N4O7S	30.9	1.98979	57.0561	100 - 23.5 - 8.59 - 1.55 - 0.253			445.212	1	4.94943
4.95_445.2125m/z	115129	Cys Leu Asp Leu	M+H-H2O	C19H34N4O7S	30.9	1.98979	57.0561	100 - 23.5 - 8.59 - 1.55 - 0.253			445.212	1	4.94943
4.95_445.2125m/z	115157	Cys Leu Glu Val	M+H-H2O	C19H34N4O7S	30.9	1.98979	57.0561	100 - 23.5 - 8.59 - 1.55 - 0.253			445.212	1	4.94943
4.95_445.2125m/z	115222	Cys Leu Ile Asp	M+H-H2O	C19H34N4O7S	30.9	1.98979	57.0561	100 - 23.5 - 8.59 - 1.55 - 0.253			445.212	1	4.94943
4.95_445.2125m/z	115262	Cys Leu Leu Asp	M+H-H2O	C19H34N4O7S	30.9	1.98979	57.0561	100 - 23.5 - 8.59 - 1.55 - 0.253			445.212	1	4.94943
4.95_445.2125m/z	115423	Cys Leu Val Glu	M+H-H2O	C19H34N4O7S	30.9	1.98979	57.0561	100 - 23.5 - 8.59 - 1.55 - 0.253			445.212	1	4.94943
4.95_445.2125m/z	116532	Cys Pro Pro Pro	M+CH3OH+H	C18H28N4O5S	30.7	2.23135	56.2661	100 - 22.2 - 7.91 - 1.36 - 0.203			445.212	1	4.94943
4.95_445.2125m/z	118347	Cys Val Glu Ile	M+H-H2O	C19H34N4O7S	30.9	1.98979	57.0561	100 - 23.5 - 8.59 - 1.55 - 0.253			445.212	1	4.94943
4.95_445.2125m/z	118349	Cys Val Glu Leu	M+H-H2O	C19H34N4O7S	30.9	1.98979	57.0561	100 - 23.5 - 8.59 - 1.55 - 0.253			445.212	1	4.94943
4.95_445.2125m/z	118423	Cys Val Ile Glu	M+H-H2O	C19H34N4O7S	30.9	1.98979	57.0561	100 - 23.5 - 8.59 - 1.55 - 0.253			445.212	1	4.94943
4.95_445.2125m/z	118463	Cys Val Leu Glu	M+H-H2O	C19H34N4O7S	30.9	1.98979	57.0561	100 - 23.5 - 8.59 - 1.55 - 0.253			445.212	1	4.94943
4.95_445.2125m/z	120027	Asp Cys Ile Ile	M+H-H2O	C19H34N4O7S	30.9	1.98979	57.0561	100 - 23.5 - 8.59 - 1.55 - 0.253			445.212	1	4.94943
4.95_445.2125m/z	120029	Asp Cys Ile Leu	M+H-H2O	C19H34N4O7S	30.9	1.98979	57.0561	100 - 23.5 - 8.59 - 1.55 - 0.253			445.212	1	4.94943
4.95_445.2125m/z	120067	Asp Cys Leu Ile	M+H-H2O	C19H34N4O7S	30.9	1.98979	57.0561	100 - 23.5 - 8.59 - 1.55 - 0.253			445.212	1	4.94943
4.95_445.2125m/z	120069	Asp Cys Leu Leu	M+H-H2O	C19H34N4O7S	30.9	1.98979	57.0561	100 - 23.5 - 8.59 - 1.55 - 0.253			445.212	1	4.94943
4.95_445.2125m/z	122307	Asp Ile Cys Ile	M+H-H2O	C19H34N4O7S	30.9	1.98979	57.0561	100 - 23.5 - 8.59 - 1.55 - 0.253			445.212	1	4.94943
4.95_445.2125m/z	122309	Asp Ile Cys Leu	M+H-H2O	C19H34N4O7S	30.9	1.98979	57.0561	100 - 23.5 - 8.59 - 1.55 - 0.253			445.212	1	4.94943
4.95_445.2125m/z	122421	Asp Ile Ile Cys	M+H-H2O	C19H34N4O7S	30.9	1.98979	57.0561	100 - 23.5 - 8.59 - 1.55 - 0.253			445.212	1	4.94943
4.95_445.2125m/z	122461	Asp Ile Leu Cys	M+H-H2O	C19H34N4O7S	30.9	1.98979	57.0561	100 - 23.5 - 8.59 - 1.55 - 0.253			445.212	1	4.94943
4.95_445.2125m/z	123107	Asp Leu Cys Ile	M+H-H2O	C19H34N4O7S	30.9	1.98979	57.0561	100 - 23.5 - 8.59 - 1.55 - 0.253			445.212	1	4.94943
4.95_445.2125m/z	123109	Asp Leu Cys Leu	M+H-H2O	C19H34N4O7S	30.9	1.98979	57.0561	100 - 23.5 - 8.59 - 1.55 - 0.253			445.212	1	4.94943
4.95_445.2125m/z	123221	Asp Leu Ile Cys	M+H-H2O	C19H34N4O7S	30.9	1.98979	57.0561	100 - 23.5 - 8.59 - 1.55 - 0.253			445.212	1	4.94943
4.95_445.2125m/z	123261	Asp Leu Leu Cys	M+H-H2O	C19H34N4O7S	30.9	1.98979	57.0561	100 - 23.5 - 8.59 - 1.55 - 0.253			445.212	1	4.94943
4.95_445.2125m/z	123837	Asp Met Val Val	M+H-H2O	C19H34N4O7S	30.9	1.98979	57.0561	100 - 23.5 - 8.59 - 1.55 - 0.253			445.212	1	4.94943
4.95_445.2125m/z	126497	Asp Val Met Val	M+H-H2O	C19H34N4O7S	30.9	1.98979	57.0561	100 - 23.5 - 8.59 - 1.55 - 0.253			445.212	1	4.94943
4.95_445.2125m/z	126630	Asp Val Val Met	M+H-H2O	C19H34N4O7S	30.9	1.98979	57.0561	100 - 23.5 - 8.59 - 1.55 - 0.253			445.212	1	4.94943
4.95_445.2125m/z	127630	Glu Ala Ile Met	M+H-H2O	C19H34N4O7S	30.9	1.98979	57.0561	100 - 23.5 - 8.59 - 1.55 - 0.253			445.212	1	4.94943
4.95_445.2125m/z	127670	Glu Ala Leu Met	M+H-H2O	C19H34N4O7S	30.9	1.98979	57.0561	100 - 23.5 - 8.59 - 1.55 - 0.253			445.212	1	4.94943
4.95_445.2125m/z	127687	Glu Ala Met Ile	M+H-H2O	C19H34N4O7S	30.9	1.98979	57.0561	100 - 23.5 - 8.59 - 1.55 - 0.253			445.212	1	4.94943
4.95_445.2125m/z	127689	Glu Ala Met Leu	M+H-H2O	C19H34N4O7S	30.9	1.98979	57.0561	100 - 23.5 - 8.59 - 1.55 - 0.253			445.212	1	4.94943
4.95_445.2125m/z	128037	Glu Cys Ile Val	M+H-H2O	C19H34N4O7S	30.9	1.98979	57.0561	100 - 23.5 - 8.59 - 1.55 - 0.253			445.212	1	4.94943
4.95_445.2125m/z	128077	Glu Cys Leu Val	M+H-H2O	C19H34N4O7S	30.9	1.98979	57.0561	100 - 23.5 - 8.59 - 1.55 - 0.253			445.212	1	4.94943
4.95_445.2125m/z	128227	Glu Cys Val Ile	M+H-H2O	C19H34N4O7S	30.9	1.98979	57.0561	100 - 23.5 - 8.59 - 1.55 - 0.253			445.212	1	4.94943
4.95_445.2125m/z	128229	Glu Cys Val Leu	M+H-H2O	C19H34N4O7S	30.9	1.98979	57.0561	100 - 23.5 - 8.59 - 1.55 - 0.253			445.212	1	4.94943
4.95_445.2125m/z	130290	Glu Ile Ala Met	M+H-H2O	C19H34N4O7S	30.9	1.98979	57.0561	100 - 23.5 - 8.59 - 1.55 - 0.253			445.212	1	4.94943
4.95_445.2125m/z	130317	Glu Ile Cys Val	M+H-H2O	C19H34N4O7S	30.9	1.98979	57.0561	100 - 23.5 - 8.59 - 1.55 - 0.253			445.212	1	4.94943
4.95_445.2125m/z	130480	Glu Ile Met Ala	M+H-H2O	C19H34N4O7S	30.9	1.98979	57.0561	100 - 23.5 - 8.59 - 1.55 - 0.253			445.212	1	4.94943
4.95_445.2125m/z	130621	Glu Ile Val Cys	M+H-H2O	C19H34N4O7S	30.9	1.98979	57.0561	100 - 23.5 - 8.59 - 1.55 - 0.253			445.212	1	4.94943
4.95_445.2125m/z	131090	Glu Leu Ala Met	M+H-H2O	C19H34N4O7S	30.9	1.98979	57.0561	100 - 23.5 - 8.59 - 1.55 - 0.253			445.212	1	4.94943
4.95_445.2125m/z	131117	Glu Leu Cys Val	M+H-H2O	C19H34N4O7S	30.9	1.98979	57.0561	100 - 23.5 - 8.59 - 1.55 - 0.253			445.212	1	4.94943
4.95_445.2125m/z	131280	Glu Leu Met Ala	M+H-H2O	C19H34N4O7S	30.9	1.98979	57.0561	100 - 23.5 - 8.59 - 1.55 - 0.253			445.212	1	4.94943
4.95_445.2125m/z	131421	Glu Leu Val Cys	M+H-H2O	C19H34N4O7S	30.9	1.98979	57.0561	100 - 23.5 - 8.59 - 1.55 - 0.253			445.212	1	4.94943
4.95_445.2125m/z	131487	Glu Met Ala Ile	M+H-H2O	C19H34N4O7S	30.9	1.98979	57.0561	100 - 23.5 - 8.59 - 1.55 - 0.253			445.212	1	4.94943
4.95_445.2125m/z	131489	Glu Met Ala Leu	M+H-H2O	C19H34N4O7S	30.9	1.98979	57.0561	100 - 23.5 - 8.59 - 1.55 - 0.253			445.212	1	4.94943
4.95_445.2125m/z	131620	Glu Met Ile Ala	M+H-H2O	C19H34N4O7S	30.9	1.98979	57.0561	100 - 23.5 - 8.59 - 1.55 - 0.253			445.212	1	4.94943
4.95_445.2125m/z	131660	Glu Met Leu Ala	M+H-H2O	C19H34N4O7S	30.9	1.98979	57.0561	100 - 23.5 - 8.59 - 1.55 - 0.253			445.212	1	4.94943
4.95_445.2125m/z	134307	Glu Val Cys Ile	M+H-H2O	C19H34N4O7S	30.9	1.98979	57.0561	100 - 23.5 - 8.59 - 1.55 - 0.253			445.212	1	4.94943
4.95_445.2125m/z	134309	Glu Val Cys Leu	M+H-H2O	C19H34N4O7S	30.9	1.98979	57.0561	100 - 23.5 - 8.59 - 1.55 - 0.253			445.212	1	4.94943
4.95_445.2125m/z	134421	Glu Val Ile Cys	M+H-H2O	C19H34N4O7S	30.9	1.98979	57.0561	100 - 23.5 - 8.59 - 1.55 - 0.253			445.212	1	4.94943
4.95_445.2125m/z	134461	Glu Val Leu Cys	M+H-H2O	C19H34N4O7S	30.9	1.98979	57.0561	100 - 23.5 - 8.59 - 1.55 - 0.253			445.212	1	4.94943
4.95_445.2125m/z	15795	Cys Tyr Lys	M+CH3OH+H	C18H28N4O5S	30.7	2.23135	56.2661	100 - 22.2 - 7.91 - 1.36 - 0.203			445.212	1	4.94943
4.95_445.2125m/z	159549	Ile Ala Glu Met	M+H-H2O	C19H34N4O7S	30.9	1.98979	57.0561	100 - 23.5 - 8.59 - 1.55 - 0.253			445.212	1	4.94943
4.95_445.2125m/z	159682	Ile Ala Met Glu	M+H-H2O	C19H34N4O7S	30.9	1.98979	57.0561	100 - 23.5 - 8.59 - 1.55 - 0.253			445.212	1	4.94943
4.95_445.2125m/z	159926	Ile Cys Asp Ile	M+H-H2O	C19H34N4O7S	30.9	1.98979	57.0561	100 - 23.5 - 8.59 - 1.55 - 0.253			445.212	1	4.94943
4.95_445.2125m/z	159928	Ile Cys Asp Leu	M+H-H2O	C19H34N4O7S	30.9	1.98979	57.0561	100 - 23.5 - 8.59 - 1.55 - 0.253			445.212	1	4.94943
4.95_445.2125m/z	159956	Ile Cys Glu Val	M+H-H2O	C19H34N4O7S	30.9	1.98979	57.0561	100 - 23.5 - 8.59 - 1.55 - 0.253			445.212	1	4.94943
4.95_445.2125m/z	160021	Ile Cys Ile Asp	M+H-H2O	C19H34N4O7S	30.9	1.98979	57.0561	100 - 23.5 - 8.59 - 1.55 - 0.253			445.212	1	4.94943
4.95_445.2125m/z	16006	Tyr Lys Cys	M+CH3OH+H	C18H28N4O5S	30.7	2.23135	56.2661	100 - 22.2 - 7.91 - 1.36 - 0.203			445.212	1	4.94943
4.95_445.2125m/z	160061	Ile Cys Leu Asp	M+H-H2O	C19H34N4O7S	30.9	1.98979	57.0561	100 - 23.5 - 8.59 - 1.55 - 0.253			445.212	1	4.94943
4.95_445.2125m/z	160222	Ile Cys Val Glu	M+H-H2O	C19H34N4O7S	30.9	1.98979	57.0561	100 - 23.5 - 8.59 - 1.55 - 0.253			445.212	1	4.94943
4.95_445.2125m/z	160306	Ile Asp Cys Ile	M+H-H2O	C19H34N4O7S	30.9	1.98979	57.0561	100 - 23.5 - 8.59 - 1.55 - 0.253			445.212	1	4.94943
4.95_445.2125m/z	160308	Ile Asp Cys Leu	M+H-H2O	C19H34N4O7S	30.9	1.98979	57.0561	100 - 23.5 - 8.59 - 1.55 - 0.253			445.212	1	4.94943
4.95_445.2125m/z	160420	Ile Asp Ile Cys	M+H-H2O	C19H34N4O7S	30.9	1.98979	57.0561	100 - 23.5 - 8.59 - 1.55 - 0.253			445.212	1	4.94943
4.95_445.2125m/z	160460	Ile Asp Leu Cys	M+H-H2O	C19H34N4O7S	30.9	1.98979	57.0561	100 - 23.5 - 8.59 - 1.55 - 0.253			445.212	1	4.94943
4.95_445.2125m/z	160689	Ile Glu Ala Met	M+H-H2O	C19H34N4O7S	30.9	1.98979	57.0561	100 - 23.5 - 8.59 - 1.55 - 0.253			445.212	1	4.94943
4.95_445.2125m/z	160716	Ile Glu Cys Val	M+H-H2O	C19H34N4O7S	30.9	1.98979	57.0561	100 - 23.5 - 8.59 - 1.55 - 0.253			445.212	1	4.94943
4.95_445.2125m/z	160879	Ile Glu Met Ala	M+H-H2O	C19H34N4O7S	30.9	1.98979	57.0561	100 - 23.5 - 8.59 - 1.55 - 0.253			445.212	1	4.94943
4.95_445.2125m/z	161020	Ile Glu Val Cys	M+H-H2O	C19H34N4O7S	30.9	1.98979	57.0561	100 - 23.5 - 8.59 - 1.55 - 0.253			445.212	1	4.94943
4.95_445.2125m/z	162301	Ile Ile Cys Asp	M+H-H2O	C19H34N4O7S	30.9	1.98979	57.0561	100 - 23.5 - 8.59 - 1.55 - 0.253			445.212	1	4.94943
4.95_445.2125m/z	162320	Ile Ile Asp Cys	M+H-H2O	C19H34N4O7S	30.9	1.98979	57.0561	100 - 23.5 - 8.59 - 1.55 - 0.253			445.212	1	4.94943
4.95_445.2125m/z	163101	Ile Leu Cys Asp	M+H-H2O	C19H34N4O7S	30.9	1.98979	57.0561	100 - 23.5 - 8.59 - 1.55 - 0.253			445.212	1	4.94943
4.95_445.2125m/z	163120	Ile Leu Asp Cys	M+H-H2O	C19H34N4O7S	30.9	1.98979	57.0561	100 - 23.5 - 8.59 - 1.55 - 0.253			445.212	1	4.94943
4.95_445.2125m/z	163482	Ile Met Ala Glu	M+H-H2O	C19H34N4O7S	30.9	1.98979	57.0561	100 - 23.5 - 8.59 - 1.55 - 0.253			445.212	1	4.94943
4.95_445.2125m/z	163539	Ile Met Glu Ala	M+H-H2O	C19H34N4O7S	30.9	1.98979	57.0561	100 - 23.5 - 8.59 - 1.55 - 0.253			445.212	1	4.94943
4.95_445.2125m/z	166302	Ile Val Cys Glu	M+H-H2O	C19H34N4O7S	30.9	1.98979	57.0561	100 - 23.5 - 8.59 - 1.55 - 0.253			445.212	1	4.94943
4.95_445.2125m/z	166340	Ile Val Glu Cys	M+H-H2O	C19H34N4O7S	30.9	1.98979	57.0561	100 - 23.5 - 8.59 - 1.55 - 0.253			445.212	1	4.94943
4.95_445.2125m/z	175549	Leu Ala Glu Met	M+H-H2O	C19H34N4O7S	30.9	1.98979	57.0561	100 - 23.5 - 8.59 - 1.55 - 0.253			445.212	1	4.94943
4.95_445.2125m/z	175682	Leu Ala Met Glu	M+H-H2O	C19H34N4O7S	30.9	1.98979	57.0561	100 - 23.5 - 8.59 - 1.55 - 0.253			445.212	1	4.94943
4.95_445.2125m/z	175926	Leu Cys Asp Ile	M+H-H2O	C19H34N4O7S	30.9	1.98979	57.0561	100 - 23.5 - 8.59 - 1.55 - 0.253			445.212	1	4.94943
4.95_445.2125m/z	175928	Leu Cys Asp Leu	M+H-H2O	C19H34N4O7S	30.9	1.98979	57.0561	100 - 23.5 - 8.59 - 1.55 - 0.253			445.212	1	4.94943
4.95_445.2125m/z	175956	Leu Cys Glu Val	M+H-H2O	C19H34N4O7S	30.9	1.98979	57.0561	100 - 23.5 - 8.59 - 1.55 - 0.253			445.212	1	4.94943
4.95_445.2125m/z	176021	Leu Cys Ile Asp	M+H-H2O	C19H34N4O7S	30.9	1.98979	57.0561	100 - 23.5 - 8.59 - 1.55 - 0.253			445.212	1	4.94943
4.95_445.2125m/z	176061	Leu Cys Leu Asp	M+H-H2O	C19H34N4O7S	30.9	1.98979	57.0561	100 - 23.5 - 8.59 - 1.55 - 0.253			445.212	1	4.94943
4.95_445.2125m/z	176222	Leu Cys Val Glu	M+H-H2O	C19H34N4O7S	30.9	1.98979	57.0561	100 - 23.5 - 8.59 - 1.55 - 0.253			445.212	1	4.94943
4.95_445.2125m/z	176306	Leu Asp Cys Ile	M+H-H2O	C19H34N4O7S	30.9	1.98979	57.0561	100 - 23.5 - 8.59 - 1.55 - 0.253			445.212	1	4.94943
4.95_445.2125m/z	176308	Leu Asp Cys Leu	M+H-H2O	C19H34N4O7S	30.9	1.98979	57.0561	100 - 23.5 - 8.59 - 1.55 - 0.253			445.212	1	4.94943
4.95_445.2125m/z	176420	Leu Asp Ile Cys	M+H-H2O	C19H34N4O7S	30.9	1.98979	57.0561	100 - 23.5 - 8.59 - 1.55 - 0.253			445.212	1	4.94943
4.95_445.2125m/z	176460	Leu Asp Leu Cys	M+H-H2O	C19H34N4O7S	30.9	1.98979	57.0561	100 - 23.5 - 8.59 - 1.55 - 0.253			445.212	1	4.94943
4.95_445.2125m/z	176689	Leu Glu Ala Met	M+H-H2O	C19H34N4O7S	30.9	1.98979	57.0561	100 - 23.5 - 8.59 - 1.55 - 0.253			445.212	1	4.94943
4.95_445.2125m/z	176716	Leu Glu Cys Val	M+H-H2O	C19H34N4O7S	30.9	1.98979	57.0561	100 - 23.5 - 8.59 - 1.55 - 0.253			445.212	1	4.94943
4.95_445.2125m/z	176879	Leu Glu Met Ala	M+H-H2O	C19H34N4O7S	30.9	1.98979	57.0561	100 - 23.5 - 8.59 - 1.55 - 0.253			445.212	1	4.94943
4.95_445.2125m/z	177020	Leu Glu Val Cys	M+H-H2O	C19H34N4O7S	30.9	1.98979	57.0561	100 - 23.5 - 8.59 - 1.55 - 0.253			445.212	1	4.94943
4.95_445.2125m/z	178301	Leu Ile Cys Asp	M+H-H2O	C19H34N4O7S	30.9	1.98979	57.0561	100 - 23.5 - 8.59 - 1.55 - 0.253			445.212	1	4.94943
4.95_445.2125m/z	178320	Leu Ile Asp Cys	M+H-H2O	C19H34N4O7S	30.9	1.98979	57.0561	100 - 23.5 - 8.59 - 1.55 - 0.253			445.212	1	4.94943
4.95_445.2125m/z	179101	Leu Leu Cys Asp	M+H-H2O	C19H34N4O7S	30.9	1.98979	57.0561	100 - 23.5 - 8.59 - 1.55 - 0.253			445.212	1	4.94943
4.95_445.2125m/z	179120	Leu Leu Asp Cys	M+H-H2O	C19H34N4O7S	30.9	1.98979	57.0561	100 - 23.5 - 8.59 - 1.55 - 0.253			445.212	1	4.94943
4.95_445.2125m/z	179482	Leu Met Ala Glu	M+H-H2O	C19H34N4O7S	30.9	1.98979	57.0561	100 - 23.5 - 8.59 - 1.55 - 0.253			445.212	1	4.94943
4.95_445.2125m/z	179539	Leu Met Glu Ala	M+H-H2O	C19H34N4O7S	30.9	1.98979	57.0561	100 - 23.5 - 8.59 - 1.55 - 0.253			445.212	1	4.94943
4.95_445.2125m/z	182302	Leu Val Cys Glu	M+H-H2O	C19H34N4O7S	30.9	1.98979	57.0561	100 - 23.5 - 8.59 - 1.55 - 0.253			445.212	1	4.94943
4.95_445.2125m/z	182340	Leu Val Glu Cys	M+H-H2O	C19H34N4O7S	30.9	1.98979	57.0561	100 - 23.5 - 8.59 - 1.55 - 0.253			445.212	1	4.94943
4.95_445.2125m/z	183546	Met Ala Glu Ile	M+H-H2O	C19H34N4O7S	30.9	1.98979	57.0561	100 - 23.5 - 8.59 - 1.55 - 0.253			445.212	1	4.94943
4.95_445.2125m/z	183548	Met Ala Glu Leu	M+H-H2O	C19H34N4O7S	30.9	1.98979	57.0561	100 - 23.5 - 8.59 - 1.55 - 0.253			445.212	1	4.94943
4.95_445.2125m/z	183622	Met Ala Ile Glu	M+H-H2O	C19H34N4O7S	30.9	1.98979	57.0561	100 - 23.5 - 8.59 - 1.55 - 0.253			445.212	1	4.94943
4.95_445.2125m/z	183662	Met Ala Leu Glu	M+H-H2O	C19H34N4O7S	30.9	1.98979	57.0561	100 - 23.5 - 8.59 - 1.55 - 0.253			445.212	1	4.94943
4.95_445.2125m/z	184636	Met Asp Val Val	M+H-H2O	C19H34N4O7S	30.9	1.98979	57.0561	100 - 23.5 - 8.59 - 1.55 - 0.253			445.212	1	4.94943
4.95_445.2125m/z	184686	Met Glu Ala Ile	M+H-H2O	C19H34N4O7S	30.9	1.98979	57.0561	100 - 23.5 - 8.59 - 1.55 - 0.253			445.212	1	4.94943
4.95_445.2125m/z	184688	Met Glu Ala Leu	M+H-H2O	C19H34N4O7S	30.9	1.98979	57.0561	100 - 23.5 - 8.59 - 1.55 - 0.253			445.212	1	4.94943
4.95_445.2125m/z	184819	Met Glu Ile Ala	M+H-H2O	C19H34N4O7S	30.9	1.98979	57.0561	100 - 23.5 - 8.59 - 1.55 - 0.253			445.212	1	4.94943
4.95_445.2125m/z	184859	Met Glu Leu Ala	M+H-H2O	C19H34N4O7S	30.9	1.98979	57.0561	100 - 23.5 - 8.59 - 1.55 - 0.253			445.212	1	4.94943
4.95_445.2125m/z	186282	Met Ile Ala Glu	M+H-H2O	C19H34N4O7S	30.9	1.98979	57.0561	100 - 23.5 - 8.59 - 1.55 - 0.253			445.212	1	4.94943
4.95_445.2125m/z	186339	Met Ile Glu Ala	M+H-H2O	C19H34N4O7S	30.9	1.98979	57.0561	100 - 23.5 - 8.59 - 1.55 - 0.253			445.212	1	4.94943
4.95_445.2125m/z	187082	Met Leu Ala Glu	M+H-H2O	C19H34N4O7S	30.9	1.98979	57.0561	100 - 23.5 - 8.59 - 1.55 - 0.253			445.212	1	4.94943
4.95_445.2125m/z	187139	Met Leu Glu Ala	M+H-H2O	C19H34N4O7S	30.9	1.98979	57.0561	100 - 23.5 - 8.59 - 1.55 - 0.253			445.212	1	4.94943
4.95_445.2125m/z	18863	Cys Lys Tyr	M+CH3OH+H	C18H28N4O5S	30.7	2.23135	56.2661	100 - 22.2 - 7.91 - 1.36 - 0.203			445.212	1	4.94943
4.95_445.2125m/z	190336	Met Val Asp Val	M+H-H2O	C19H34N4O7S	30.9	1.98979	57.0561	100 - 23.5 - 8.59 - 1.55 - 0.253			445.212	1	4.94943
4.95_445.2125m/z	190621	Met Val Val Asp	M+H-H2O	C19H34N4O7S	30.9	1.98979	57.0561	100 - 23.5 - 8.59 - 1.55 - 0.253			445.212	1	4.94943
4.95_445.2125m/z	19363	Lys Cys Tyr	M+CH3OH+H	C18H28N4O5S	30.7	2.23135	56.2661	100 - 22.2 - 7.91 - 1.36 - 0.203			445.212	1	4.94943
4.95_445.2125m/z	200131	Pro Cys Pro Pro	M+CH3OH+H	C18H28N4O5S	30.7	2.23135	56.2661	100 - 22.2 - 7.91 - 1.36 - 0.203			445.212	1	4.94943
4.95_445.2125m/z	20051	Tyr Cys Lys	M+CH3OH+H	C18H28N4O5S	30.7	2.23135	56.2661	100 - 22.2 - 7.91 - 1.36 - 0.203			445.212	1	4.94943
4.95_445.2125m/z	204311	Pro Pro Cys Pro	M+CH3OH+H	C18H28N4O5S	30.7	2.23135	56.2661	100 - 22.2 - 7.91 - 1.36 - 0.203			445.212	1	4.94943
4.95_445.2125m/z	204520	Pro Pro Pro Cys	M+CH3OH+H	C18H28N4O5S	30.7	2.23135	56.2661	100 - 22.2 - 7.91 - 1.36 - 0.203			445.212	1	4.94943
4.95_445.2125m/z	23117	Lys Tyr Cys	M+CH3OH+H	C18H28N4O5S	30.7	2.23135	56.2661	100 - 22.2 - 7.91 - 1.36 - 0.203			445.212	1	4.94943
4.95_445.2125m/z	239946	Val Cys Glu Ile	M+H-H2O	C19H34N4O7S	30.9	1.98979	57.0561	100 - 23.5 - 8.59 - 1.55 - 0.253			445.212	1	4.94943
4.95_445.2125m/z	239948	Val Cys Glu Leu	M+H-H2O	C19H34N4O7S	30.9	1.98979	57.0561	100 - 23.5 - 8.59 - 1.55 - 0.253			445.212	1	4.94943
4.95_445.2125m/z	240022	Val Cys Ile Glu	M+H-H2O	C19H34N4O7S	30.9	1.98979	57.0561	100 - 23.5 - 8.59 - 1.55 - 0.253			445.212	1	4.94943
4.95_445.2125m/z	240062	Val Cys Leu Glu	M+H-H2O	C19H34N4O7S	30.9	1.98979	57.0561	100 - 23.5 - 8.59 - 1.55 - 0.253			445.212	1	4.94943
4.95_445.2125m/z	240496	Val Asp Met Val	M+H-H2O	C19H34N4O7S	30.9	1.98979	57.0561	100 - 23.5 - 8.59 - 1.55 - 0.253			445.212	1	4.94943
4.95_445.2125m/z	240629	Val Asp Val Met	M+H-H2O	C19H34N4O7S	30.9	1.98979	57.0561	100 - 23.5 - 8.59 - 1.55 - 0.253			445.212	1	4.94943
4.95_445.2125m/z	240706	Val Glu Cys Ile	M+H-H2O	C19H34N4O7S	30.9	1.98979	57.0561	100 - 23.5 - 8.59 - 1.55 - 0.253			445.212	1	4.94943
4.95_445.2125m/z	240708	Val Glu Cys Leu	M+H-H2O	C19H34N4O7S	30.9	1.98979	57.0561	100 - 23.5 - 8.59 - 1.55 - 0.253			445.212	1	4.94943
4.95_445.2125m/z	240820	Val Glu Ile Cys	M+H-H2O	C19H34N4O7S	30.9	1.98979	57.0561	100 - 23.5 - 8.59 - 1.55 - 0.253			445.212	1	4.94943
4.95_445.2125m/z	240860	Val Glu Leu Cys	M+H-H2O	C19H34N4O7S	30.9	1.98979	57.0561	100 - 23.5 - 8.59 - 1.55 - 0.253			445.212	1	4.94943
4.95_445.2125m/z	242302	Val Ile Cys Glu	M+H-H2O	C19H34N4O7S	30.9	1.98979	57.0561	100 - 23.5 - 8.59 - 1.55 - 0.253			445.212	1	4.94943
4.95_445.2125m/z	242340	Val Ile Glu Cys	M+H-H2O	C19H34N4O7S	30.9	1.98979	57.0561	100 - 23.5 - 8.59 - 1.55 - 0.253			445.212	1	4.94943
4.95_445.2125m/z	243102	Val Leu Cys Glu	M+H-H2O	C19H34N4O7S	30.9	1.98979	57.0561	100 - 23.5 - 8.59 - 1.55 - 0.253			445.212	1	4.94943
4.95_445.2125m/z	243140	Val Leu Glu Cys	M+H-H2O	C19H34N4O7S	30.9	1.98979	57.0561	100 - 23.5 - 8.59 - 1.55 - 0.253			445.212	1	4.94943
4.95_445.2125m/z	243536	Val Met Asp Val	M+H-H2O	C19H34N4O7S	30.9	1.98979	57.0561	100 - 23.5 - 8.59 - 1.55 - 0.253			445.212	1	4.94943
4.95_445.2125m/z	243821	Val Met Val Asp	M+H-H2O	C19H34N4O7S	30.9	1.98979	57.0561	100 - 23.5 - 8.59 - 1.55 - 0.253			445.212	1	4.94943
4.95_445.2125m/z	246329	Val Val Asp Met	M+H-H2O	C19H34N4O7S	30.9	1.98979	57.0561	100 - 23.5 - 8.59 - 1.55 - 0.253			445.212	1	4.94943
4.95_445.2125m/z	246481	Val Val Met Asp	M+H-H2O	C19H34N4O7S	30.9	1.98979	57.0561	100 - 23.5 - 8.59 - 1.55 - 0.253			445.212	1	4.94943
4.95_445.2125m/z	45387	BM 567	M+CH3OH+H	C18H28N4O5S	30.7	2.23135	56.2661	100 - 22.2 - 7.91 - 1.36 - 0.203			445.212	1	4.94943
4.95_445.2125m/z	73018	Trp-P-1	2M+Na	C13H13N3	29.4	3.16508	50.4888	100 - 15.3 - 1.09			445.212	1	4.94943
4.95_445.2125m/z	85487	Varenicline	2M+Na	C13H13N3	29.4	3.16508	50.4888	100 - 15.3 - 1.09	http://nonlinear.com/redirect/outbound?p=hmdb&param=HMDB15398		445.212	1	4.94943
4.95_445.2125m/z	85525	Solifenacin	M+H-2H2O	C27H32N2O6	31.7	0.558267	59.1891	100 - 30.5 - 5.73 - 0.803	http://nonlinear.com/redirect/outbound?p=hmdb&param=HMDB15530		445.212	1	4.94943
5.03_489.2359m/z	105199	Ala Phe Gly Tyr	M+CH3OH+H	C23H28N4O6	34.6	3.28131	76.9955	100 - 26.9 - 4.71 - 0.619			489.236	1	5.02818
5.03_489.2359m/z	105465	Ala Phe Tyr Gly	M+CH3OH+H	C23H28N4O6	34.6	3.28131	76.9955	100 - 26.9 - 4.71 - 0.619			489.236	1	5.02818
5.03_489.2359m/z	105579	Ala Gly Phe Tyr	M+CH3OH+H	C23H28N4O6	34.6	3.28131	76.9955	100 - 26.9 - 4.71 - 0.619			489.236	1	5.02818
5.03_489.2359m/z	105864	Ala Gly Tyr Phe	M+CH3OH+H	C23H28N4O6	34.6	3.28131	76.9955	100 - 26.9 - 4.71 - 0.619			489.236	1	5.02818
5.03_489.2359m/z	111165	Ala Tyr Phe Gly	M+CH3OH+H	C23H28N4O6	34.6	3.28131	76.9955	100 - 26.9 - 4.71 - 0.619			489.236	1	5.02818
5.03_489.2359m/z	111184	Ala Tyr Gly Phe	M+CH3OH+H	C23H28N4O6	34.6	3.28131	76.9955	100 - 26.9 - 4.71 - 0.619			489.236	1	5.02818
5.03_489.2359m/z	122539	Asp Ile Pro Tyr	M+H-H2O	C24H34N4O8	34.5	2.95698	75.7675	100 - 28.1 - 5.45 - 0.793			489.236	1	5.02818
5.03_489.2359m/z	122672	Asp Ile Tyr Pro	M+H-H2O	C24H34N4O8	34.5	2.95698	75.7675	100 - 28.1 - 5.45 - 0.793			489.236	1	5.02818
5.03_489.2359m/z	123339	Asp Leu Pro Tyr	M+H-H2O	C24H34N4O8	34.5	2.95698	75.7675	100 - 28.1 - 5.45 - 0.793			489.236	1	5.02818
5.03_489.2359m/z	123472	Asp Leu Tyr Pro	M+H-H2O	C24H34N4O8	34.5	2.95698	75.7675	100 - 28.1 - 5.45 - 0.793			489.236	1	5.02818
5.03_489.2359m/z	124439	Asp Pro Ile Tyr	M+H-H2O	C24H34N4O8	34.5	2.95698	75.7675	100 - 28.1 - 5.45 - 0.793			489.236	1	5.02818
5.03_489.2359m/z	124479	Asp Pro Leu Tyr	M+H-H2O	C24H34N4O8	34.5	2.95698	75.7675	100 - 28.1 - 5.45 - 0.793			489.236	1	5.02818
5.03_489.2359m/z	124667	Asp Pro Tyr Ile	M+H-H2O	C24H34N4O8	34.5	2.95698	75.7675	100 - 28.1 - 5.45 - 0.793			489.236	1	5.02818
5.03_489.2359m/z	124669	Asp Pro Tyr Leu	M+H-H2O	C24H34N4O8	34.5	2.95698	75.7675	100 - 28.1 - 5.45 - 0.793			489.236	1	5.02818
5.03_489.2359m/z	127232	Asp Tyr Ile Pro	M+H-H2O	C24H34N4O8	34.5	2.95698	75.7675	100 - 28.1 - 5.45 - 0.793			489.236	1	5.02818
5.03_489.2359m/z	127272	Asp Tyr Leu Pro	M+H-H2O	C24H34N4O8	34.5	2.95698	75.7675	100 - 28.1 - 5.45 - 0.793			489.236	1	5.02818
5.03_489.2359m/z	127327	Asp Tyr Pro Ile	M+H-H2O	C24H34N4O8	34.5	2.95698	75.7675	100 - 28.1 - 5.45 - 0.793			489.236	1	5.02818
5.03_489.2359m/z	127329	Asp Tyr Pro Leu	M+H-H2O	C24H34N4O8	34.5	2.95698	75.7675	100 - 28.1 - 5.45 - 0.793			489.236	1	5.02818
5.03_489.2359m/z	130619	Glu Ile Thr Tyr	M+H-2H2O	C24H36N4O9	34.4	2.85541	75.5137	100 - 28.2 - 5.68 - 0.854 - 0.107			489.236	1	5.02818
5.03_489.2359m/z	130676	Glu Ile Tyr Thr	M+H-2H2O	C24H36N4O9	34.4	2.85541	75.5137	100 - 28.2 - 5.68 - 0.854 - 0.107			489.236	1	5.02818
5.03_489.2359m/z	131419	Glu Leu Thr Tyr	M+H-2H2O	C24H36N4O9	34.4	2.85541	75.5137	100 - 28.2 - 5.68 - 0.854 - 0.107			489.236	1	5.02818
5.03_489.2359m/z	131476	Glu Leu Tyr Thr	M+H-2H2O	C24H36N4O9	34.4	2.85541	75.5137	100 - 28.2 - 5.68 - 0.854 - 0.107			489.236	1	5.02818
5.03_489.2359m/z	132639	Glu Pro Val Tyr	M+H-H2O	C24H34N4O8	34.5	2.95698	75.7675	100 - 28.1 - 5.45 - 0.793			489.236	1	5.02818
5.03_489.2359m/z	132677	Glu Pro Tyr Val	M+H-H2O	C24H34N4O8	34.5	2.95698	75.7675	100 - 28.1 - 5.45 - 0.793			489.236	1	5.02818
5.03_489.2359m/z	134039	Glu Thr Ile Tyr	M+H-2H2O	C24H36N4O9	34.4	2.85541	75.5137	100 - 28.2 - 5.68 - 0.854 - 0.107			489.236	1	5.02818
5.03_489.2359m/z	134079	Glu Thr Leu Tyr	M+H-2H2O	C24H36N4O9	34.4	2.85541	75.5137	100 - 28.2 - 5.68 - 0.854 - 0.107			489.236	1	5.02818
5.03_489.2359m/z	134267	Glu Thr Tyr Ile	M+H-2H2O	C24H36N4O9	34.4	2.85541	75.5137	100 - 28.2 - 5.68 - 0.854 - 0.107			489.236	1	5.02818
5.03_489.2359m/z	134269	Glu Thr Tyr Leu	M+H-2H2O	C24H36N4O9	34.4	2.85541	75.5137	100 - 28.2 - 5.68 - 0.854 - 0.107			489.236	1	5.02818
5.03_489.2359m/z	134539	Glu Val Pro Tyr	M+H-H2O	C24H34N4O8	34.5	2.95698	75.7675	100 - 28.1 - 5.45 - 0.793			489.236	1	5.02818
5.03_489.2359m/z	134672	Glu Val Tyr Pro	M+H-H2O	C24H34N4O8	34.5	2.95698	75.7675	100 - 28.1 - 5.45 - 0.793			489.236	1	5.02818
5.03_489.2359m/z	135236	Glu Tyr Ile Thr	M+H-2H2O	C24H36N4O9	34.4	2.85541	75.5137	100 - 28.2 - 5.68 - 0.854 - 0.107			489.236	1	5.02818
5.03_489.2359m/z	135276	Glu Tyr Leu Thr	M+H-2H2O	C24H36N4O9	34.4	2.85541	75.5137	100 - 28.2 - 5.68 - 0.854 - 0.107			489.236	1	5.02818
5.03_489.2359m/z	135337	Glu Tyr Pro Val	M+H-H2O	C24H34N4O8	34.5	2.95698	75.7675	100 - 28.1 - 5.45 - 0.793			489.236	1	5.02818
5.03_489.2359m/z	135407	Glu Tyr Thr Ile	M+H-2H2O	C24H36N4O9	34.4	2.85541	75.5137	100 - 28.2 - 5.68 - 0.854 - 0.107			489.236	1	5.02818
5.03_489.2359m/z	135409	Glu Tyr Thr Leu	M+H-2H2O	C24H36N4O9	34.4	2.85541	75.5137	100 - 28.2 - 5.68 - 0.854 - 0.107			489.236	1	5.02818
5.03_489.2359m/z	135432	Glu Tyr Val Pro	M+H-H2O	C24H34N4O8	34.5	2.95698	75.7675	100 - 28.1 - 5.45 - 0.793			489.236	1	5.02818
5.03_489.2359m/z	135599	Phe Ala Gly Tyr	M+CH3OH+H	C23H28N4O6	34.6	3.28131	76.9955	100 - 26.9 - 4.71 - 0.619			489.236	1	5.02818
5.03_489.2359m/z	135865	Phe Ala Tyr Gly	M+CH3OH+H	C23H28N4O6	34.6	3.28131	76.9955	100 - 26.9 - 4.71 - 0.619			489.236	1	5.02818
5.03_489.2359m/z	137195	Phe Phe Gly Ser	M+CH3OH+H	C23H28N4O6	34.6	3.28131	76.9955	100 - 26.9 - 4.71 - 0.619			489.236	1	5.02818
5.03_489.2359m/z	137385	Phe Phe Ser Gly	M+CH3OH+H	C23H28N4O6	34.6	3.28131	76.9955	100 - 26.9 - 4.71 - 0.619			489.236	1	5.02818
5.03_489.2359m/z	137499	Phe Gly Ala Tyr	M+CH3OH+H	C23H28N4O6	34.6	3.28131	76.9955	100 - 26.9 - 4.71 - 0.619			489.236	1	5.02818
5.03_489.2359m/z	137574	Phe Gly Phe Ser	M+CH3OH+H	C23H28N4O6	34.6	3.28131	76.9955	100 - 26.9 - 4.71 - 0.619			489.236	1	5.02818
5.03_489.2359m/z	137783	Phe Gly Ser Phe	M+CH3OH+H	C23H28N4O6	34.6	3.28131	76.9955	100 - 26.9 - 4.71 - 0.619			489.236	1	5.02818
5.03_489.2359m/z	137859	Phe Gly Tyr Ala	M+CH3OH+H	C23H28N4O6	34.6	3.28131	76.9955	100 - 26.9 - 4.71 - 0.619			489.236	1	5.02818
5.03_489.2359m/z	141564	Phe Ser Phe Gly	M+CH3OH+H	C23H28N4O6	34.6	3.28131	76.9955	100 - 26.9 - 4.71 - 0.619			489.236	1	5.02818
5.03_489.2359m/z	141583	Phe Ser Gly Phe	M+CH3OH+H	C23H28N4O6	34.6	3.28131	76.9955	100 - 26.9 - 4.71 - 0.619			489.236	1	5.02818
5.03_489.2359m/z	143084	Phe Tyr Ala Gly	M+CH3OH+H	C23H28N4O6	34.6	3.28131	76.9955	100 - 26.9 - 4.71 - 0.619			489.236	1	5.02818
5.03_489.2359m/z	143179	Phe Tyr Gly Ala	M+CH3OH+H	C23H28N4O6	34.6	3.28131	76.9955	100 - 26.9 - 4.71 - 0.619			489.236	1	5.02818
5.03_489.2359m/z	143578	Gly Ala Phe Tyr	M+CH3OH+H	C23H28N4O6	34.6	3.28131	76.9955	100 - 26.9 - 4.71 - 0.619			489.236	1	5.02818
5.03_489.2359m/z	143863	Gly Ala Tyr Phe	M+CH3OH+H	C23H28N4O6	34.6	3.28131	76.9955	100 - 26.9 - 4.71 - 0.619			489.236	1	5.02818
5.03_489.2359m/z	145098	Gly Phe Ala Tyr	M+CH3OH+H	C23H28N4O6	34.6	3.28131	76.9955	100 - 26.9 - 4.71 - 0.619			489.236	1	5.02818
5.03_489.2359m/z	145174	Gly Phe Phe Ser	M+CH3OH+H	C23H28N4O6	34.6	3.28131	76.9955	100 - 26.9 - 4.71 - 0.619			489.236	1	5.02818
5.03_489.2359m/z	145383	Gly Phe Ser Phe	M+CH3OH+H	C23H28N4O6	34.6	3.28131	76.9955	100 - 26.9 - 4.71 - 0.619			489.236	1	5.02818
5.03_489.2359m/z	145459	Gly Phe Tyr Ala	M+CH3OH+H	C23H28N4O6	34.6	3.28131	76.9955	100 - 26.9 - 4.71 - 0.619			489.236	1	5.02818
5.03_489.2359m/z	149563	Gly Ser Phe Phe	M+CH3OH+H	C23H28N4O6	34.6	3.28131	76.9955	100 - 26.9 - 4.71 - 0.619			489.236	1	5.02818
5.03_489.2359m/z	151083	Gly Tyr Ala Phe	M+CH3OH+H	C23H28N4O6	34.6	3.28131	76.9955	100 - 26.9 - 4.71 - 0.619			489.236	1	5.02818
5.03_489.2359m/z	151159	Gly Tyr Phe Ala	M+CH3OH+H	C23H28N4O6	34.6	3.28131	76.9955	100 - 26.9 - 4.71 - 0.619			489.236	1	5.02818
5.03_489.2359m/z	160538	Ile Asp Pro Tyr	M+H-H2O	C24H34N4O8	34.5	2.95698	75.7675	100 - 28.1 - 5.45 - 0.793			489.236	1	5.02818
5.03_489.2359m/z	160671	Ile Asp Tyr Pro	M+H-H2O	C24H34N4O8	34.5	2.95698	75.7675	100 - 28.1 - 5.45 - 0.793			489.236	1	5.02818
5.03_489.2359m/z	161018	Ile Glu Thr Tyr	M+H-2H2O	C24H36N4O9	34.4	2.85541	75.5137	100 - 28.2 - 5.68 - 0.854 - 0.107			489.236	1	5.02818
5.03_489.2359m/z	161075	Ile Glu Tyr Thr	M+H-2H2O	C24H36N4O9	34.4	2.85541	75.5137	100 - 28.2 - 5.68 - 0.854 - 0.107			489.236	1	5.02818
5.03_489.2359m/z	164338	Ile Pro Asp Tyr	M+H-H2O	C24H34N4O8	34.5	2.95698	75.7675	100 - 28.1 - 5.45 - 0.793			489.236	1	5.02818
5.03_489.2359m/z	164661	Ile Pro Tyr Asp	M+H-H2O	C24H34N4O8	34.5	2.95698	75.7675	100 - 28.1 - 5.45 - 0.793			489.236	1	5.02818
5.03_489.2359m/z	165958	Ile Thr Glu Tyr	M+H-2H2O	C24H36N4O9	34.4	2.85541	75.5137	100 - 28.2 - 5.68 - 0.854 - 0.107			489.236	1	5.02818
5.03_489.2359m/z	166262	Ile Thr Tyr Glu	M+H-2H2O	C24H36N4O9	34.4	2.85541	75.5137	100 - 28.2 - 5.68 - 0.854 - 0.107			489.236	1	5.02818
5.03_489.2359m/z	167131	Ile Tyr Asp Pro	M+H-H2O	C24H34N4O8	34.5	2.95698	75.7675	100 - 28.1 - 5.45 - 0.793			489.236	1	5.02818
5.03_489.2359m/z	167155	Ile Tyr Glu Thr	M+H-2H2O	C24H36N4O9	34.4	2.85541	75.5137	100 - 28.2 - 5.68 - 0.854 - 0.107			489.236	1	5.02818
5.03_489.2359m/z	167321	Ile Tyr Pro Asp	M+H-H2O	C24H34N4O8	34.5	2.95698	75.7675	100 - 28.1 - 5.45 - 0.793			489.236	1	5.02818
5.03_489.2359m/z	167402	Ile Tyr Thr Glu	M+H-2H2O	C24H36N4O9	34.4	2.85541	75.5137	100 - 28.2 - 5.68 - 0.854 - 0.107			489.236	1	5.02818
5.03_489.2359m/z	17604	Tyr Gln Phe	M+CH3OH+H	C23H28N4O6	34.6	3.28131	76.9955	100 - 26.9 - 4.71 - 0.619			489.236	1	5.02818
5.03_489.2359m/z	176538	Leu Asp Pro Tyr	M+H-H2O	C24H34N4O8	34.5	2.95698	75.7675	100 - 28.1 - 5.45 - 0.793			489.236	1	5.02818
5.03_489.2359m/z	176671	Leu Asp Tyr Pro	M+H-H2O	C24H34N4O8	34.5	2.95698	75.7675	100 - 28.1 - 5.45 - 0.793			489.236	1	5.02818
5.03_489.2359m/z	177018	Leu Glu Thr Tyr	M+H-2H2O	C24H36N4O9	34.4	2.85541	75.5137	100 - 28.2 - 5.68 - 0.854 - 0.107			489.236	1	5.02818
5.03_489.2359m/z	177075	Leu Glu Tyr Thr	M+H-2H2O	C24H36N4O9	34.4	2.85541	75.5137	100 - 28.2 - 5.68 - 0.854 - 0.107			489.236	1	5.02818
5.03_489.2359m/z	17765	Phe Gln Tyr	M+CH3OH+H	C23H28N4O6	34.6	3.28131	76.9955	100 - 26.9 - 4.71 - 0.619			489.236	1	5.02818
5.03_489.2359m/z	180338	Leu Pro Asp Tyr	M+H-H2O	C24H34N4O8	34.5	2.95698	75.7675	100 - 28.1 - 5.45 - 0.793			489.236	1	5.02818
5.03_489.2359m/z	180661	Leu Pro Tyr Asp	M+H-H2O	C24H34N4O8	34.5	2.95698	75.7675	100 - 28.1 - 5.45 - 0.793			489.236	1	5.02818
5.03_489.2359m/z	181958	Leu Thr Glu Tyr	M+H-2H2O	C24H36N4O9	34.4	2.85541	75.5137	100 - 28.2 - 5.68 - 0.854 - 0.107			489.236	1	5.02818
5.03_489.2359m/z	182262	Leu Thr Tyr Glu	M+H-2H2O	C24H36N4O9	34.4	2.85541	75.5137	100 - 28.2 - 5.68 - 0.854 - 0.107			489.236	1	5.02818
5.03_489.2359m/z	183131	Leu Tyr Asp Pro	M+H-H2O	C24H34N4O8	34.5	2.95698	75.7675	100 - 28.1 - 5.45 - 0.793			489.236	1	5.02818
5.03_489.2359m/z	183155	Leu Tyr Glu Thr	M+H-2H2O	C24H36N4O9	34.4	2.85541	75.5137	100 - 28.2 - 5.68 - 0.854 - 0.107			489.236	1	5.02818
5.03_489.2359m/z	183321	Leu Tyr Pro Asp	M+H-H2O	C24H34N4O8	34.5	2.95698	75.7675	100 - 28.1 - 5.45 - 0.793			489.236	1	5.02818
5.03_489.2359m/z	183402	Leu Tyr Thr Glu	M+H-2H2O	C24H36N4O9	34.4	2.85541	75.5137	100 - 28.2 - 5.68 - 0.854 - 0.107			489.236	1	5.02818
5.03_489.2359m/z	200438	Pro Asp Ile Tyr	M+H-H2O	C24H34N4O8	34.5	2.95698	75.7675	100 - 28.1 - 5.45 - 0.793			489.236	1	5.02818
5.03_489.2359m/z	200478	Pro Asp Leu Tyr	M+H-H2O	C24H34N4O8	34.5	2.95698	75.7675	100 - 28.1 - 5.45 - 0.793			489.236	1	5.02818
5.03_489.2359m/z	200666	Pro Asp Tyr Ile	M+H-H2O	C24H34N4O8	34.5	2.95698	75.7675	100 - 28.1 - 5.45 - 0.793			489.236	1	5.02818
5.03_489.2359m/z	200668	Pro Asp Tyr Leu	M+H-H2O	C24H34N4O8	34.5	2.95698	75.7675	100 - 28.1 - 5.45 - 0.793			489.236	1	5.02818
5.03_489.2359m/z	201038	Pro Glu Val Tyr	M+H-H2O	C24H34N4O8	34.5	2.95698	75.7675	100 - 28.1 - 5.45 - 0.793			489.236	1	5.02818
5.03_489.2359m/z	201076	Pro Glu Tyr Val	M+H-H2O	C24H34N4O8	34.5	2.95698	75.7675	100 - 28.1 - 5.45 - 0.793			489.236	1	5.02818
5.03_489.2359m/z	202338	Pro Ile Asp Tyr	M+H-H2O	C24H34N4O8	34.5	2.95698	75.7675	100 - 28.1 - 5.45 - 0.793			489.236	1	5.02818
5.03_489.2359m/z	202661	Pro Ile Tyr Asp	M+H-H2O	C24H34N4O8	34.5	2.95698	75.7675	100 - 28.1 - 5.45 - 0.793			489.236	1	5.02818
5.03_489.2359m/z	203138	Pro Leu Asp Tyr	M+H-H2O	C24H34N4O8	34.5	2.95698	75.7675	100 - 28.1 - 5.45 - 0.793			489.236	1	5.02818
5.03_489.2359m/z	203461	Pro Leu Tyr Asp	M+H-H2O	C24H34N4O8	34.5	2.95698	75.7675	100 - 28.1 - 5.45 - 0.793			489.236	1	5.02818
5.03_489.2359m/z	206358	Pro Val Glu Tyr	M+H-H2O	C24H34N4O8	34.5	2.95698	75.7675	100 - 28.1 - 5.45 - 0.793			489.236	1	5.02818
5.03_489.2359m/z	206662	Pro Val Tyr Glu	M+H-H2O	C24H34N4O8	34.5	2.95698	75.7675	100 - 28.1 - 5.45 - 0.793			489.236	1	5.02818
5.03_489.2359m/z	207126	Pro Tyr Asp Ile	M+H-H2O	C24H34N4O8	34.5	2.95698	75.7675	100 - 28.1 - 5.45 - 0.793			489.236	1	5.02818
5.03_489.2359m/z	207128	Pro Tyr Asp Leu	M+H-H2O	C24H34N4O8	34.5	2.95698	75.7675	100 - 28.1 - 5.45 - 0.793			489.236	1	5.02818
5.03_489.2359m/z	207156	Pro Tyr Glu Val	M+H-H2O	C24H34N4O8	34.5	2.95698	75.7675	100 - 28.1 - 5.45 - 0.793			489.236	1	5.02818
5.03_489.2359m/z	207221	Pro Tyr Ile Asp	M+H-H2O	C24H34N4O8	34.5	2.95698	75.7675	100 - 28.1 - 5.45 - 0.793			489.236	1	5.02818
5.03_489.2359m/z	207261	Pro Tyr Leu Asp	M+H-H2O	C24H34N4O8	34.5	2.95698	75.7675	100 - 28.1 - 5.45 - 0.793			489.236	1	5.02818
5.03_489.2359m/z	207422	Pro Tyr Val Glu	M+H-H2O	C24H34N4O8	34.5	2.95698	75.7675	100 - 28.1 - 5.45 - 0.793			489.236	1	5.02818
5.03_489.2359m/z	22106	Phe Tyr Gln	M+CH3OH+H	C23H28N4O6	34.6	3.28131	76.9955	100 - 26.9 - 4.71 - 0.619			489.236	1	5.02818
5.03_489.2359m/z	225164	Ser Phe Phe Gly	M+CH3OH+H	C23H28N4O6	34.6	3.28131	76.9955	100 - 26.9 - 4.71 - 0.619			489.236	1	5.02818
5.03_489.2359m/z	225183	Ser Phe Gly Phe	M+CH3OH+H	C23H28N4O6	34.6	3.28131	76.9955	100 - 26.9 - 4.71 - 0.619			489.236	1	5.02818
5.03_489.2359m/z	225563	Ser Gly Phe Phe	M+CH3OH+H	C23H28N4O6	34.6	3.28131	76.9955	100 - 26.9 - 4.71 - 0.619			489.236	1	5.02818
5.03_489.2359m/z	22649	Gln Phe Tyr	M+CH3OH+H	C23H28N4O6	34.6	3.28131	76.9955	100 - 26.9 - 4.71 - 0.619			489.236	1	5.02818
5.03_489.2359m/z	23167	Gln Tyr Phe	M+CH3OH+H	C23H28N4O6	34.6	3.28131	76.9955	100 - 26.9 - 4.71 - 0.619			489.236	1	5.02818
5.03_489.2359m/z	232838	Thr Glu Ile Tyr	M+H-2H2O	C24H36N4O9	34.4	2.85541	75.5137	100 - 28.2 - 5.68 - 0.854 - 0.107			489.236	1	5.02818
5.03_489.2359m/z	232878	Thr Glu Leu Tyr	M+H-2H2O	C24H36N4O9	34.4	2.85541	75.5137	100 - 28.2 - 5.68 - 0.854 - 0.107			489.236	1	5.02818
5.03_489.2359m/z	233066	Thr Glu Tyr Ile	M+H-2H2O	C24H36N4O9	34.4	2.85541	75.5137	100 - 28.2 - 5.68 - 0.854 - 0.107			489.236	1	5.02818
5.03_489.2359m/z	233068	Thr Glu Tyr Leu	M+H-2H2O	C24H36N4O9	34.4	2.85541	75.5137	100 - 28.2 - 5.68 - 0.854 - 0.107			489.236	1	5.02818
5.03_489.2359m/z	234358	Thr Ile Glu Tyr	M+H-2H2O	C24H36N4O9	34.4	2.85541	75.5137	100 - 28.2 - 5.68 - 0.854 - 0.107			489.236	1	5.02818
5.03_489.2359m/z	234662	Thr Ile Tyr Glu	M+H-2H2O	C24H36N4O9	34.4	2.85541	75.5137	100 - 28.2 - 5.68 - 0.854 - 0.107			489.236	1	5.02818
5.03_489.2359m/z	235158	Thr Leu Glu Tyr	M+H-2H2O	C24H36N4O9	34.4	2.85541	75.5137	100 - 28.2 - 5.68 - 0.854 - 0.107			489.236	1	5.02818
5.03_489.2359m/z	235462	Thr Leu Tyr Glu	M+H-2H2O	C24H36N4O9	34.4	2.85541	75.5137	100 - 28.2 - 5.68 - 0.854 - 0.107			489.236	1	5.02818
5.03_489.2359m/z	23588	Tyr Phe Gln	M+CH3OH+H	C23H28N4O6	34.6	3.28131	76.9955	100 - 26.9 - 4.71 - 0.619			489.236	1	5.02818
5.03_489.2359m/z	239146	Thr Tyr Glu Ile	M+H-2H2O	C24H36N4O9	34.4	2.85541	75.5137	100 - 28.2 - 5.68 - 0.854 - 0.107			489.236	1	5.02818
5.03_489.2359m/z	239148	Thr Tyr Glu Leu	M+H-2H2O	C24H36N4O9	34.4	2.85541	75.5137	100 - 28.2 - 5.68 - 0.854 - 0.107			489.236	1	5.02818
5.03_489.2359m/z	239222	Thr Tyr Ile Glu	M+H-2H2O	C24H36N4O9	34.4	2.85541	75.5137	100 - 28.2 - 5.68 - 0.854 - 0.107			489.236	1	5.02818
5.03_489.2359m/z	239262	Thr Tyr Leu Glu	M+H-2H2O	C24H36N4O9	34.4	2.85541	75.5137	100 - 28.2 - 5.68 - 0.854 - 0.107			489.236	1	5.02818
5.03_489.2359m/z	240938	Val Glu Pro Tyr	M+H-H2O	C24H34N4O8	34.5	2.95698	75.7675	100 - 28.1 - 5.45 - 0.793			489.236	1	5.02818
5.03_489.2359m/z	241071	Val Glu Tyr Pro	M+H-H2O	C24H34N4O8	34.5	2.95698	75.7675	100 - 28.1 - 5.45 - 0.793			489.236	1	5.02818
5.03_489.2359m/z	244358	Val Pro Glu Tyr	M+H-H2O	C24H34N4O8	34.5	2.95698	75.7675	100 - 28.1 - 5.45 - 0.793			489.236	1	5.02818
5.03_489.2359m/z	244662	Val Pro Tyr Glu	M+H-H2O	C24H34N4O8	34.5	2.95698	75.7675	100 - 28.1 - 5.45 - 0.793			489.236	1	5.02818
5.03_489.2359m/z	247151	Val Tyr Glu Pro	M+H-H2O	C24H34N4O8	34.5	2.95698	75.7675	100 - 28.1 - 5.45 - 0.793			489.236	1	5.02818
5.03_489.2359m/z	247322	Val Tyr Pro Glu	M+H-H2O	C24H34N4O8	34.5	2.95698	75.7675	100 - 28.1 - 5.45 - 0.793			489.236	1	5.02818
5.03_489.2359m/z	255564	Tyr Ala Phe Gly	M+CH3OH+H	C23H28N4O6	34.6	3.28131	76.9955	100 - 26.9 - 4.71 - 0.619			489.236	1	5.02818
5.03_489.2359m/z	255583	Tyr Ala Gly Phe	M+CH3OH+H	C23H28N4O6	34.6	3.28131	76.9955	100 - 26.9 - 4.71 - 0.619			489.236	1	5.02818
5.03_489.2359m/z	256431	Tyr Asp Ile Pro	M+H-H2O	C24H34N4O8	34.5	2.95698	75.7675	100 - 28.1 - 5.45 - 0.793			489.236	1	5.02818
5.03_489.2359m/z	256471	Tyr Asp Leu Pro	M+H-H2O	C24H34N4O8	34.5	2.95698	75.7675	100 - 28.1 - 5.45 - 0.793			489.236	1	5.02818
5.03_489.2359m/z	256526	Tyr Asp Pro Ile	M+H-H2O	C24H34N4O8	34.5	2.95698	75.7675	100 - 28.1 - 5.45 - 0.793			489.236	1	5.02818
5.03_489.2359m/z	256528	Tyr Asp Pro Leu	M+H-H2O	C24H34N4O8	34.5	2.95698	75.7675	100 - 28.1 - 5.45 - 0.793			489.236	1	5.02818
5.03_489.2359m/z	256835	Tyr Glu Ile Thr	M+H-2H2O	C24H36N4O9	34.4	2.85541	75.5137	100 - 28.2 - 5.68 - 0.854 - 0.107			489.236	1	5.02818
5.03_489.2359m/z	256875	Tyr Glu Leu Thr	M+H-2H2O	C24H36N4O9	34.4	2.85541	75.5137	100 - 28.2 - 5.68 - 0.854 - 0.107			489.236	1	5.02818
5.03_489.2359m/z	256936	Tyr Glu Pro Val	M+H-H2O	C24H34N4O8	34.5	2.95698	75.7675	100 - 28.1 - 5.45 - 0.793			489.236	1	5.02818
5.03_489.2359m/z	257006	Tyr Glu Thr Ile	M+H-2H2O	C24H36N4O9	34.4	2.85541	75.5137	100 - 28.2 - 5.68 - 0.854 - 0.107			489.236	1	5.02818
5.03_489.2359m/z	257008	Tyr Glu Thr Leu	M+H-2H2O	C24H36N4O9	34.4	2.85541	75.5137	100 - 28.2 - 5.68 - 0.854 - 0.107			489.236	1	5.02818
5.03_489.2359m/z	257031	Tyr Glu Val Pro	M+H-H2O	C24H34N4O8	34.5	2.95698	75.7675	100 - 28.1 - 5.45 - 0.793			489.236	1	5.02818
5.03_489.2359m/z	257084	Tyr Phe Ala Gly	M+CH3OH+H	C23H28N4O6	34.6	3.28131	76.9955	100 - 26.9 - 4.71 - 0.619			489.236	1	5.02818
5.03_489.2359m/z	257179	Tyr Phe Gly Ala	M+CH3OH+H	C23H28N4O6	34.6	3.28131	76.9955	100 - 26.9 - 4.71 - 0.619			489.236	1	5.02818
5.03_489.2359m/z	257483	Tyr Gly Ala Phe	M+CH3OH+H	C23H28N4O6	34.6	3.28131	76.9955	100 - 26.9 - 4.71 - 0.619			489.236	1	5.02818
5.03_489.2359m/z	257559	Tyr Gly Phe Ala	M+CH3OH+H	C23H28N4O6	34.6	3.28131	76.9955	100 - 26.9 - 4.71 - 0.619			489.236	1	5.02818
5.03_489.2359m/z	258331	Tyr Ile Asp Pro	M+H-H2O	C24H34N4O8	34.5	2.95698	75.7675	100 - 28.1 - 5.45 - 0.793			489.236	1	5.02818
5.03_489.2359m/z	258355	Tyr Ile Glu Thr	M+H-2H2O	C24H36N4O9	34.4	2.85541	75.5137	100 - 28.2 - 5.68 - 0.854 - 0.107			489.236	1	5.02818
5.03_489.2359m/z	258521	Tyr Ile Pro Asp	M+H-H2O	C24H34N4O8	34.5	2.95698	75.7675	100 - 28.1 - 5.45 - 0.793			489.236	1	5.02818
5.03_489.2359m/z	258602	Tyr Ile Thr Glu	M+H-2H2O	C24H36N4O9	34.4	2.85541	75.5137	100 - 28.2 - 5.68 - 0.854 - 0.107			489.236	1	5.02818
5.03_489.2359m/z	259131	Tyr Leu Asp Pro	M+H-H2O	C24H34N4O8	34.5	2.95698	75.7675	100 - 28.1 - 5.45 - 0.793			489.236	1	5.02818
5.03_489.2359m/z	259155	Tyr Leu Glu Thr	M+H-2H2O	C24H36N4O9	34.4	2.85541	75.5137	100 - 28.2 - 5.68 - 0.854 - 0.107			489.236	1	5.02818
5.03_489.2359m/z	259321	Tyr Leu Pro Asp	M+H-H2O	C24H34N4O8	34.5	2.95698	75.7675	100 - 28.1 - 5.45 - 0.793			489.236	1	5.02818
5.03_489.2359m/z	259402	Tyr Leu Thr Glu	M+H-2H2O	C24H36N4O9	34.4	2.85541	75.5137	100 - 28.2 - 5.68 - 0.854 - 0.107			489.236	1	5.02818
5.03_489.2359m/z	260326	Tyr Pro Asp Ile	M+H-H2O	C24H34N4O8	34.5	2.95698	75.7675	100 - 28.1 - 5.45 - 0.793			489.236	1	5.02818
5.03_489.2359m/z	260328	Tyr Pro Asp Leu	M+H-H2O	C24H34N4O8	34.5	2.95698	75.7675	100 - 28.1 - 5.45 - 0.793			489.236	1	5.02818
5.03_489.2359m/z	260356	Tyr Pro Glu Val	M+H-H2O	C24H34N4O8	34.5	2.95698	75.7675	100 - 28.1 - 5.45 - 0.793			489.236	1	5.02818
5.03_489.2359m/z	260421	Tyr Pro Ile Asp	M+H-H2O	C24H34N4O8	34.5	2.95698	75.7675	100 - 28.1 - 5.45 - 0.793			489.236	1	5.02818
5.03_489.2359m/z	260461	Tyr Pro Leu Asp	M+H-H2O	C24H34N4O8	34.5	2.95698	75.7675	100 - 28.1 - 5.45 - 0.793			489.236	1	5.02818
5.03_489.2359m/z	260622	Tyr Pro Val Glu	M+H-H2O	C24H34N4O8	34.5	2.95698	75.7675	100 - 28.1 - 5.45 - 0.793			489.236	1	5.02818
5.03_489.2359m/z	261946	Tyr Thr Glu Ile	M+H-2H2O	C24H36N4O9	34.4	2.85541	75.5137	100 - 28.2 - 5.68 - 0.854 - 0.107			489.236	1	5.02818
5.03_489.2359m/z	261948	Tyr Thr Glu Leu	M+H-2H2O	C24H36N4O9	34.4	2.85541	75.5137	100 - 28.2 - 5.68 - 0.854 - 0.107			489.236	1	5.02818
5.03_489.2359m/z	262022	Tyr Thr Ile Glu	M+H-2H2O	C24H36N4O9	34.4	2.85541	75.5137	100 - 28.2 - 5.68 - 0.854 - 0.107			489.236	1	5.02818
5.03_489.2359m/z	262062	Tyr Thr Leu Glu	M+H-2H2O	C24H36N4O9	34.4	2.85541	75.5137	100 - 28.2 - 5.68 - 0.854 - 0.107			489.236	1	5.02818
5.03_489.2359m/z	262351	Tyr Val Glu Pro	M+H-H2O	C24H34N4O8	34.5	2.95698	75.7675	100 - 28.1 - 5.45 - 0.793			489.236	1	5.02818
5.03_489.2359m/z	262522	Tyr Val Pro Glu	M+H-H2O	C24H34N4O8	34.5	2.95698	75.7675	100 - 28.1 - 5.45 - 0.793			489.236	1	5.02818
5.03_489.2359m/z	46751	sn-3-O-(geranylgeranyl)glycerol 1-phosphate	M+2Na-H	C23H41O6P	35.3	1.42294	78.0056	100 - 25.6 - 4.37 - 0.56			489.236	1	5.02818
5.03_489.2359m/z	94574	2-Heptylbenzothiazole	2M+Na	C14H19NS	36	-2.12152	82.6999	100 - 16.5 - 5.8 - 0.772	http://nonlinear.com/redirect/outbound?p=hmdb&param=HMDB40033		489.236	1	5.02818
5.03_489.2359m/z	96832	6-Bromo-5E,9Z,13Z,24Z-heptacosatetraenoic acid	M+Na	C26H43BrO2	26.7	4.30966	38.4082	98.4 - 28.2 - 100 - 27.9 - 4.23 - 0.451			489.236	1	5.02818
3.89_259.1418m/z	106558	Ala Ile Gln Trp	M+2H	C25H36N6O6	36.1	-1.00057	81.8518	100 - 29.9 - 5.54 - 0.768			259.142	2	3.88997
3.89_259.1418m/z	106653	Ala Ile Trp Gln	M+2H	C25H36N6O6	36.1	-1.00057	81.8518	100 - 29.9 - 5.54 - 0.768			259.142	2	3.88997
3.89_259.1418m/z	107358	Ala Leu Gln Trp	M+2H	C25H36N6O6	36.1	-1.00057	81.8518	100 - 29.9 - 5.54 - 0.768			259.142	2	3.88997
3.89_259.1418m/z	107453	Ala Leu Trp Gln	M+2H	C25H36N6O6	36.1	-1.00057	81.8518	100 - 29.9 - 5.54 - 0.768			259.142	2	3.88997
3.89_259.1418m/z	108838	Ala Gln Ile Trp	M+2H	C25H36N6O6	36.1	-1.00057	81.8518	100 - 29.9 - 5.54 - 0.768			259.142	2	3.88997
3.89_259.1418m/z	108878	Ala Gln Leu Trp	M+2H	C25H36N6O6	36.1	-1.00057	81.8518	100 - 29.9 - 5.54 - 0.768			259.142	2	3.88997
3.89_259.1418m/z	109047	Ala Gln Trp Ile	M+2H	C25H36N6O6	36.1	-1.00057	81.8518	100 - 29.9 - 5.54 - 0.768			259.142	2	3.88997
3.89_259.1418m/z	109049	Ala Gln Trp Leu	M+2H	C25H36N6O6	36.1	-1.00057	81.8518	100 - 29.9 - 5.54 - 0.768			259.142	2	3.88997
3.89_259.1418m/z	110833	Ala Trp Ile Gln	M+2H	C25H36N6O6	36.1	-1.00057	81.8518	100 - 29.9 - 5.54 - 0.768			259.142	2	3.88997
3.89_259.1418m/z	110873	Ala Trp Leu Gln	M+2H	C25H36N6O6	36.1	-1.00057	81.8518	100 - 29.9 - 5.54 - 0.768			259.142	2	3.88997
3.89_259.1418m/z	110947	Ala Trp Gln Ile	M+2H	C25H36N6O6	36.1	-1.00057	81.8518	100 - 29.9 - 5.54 - 0.768			259.142	2	3.88997
3.89_259.1418m/z	110949	Ala Trp Gln Leu	M+2H	C25H36N6O6	36.1	-1.00057	81.8518	100 - 29.9 - 5.54 - 0.768			259.142	2	3.88997
3.89_259.1418m/z	138035	Phe His Ile Thr	M+2H	C25H36N6O6	36.1	-1.00057	81.8518	100 - 29.9 - 5.54 - 0.768			259.142	2	3.88997
3.89_259.1418m/z	138075	Phe His Leu Thr	M+2H	C25H36N6O6	36.1	-1.00057	81.8518	100 - 29.9 - 5.54 - 0.768			259.142	2	3.88997
3.89_259.1418m/z	138206	Phe His Thr Ile	M+2H	C25H36N6O6	36.1	-1.00057	81.8518	100 - 29.9 - 5.54 - 0.768			259.142	2	3.88997
3.89_259.1418m/z	138208	Phe His Thr Leu	M+2H	C25H36N6O6	36.1	-1.00057	81.8518	100 - 29.9 - 5.54 - 0.768			259.142	2	3.88997
3.89_259.1418m/z	138415	Phe Ile His Thr	M+2H	C25H36N6O6	36.1	-1.00057	81.8518	100 - 29.9 - 5.54 - 0.768			259.142	2	3.88997
3.89_259.1418m/z	138605	Phe Ile Thr His	M+2H	C25H36N6O6	36.1	-1.00057	81.8518	100 - 29.9 - 5.54 - 0.768			259.142	2	3.88997
3.89_259.1418m/z	139215	Phe Leu His Thr	M+2H	C25H36N6O6	36.1	-1.00057	81.8518	100 - 29.9 - 5.54 - 0.768			259.142	2	3.88997
3.89_259.1418m/z	139405	Phe Leu Thr His	M+2H	C25H36N6O6	36.1	-1.00057	81.8518	100 - 29.9 - 5.54 - 0.768			259.142	2	3.88997
3.89_259.1418m/z	142006	Phe Thr His Ile	M+2H	C25H36N6O6	36.1	-1.00057	81.8518	100 - 29.9 - 5.54 - 0.768			259.142	2	3.88997
3.89_259.1418m/z	142008	Phe Thr His Leu	M+2H	C25H36N6O6	36.1	-1.00057	81.8518	100 - 29.9 - 5.54 - 0.768			259.142	2	3.88997
3.89_259.1418m/z	142025	Phe Thr Ile His	M+2H	C25H36N6O6	36.1	-1.00057	81.8518	100 - 29.9 - 5.54 - 0.768			259.142	2	3.88997
3.89_259.1418m/z	142065	Phe Thr Leu His	M+2H	C25H36N6O6	36.1	-1.00057	81.8518	100 - 29.9 - 5.54 - 0.768			259.142	2	3.88997
3.89_259.1418m/z	146858	Gly Lys Lys Tyr	M+H+Na	C23H38N6O6	35.8	3.82194	83.6037	100 - 27.7 - 4.94 - 0.66			259.142	2	3.88997
3.89_259.1418m/z	147067	Gly Lys Tyr Lys	M+H+Na	C23H38N6O6	35.8	3.82194	83.6037	100 - 27.7 - 4.94 - 0.66			259.142	2	3.88997
3.89_259.1418m/z	151247	Gly Tyr Lys Lys	M+H+Na	C23H38N6O6	35.8	3.82194	83.6037	100 - 27.7 - 4.94 - 0.66			259.142	2	3.88997
3.89_259.1418m/z	153235	His Phe Ile Thr	M+2H	C25H36N6O6	36.1	-1.00057	81.8518	100 - 29.9 - 5.54 - 0.768			259.142	2	3.88997
3.89_259.1418m/z	153275	His Phe Leu Thr	M+2H	C25H36N6O6	36.1	-1.00057	81.8518	100 - 29.9 - 5.54 - 0.768			259.142	2	3.88997
3.89_259.1418m/z	153406	His Phe Thr Ile	M+2H	C25H36N6O6	36.1	-1.00057	81.8518	100 - 29.9 - 5.54 - 0.768			259.142	2	3.88997
3.89_259.1418m/z	153408	His Phe Thr Leu	M+2H	C25H36N6O6	36.1	-1.00057	81.8518	100 - 29.9 - 5.54 - 0.768			259.142	2	3.88997
3.89_259.1418m/z	154375	His Ile Phe Thr	M+2H	C25H36N6O6	36.1	-1.00057	81.8518	100 - 29.9 - 5.54 - 0.768			259.142	2	3.88997
3.89_259.1418m/z	154603	His Ile Thr Phe	M+2H	C25H36N6O6	36.1	-1.00057	81.8518	100 - 29.9 - 5.54 - 0.768			259.142	2	3.88997
3.89_259.1418m/z	155175	His Leu Phe Thr	M+2H	C25H36N6O6	36.1	-1.00057	81.8518	100 - 29.9 - 5.54 - 0.768			259.142	2	3.88997
3.89_259.1418m/z	155403	His Leu Thr Phe	M+2H	C25H36N6O6	36.1	-1.00057	81.8518	100 - 29.9 - 5.54 - 0.768			259.142	2	3.88997
3.89_259.1418m/z	157966	His Thr Phe Ile	M+2H	C25H36N6O6	36.1	-1.00057	81.8518	100 - 29.9 - 5.54 - 0.768			259.142	2	3.88997
3.89_259.1418m/z	157968	His Thr Phe Leu	M+2H	C25H36N6O6	36.1	-1.00057	81.8518	100 - 29.9 - 5.54 - 0.768			259.142	2	3.88997
3.89_259.1418m/z	158023	His Thr Ile Phe	M+2H	C25H36N6O6	36.1	-1.00057	81.8518	100 - 29.9 - 5.54 - 0.768			259.142	2	3.88997
3.89_259.1418m/z	158063	His Thr Leu Phe	M+2H	C25H36N6O6	36.1	-1.00057	81.8518	100 - 29.9 - 5.54 - 0.768			259.142	2	3.88997
3.89_259.1418m/z	158638	His Val Val Tyr	M+2H	C25H36N6O6	36.1	-1.00057	81.8518	100 - 29.9 - 5.54 - 0.768			259.142	2	3.88997
3.89_259.1418m/z	158676	His Val Tyr Val	M+2H	C25H36N6O6	36.1	-1.00057	81.8518	100 - 29.9 - 5.54 - 0.768			259.142	2	3.88997
3.89_259.1418m/z	159436	His Tyr Val Val	M+2H	C25H36N6O6	36.1	-1.00057	81.8518	100 - 29.9 - 5.54 - 0.768			259.142	2	3.88997
3.89_259.1418m/z	159757	Ile Ala Gln Trp	M+2H	C25H36N6O6	36.1	-1.00057	81.8518	100 - 29.9 - 5.54 - 0.768			259.142	2	3.88997
3.89_259.1418m/z	159852	Ile Ala Trp Gln	M+2H	C25H36N6O6	36.1	-1.00057	81.8518	100 - 29.9 - 5.54 - 0.768			259.142	2	3.88997
3.89_259.1418m/z	161215	Ile Phe His Thr	M+2H	C25H36N6O6	36.1	-1.00057	81.8518	100 - 29.9 - 5.54 - 0.768			259.142	2	3.88997
3.89_259.1418m/z	161405	Ile Phe Thr His	M+2H	C25H36N6O6	36.1	-1.00057	81.8518	100 - 29.9 - 5.54 - 0.768			259.142	2	3.88997
3.89_259.1418m/z	161975	Ile His Phe Thr	M+2H	C25H36N6O6	36.1	-1.00057	81.8518	100 - 29.9 - 5.54 - 0.768			259.142	2	3.88997
3.89_259.1418m/z	162203	Ile His Thr Phe	M+2H	C25H36N6O6	36.1	-1.00057	81.8518	100 - 29.9 - 5.54 - 0.768			259.142	2	3.88997
3.89_259.1418m/z	164697	Ile Gln Ala Trp	M+2H	C25H36N6O6	36.1	-1.00057	81.8518	100 - 29.9 - 5.54 - 0.768			259.142	2	3.88997
3.89_259.1418m/z	165039	Ile Gln Trp Ala	M+2H	C25H36N6O6	36.1	-1.00057	81.8518	100 - 29.9 - 5.54 - 0.768			259.142	2	3.88997
3.89_259.1418m/z	165965	Ile Thr Phe His	M+2H	C25H36N6O6	36.1	-1.00057	81.8518	100 - 29.9 - 5.54 - 0.768			259.142	2	3.88997
3.89_259.1418m/z	166003	Ile Thr His Phe	M+2H	C25H36N6O6	36.1	-1.00057	81.8518	100 - 29.9 - 5.54 - 0.768			259.142	2	3.88997
3.89_259.1418m/z	166692	Ile Trp Ala Gln	M+2H	C25H36N6O6	36.1	-1.00057	81.8518	100 - 29.9 - 5.54 - 0.768			259.142	2	3.88997
3.89_259.1418m/z	166939	Ile Trp Gln Ala	M+2H	C25H36N6O6	36.1	-1.00057	81.8518	100 - 29.9 - 5.54 - 0.768			259.142	2	3.88997
3.89_259.1418m/z	169658	Lys Gly Lys Tyr	M+H+Na	C23H38N6O6	35.8	3.82194	83.6037	100 - 27.7 - 4.94 - 0.66			259.142	2	3.88997
3.89_259.1418m/z	169867	Lys Gly Tyr Lys	M+H+Na	C23H38N6O6	35.8	3.82194	83.6037	100 - 27.7 - 4.94 - 0.66			259.142	2	3.88997
3.89_259.1418m/z	170798	Lys Lys Gly Tyr	M+H+Na	C23H38N6O6	35.8	3.82194	83.6037	100 - 27.7 - 4.94 - 0.66			259.142	2	3.88997
3.89_259.1418m/z	171064	Lys Lys Tyr Gly	M+H+Na	C23H38N6O6	35.8	3.82194	83.6037	100 - 27.7 - 4.94 - 0.66			259.142	2	3.88997
3.89_259.1418m/z	172597	Lys Pro Ser Trp	M+2H	C25H36N6O6	36.1	-1.00057	81.8518	100 - 29.9 - 5.54 - 0.768			259.142	2	3.88997
3.89_259.1418m/z	172654	Lys Pro Trp Ser	M+2H	C25H36N6O6	36.1	-1.00057	81.8518	100 - 29.9 - 5.54 - 0.768			259.142	2	3.88997
3.89_259.1418m/z	173737	Lys Ser Pro Trp	M+2H	C25H36N6O6	36.1	-1.00057	81.8518	100 - 29.9 - 5.54 - 0.768			259.142	2	3.88997
3.89_259.1418m/z	173851	Lys Ser Trp Pro	M+2H	C25H36N6O6	36.1	-1.00057	81.8518	100 - 29.9 - 5.54 - 0.768			259.142	2	3.88997
3.89_259.1418m/z	174934	Lys Trp Pro Ser	M+2H	C25H36N6O6	36.1	-1.00057	81.8518	100 - 29.9 - 5.54 - 0.768			259.142	2	3.88997
3.89_259.1418m/z	174991	Lys Trp Ser Pro	M+2H	C25H36N6O6	36.1	-1.00057	81.8518	100 - 29.9 - 5.54 - 0.768			259.142	2	3.88997
3.89_259.1418m/z	175187	Lys Tyr Gly Lys	M+H+Na	C23H38N6O6	35.8	3.82194	83.6037	100 - 27.7 - 4.94 - 0.66			259.142	2	3.88997
3.89_259.1418m/z	175244	Lys Tyr Lys Gly	M+H+Na	C23H38N6O6	35.8	3.82194	83.6037	100 - 27.7 - 4.94 - 0.66			259.142	2	3.88997
3.89_259.1418m/z	175757	Leu Ala Gln Trp	M+2H	C25H36N6O6	36.1	-1.00057	81.8518	100 - 29.9 - 5.54 - 0.768			259.142	2	3.88997
3.89_259.1418m/z	175852	Leu Ala Trp Gln	M+2H	C25H36N6O6	36.1	-1.00057	81.8518	100 - 29.9 - 5.54 - 0.768			259.142	2	3.88997
3.89_259.1418m/z	177215	Leu Phe His Thr	M+2H	C25H36N6O6	36.1	-1.00057	81.8518	100 - 29.9 - 5.54 - 0.768			259.142	2	3.88997
3.89_259.1418m/z	177405	Leu Phe Thr His	M+2H	C25H36N6O6	36.1	-1.00057	81.8518	100 - 29.9 - 5.54 - 0.768			259.142	2	3.88997
3.89_259.1418m/z	177975	Leu His Phe Thr	M+2H	C25H36N6O6	36.1	-1.00057	81.8518	100 - 29.9 - 5.54 - 0.768			259.142	2	3.88997
3.89_259.1418m/z	178203	Leu His Thr Phe	M+2H	C25H36N6O6	36.1	-1.00057	81.8518	100 - 29.9 - 5.54 - 0.768			259.142	2	3.88997
3.89_259.1418m/z	180697	Leu Gln Ala Trp	M+2H	C25H36N6O6	36.1	-1.00057	81.8518	100 - 29.9 - 5.54 - 0.768			259.142	2	3.88997
3.89_259.1418m/z	181039	Leu Gln Trp Ala	M+2H	C25H36N6O6	36.1	-1.00057	81.8518	100 - 29.9 - 5.54 - 0.768			259.142	2	3.88997
3.89_259.1418m/z	181965	Leu Thr Phe His	M+2H	C25H36N6O6	36.1	-1.00057	81.8518	100 - 29.9 - 5.54 - 0.768			259.142	2	3.88997
3.89_259.1418m/z	182003	Leu Thr His Phe	M+2H	C25H36N6O6	36.1	-1.00057	81.8518	100 - 29.9 - 5.54 - 0.768			259.142	2	3.88997
3.89_259.1418m/z	182692	Leu Trp Ala Gln	M+2H	C25H36N6O6	36.1	-1.00057	81.8518	100 - 29.9 - 5.54 - 0.768			259.142	2	3.88997
3.89_259.1418m/z	182939	Leu Trp Gln Ala	M+2H	C25H36N6O6	36.1	-1.00057	81.8518	100 - 29.9 - 5.54 - 0.768			259.142	2	3.88997
3.89_259.1418m/z	198637	Asn Val Val Trp	M+2H	C25H36N6O6	36.1	-1.00057	81.8518	100 - 29.9 - 5.54 - 0.768			259.142	2	3.88997
3.89_259.1418m/z	198656	Asn Val Trp Val	M+2H	C25H36N6O6	36.1	-1.00057	81.8518	100 - 29.9 - 5.54 - 0.768			259.142	2	3.88997
3.89_259.1418m/z	199036	Asn Trp Val Val	M+2H	C25H36N6O6	36.1	-1.00057	81.8518	100 - 29.9 - 5.54 - 0.768			259.142	2	3.88997
3.89_259.1418m/z	202997	Pro Lys Ser Trp	M+2H	C25H36N6O6	36.1	-1.00057	81.8518	100 - 29.9 - 5.54 - 0.768			259.142	2	3.88997
3.89_259.1418m/z	203054	Pro Lys Trp Ser	M+2H	C25H36N6O6	36.1	-1.00057	81.8518	100 - 29.9 - 5.54 - 0.768			259.142	2	3.88997
3.89_259.1418m/z	205657	Pro Ser Lys Trp	M+2H	C25H36N6O6	36.1	-1.00057	81.8518	100 - 29.9 - 5.54 - 0.768			259.142	2	3.88997
3.89_259.1418m/z	205847	Pro Ser Trp Lys	M+2H	C25H36N6O6	36.1	-1.00057	81.8518	100 - 29.9 - 5.54 - 0.768			259.142	2	3.88997
3.89_259.1418m/z	206854	Pro Trp Lys Ser	M+2H	C25H36N6O6	36.1	-1.00057	81.8518	100 - 29.9 - 5.54 - 0.768			259.142	2	3.88997
3.89_259.1418m/z	206987	Pro Trp Ser Lys	M+2H	C25H36N6O6	36.1	-1.00057	81.8518	100 - 29.9 - 5.54 - 0.768			259.142	2	3.88997
3.89_259.1418m/z	207637	Gln Ala Ile Trp	M+2H	C25H36N6O6	36.1	-1.00057	81.8518	100 - 29.9 - 5.54 - 0.768			259.142	2	3.88997
3.89_259.1418m/z	207677	Gln Ala Leu Trp	M+2H	C25H36N6O6	36.1	-1.00057	81.8518	100 - 29.9 - 5.54 - 0.768			259.142	2	3.88997
3.89_259.1418m/z	207846	Gln Ala Trp Ile	M+2H	C25H36N6O6	36.1	-1.00057	81.8518	100 - 29.9 - 5.54 - 0.768			259.142	2	3.88997
3.89_259.1418m/z	207848	Gln Ala Trp Leu	M+2H	C25H36N6O6	36.1	-1.00057	81.8518	100 - 29.9 - 5.54 - 0.768			259.142	2	3.88997
3.89_259.1418m/z	210297	Gln Ile Ala Trp	M+2H	C25H36N6O6	36.1	-1.00057	81.8518	100 - 29.9 - 5.54 - 0.768			259.142	2	3.88997
3.89_259.1418m/z	210639	Gln Ile Trp Ala	M+2H	C25H36N6O6	36.1	-1.00057	81.8518	100 - 29.9 - 5.54 - 0.768			259.142	2	3.88997
3.89_259.1418m/z	211097	Gln Leu Ala Trp	M+2H	C25H36N6O6	36.1	-1.00057	81.8518	100 - 29.9 - 5.54 - 0.768			259.142	2	3.88997
3.89_259.1418m/z	211439	Gln Leu Trp Ala	M+2H	C25H36N6O6	36.1	-1.00057	81.8518	100 - 29.9 - 5.54 - 0.768			259.142	2	3.88997
3.89_259.1418m/z	214686	Gln Trp Ala Ile	M+2H	C25H36N6O6	36.1	-1.00057	81.8518	100 - 29.9 - 5.54 - 0.768			259.142	2	3.88997
3.89_259.1418m/z	214688	Gln Trp Ala Leu	M+2H	C25H36N6O6	36.1	-1.00057	81.8518	100 - 29.9 - 5.54 - 0.768			259.142	2	3.88997
3.89_259.1418m/z	214819	Gln Trp Ile Ala	M+2H	C25H36N6O6	36.1	-1.00057	81.8518	100 - 29.9 - 5.54 - 0.768			259.142	2	3.88997
3.89_259.1418m/z	214859	Gln Trp Leu Ala	M+2H	C25H36N6O6	36.1	-1.00057	81.8518	100 - 29.9 - 5.54 - 0.768			259.142	2	3.88997
3.89_259.1418m/z	226937	Ser Lys Pro Trp	M+2H	C25H36N6O6	36.1	-1.00057	81.8518	100 - 29.9 - 5.54 - 0.768			259.142	2	3.88997
3.89_259.1418m/z	227051	Ser Lys Trp Pro	M+2H	C25H36N6O6	36.1	-1.00057	81.8518	100 - 29.9 - 5.54 - 0.768			259.142	2	3.88997
3.89_259.1418m/z	228457	Ser Pro Lys Trp	M+2H	C25H36N6O6	36.1	-1.00057	81.8518	100 - 29.9 - 5.54 - 0.768			259.142	2	3.88997
3.89_259.1418m/z	228647	Ser Pro Trp Lys	M+2H	C25H36N6O6	36.1	-1.00057	81.8518	100 - 29.9 - 5.54 - 0.768			259.142	2	3.88997
3.89_259.1418m/z	230851	Ser Trp Lys Pro	M+2H	C25H36N6O6	36.1	-1.00057	81.8518	100 - 29.9 - 5.54 - 0.768			259.142	2	3.88997
3.89_259.1418m/z	230927	Ser Trp Pro Lys	M+2H	C25H36N6O6	36.1	-1.00057	81.8518	100 - 29.9 - 5.54 - 0.768			259.142	2	3.88997
3.89_259.1418m/z	233206	Thr Phe His Ile	M+2H	C25H36N6O6	36.1	-1.00057	81.8518	100 - 29.9 - 5.54 - 0.768			259.142	2	3.88997
3.89_259.1418m/z	233208	Thr Phe His Leu	M+2H	C25H36N6O6	36.1	-1.00057	81.8518	100 - 29.9 - 5.54 - 0.768			259.142	2	3.88997
3.89_259.1418m/z	233225	Thr Phe Ile His	M+2H	C25H36N6O6	36.1	-1.00057	81.8518	100 - 29.9 - 5.54 - 0.768			259.142	2	3.88997
3.89_259.1418m/z	233265	Thr Phe Leu His	M+2H	C25H36N6O6	36.1	-1.00057	81.8518	100 - 29.9 - 5.54 - 0.768			259.142	2	3.88997
3.89_259.1418m/z	233966	Thr His Phe Ile	M+2H	C25H36N6O6	36.1	-1.00057	81.8518	100 - 29.9 - 5.54 - 0.768			259.142	2	3.88997
3.89_259.1418m/z	233968	Thr His Phe Leu	M+2H	C25H36N6O6	36.1	-1.00057	81.8518	100 - 29.9 - 5.54 - 0.768			259.142	2	3.88997
3.89_259.1418m/z	234023	Thr His Ile Phe	M+2H	C25H36N6O6	36.1	-1.00057	81.8518	100 - 29.9 - 5.54 - 0.768			259.142	2	3.88997
3.89_259.1418m/z	234063	Thr His Leu Phe	M+2H	C25H36N6O6	36.1	-1.00057	81.8518	100 - 29.9 - 5.54 - 0.768			259.142	2	3.88997
3.89_259.1418m/z	234365	Thr Ile Phe His	M+2H	C25H36N6O6	36.1	-1.00057	81.8518	100 - 29.9 - 5.54 - 0.768			259.142	2	3.88997
3.89_259.1418m/z	234403	Thr Ile His Phe	M+2H	C25H36N6O6	36.1	-1.00057	81.8518	100 - 29.9 - 5.54 - 0.768			259.142	2	3.88997
3.89_259.1418m/z	235165	Thr Leu Phe His	M+2H	C25H36N6O6	36.1	-1.00057	81.8518	100 - 29.9 - 5.54 - 0.768			259.142	2	3.88997
3.89_259.1418m/z	235203	Thr Leu His Phe	M+2H	C25H36N6O6	36.1	-1.00057	81.8518	100 - 29.9 - 5.54 - 0.768			259.142	2	3.88997
3.89_259.1418m/z	242238	Val His Val Tyr	M+2H	C25H36N6O6	36.1	-1.00057	81.8518	100 - 29.9 - 5.54 - 0.768			259.142	2	3.88997
3.89_259.1418m/z	242276	Val His Tyr Val	M+2H	C25H36N6O6	36.1	-1.00057	81.8518	100 - 29.9 - 5.54 - 0.768			259.142	2	3.88997
3.89_259.1418m/z	244237	Val Asn Val Trp	M+2H	C25H36N6O6	36.1	-1.00057	81.8518	100 - 29.9 - 5.54 - 0.768			259.142	2	3.88997
3.89_259.1418m/z	244256	Val Asn Trp Val	M+2H	C25H36N6O6	36.1	-1.00057	81.8518	100 - 29.9 - 5.54 - 0.768			259.142	2	3.88997
3.89_259.1418m/z	246418	Val Val His Tyr	M+2H	C25H36N6O6	36.1	-1.00057	81.8518	100 - 29.9 - 5.54 - 0.768			259.142	2	3.88997
3.89_259.1418m/z	246517	Val Val Asn Trp	M+2H	C25H36N6O6	36.1	-1.00057	81.8518	100 - 29.9 - 5.54 - 0.768			259.142	2	3.88997
3.89_259.1418m/z	246650	Val Val Trp Asn	M+2H	C25H36N6O6	36.1	-1.00057	81.8518	100 - 29.9 - 5.54 - 0.768			259.142	2	3.88997
3.89_259.1418m/z	246665	Val Val Tyr His	M+2H	C25H36N6O6	36.1	-1.00057	81.8518	100 - 29.9 - 5.54 - 0.768			259.142	2	3.88997
3.89_259.1418m/z	246916	Val Trp Asn Val	M+2H	C25H36N6O6	36.1	-1.00057	81.8518	100 - 29.9 - 5.54 - 0.768			259.142	2	3.88997
3.89_259.1418m/z	247030	Val Trp Val Asn	M+2H	C25H36N6O6	36.1	-1.00057	81.8518	100 - 29.9 - 5.54 - 0.768			259.142	2	3.88997
3.89_259.1418m/z	247216	Val Tyr His Val	M+2H	C25H36N6O6	36.1	-1.00057	81.8518	100 - 29.9 - 5.54 - 0.768			259.142	2	3.88997
3.89_259.1418m/z	247425	Val Tyr Val His	M+2H	C25H36N6O6	36.1	-1.00057	81.8518	100 - 29.9 - 5.54 - 0.768			259.142	2	3.88997
3.89_259.1418m/z	247632	Trp Ala Ile Gln	M+2H	C25H36N6O6	36.1	-1.00057	81.8518	100 - 29.9 - 5.54 - 0.768			259.142	2	3.88997
3.89_259.1418m/z	247672	Trp Ala Leu Gln	M+2H	C25H36N6O6	36.1	-1.00057	81.8518	100 - 29.9 - 5.54 - 0.768			259.142	2	3.88997
3.89_259.1418m/z	247746	Trp Ala Gln Ile	M+2H	C25H36N6O6	36.1	-1.00057	81.8518	100 - 29.9 - 5.54 - 0.768			259.142	2	3.88997
3.89_259.1418m/z	247748	Trp Ala Gln Leu	M+2H	C25H36N6O6	36.1	-1.00057	81.8518	100 - 29.9 - 5.54 - 0.768			259.142	2	3.88997
3.89_259.1418m/z	250292	Trp Ile Ala Gln	M+2H	C25H36N6O6	36.1	-1.00057	81.8518	100 - 29.9 - 5.54 - 0.768			259.142	2	3.88997
3.89_259.1418m/z	250539	Trp Ile Gln Ala	M+2H	C25H36N6O6	36.1	-1.00057	81.8518	100 - 29.9 - 5.54 - 0.768			259.142	2	3.88997
3.89_259.1418m/z	250934	Trp Lys Pro Ser	M+2H	C25H36N6O6	36.1	-1.00057	81.8518	100 - 29.9 - 5.54 - 0.768			259.142	2	3.88997
3.89_259.1418m/z	250991	Trp Lys Ser Pro	M+2H	C25H36N6O6	36.1	-1.00057	81.8518	100 - 29.9 - 5.54 - 0.768			259.142	2	3.88997
3.89_259.1418m/z	251092	Trp Leu Ala Gln	M+2H	C25H36N6O6	36.1	-1.00057	81.8518	100 - 29.9 - 5.54 - 0.768			259.142	2	3.88997
3.89_259.1418m/z	251339	Trp Leu Gln Ala	M+2H	C25H36N6O6	36.1	-1.00057	81.8518	100 - 29.9 - 5.54 - 0.768			259.142	2	3.88997
3.89_259.1418m/z	252236	Trp Asn Val Val	M+2H	C25H36N6O6	36.1	-1.00057	81.8518	100 - 29.9 - 5.54 - 0.768			259.142	2	3.88997
3.89_259.1418m/z	252454	Trp Pro Lys Ser	M+2H	C25H36N6O6	36.1	-1.00057	81.8518	100 - 29.9 - 5.54 - 0.768			259.142	2	3.88997
3.89_259.1418m/z	252587	Trp Pro Ser Lys	M+2H	C25H36N6O6	36.1	-1.00057	81.8518	100 - 29.9 - 5.54 - 0.768			259.142	2	3.88997
3.89_259.1418m/z	252686	Trp Gln Ala Ile	M+2H	C25H36N6O6	36.1	-1.00057	81.8518	100 - 29.9 - 5.54 - 0.768			259.142	2	3.88997
3.89_259.1418m/z	252688	Trp Gln Ala Leu	M+2H	C25H36N6O6	36.1	-1.00057	81.8518	100 - 29.9 - 5.54 - 0.768			259.142	2	3.88997
3.89_259.1418m/z	252819	Trp Gln Ile Ala	M+2H	C25H36N6O6	36.1	-1.00057	81.8518	100 - 29.9 - 5.54 - 0.768			259.142	2	3.88997
3.89_259.1418m/z	252859	Trp Gln Leu Ala	M+2H	C25H36N6O6	36.1	-1.00057	81.8518	100 - 29.9 - 5.54 - 0.768			259.142	2	3.88997
3.89_259.1418m/z	253651	Trp Ser Lys Pro	M+2H	C25H36N6O6	36.1	-1.00057	81.8518	100 - 29.9 - 5.54 - 0.768			259.142	2	3.88997
3.89_259.1418m/z	253727	Trp Ser Pro Lys	M+2H	C25H36N6O6	36.1	-1.00057	81.8518	100 - 29.9 - 5.54 - 0.768			259.142	2	3.88997
3.89_259.1418m/z	254516	Trp Val Asn Val	M+2H	C25H36N6O6	36.1	-1.00057	81.8518	100 - 29.9 - 5.54 - 0.768			259.142	2	3.88997
3.89_259.1418m/z	254630	Trp Val Val Asn	M+2H	C25H36N6O6	36.1	-1.00057	81.8518	100 - 29.9 - 5.54 - 0.768			259.142	2	3.88997
3.89_259.1418m/z	257647	Tyr Gly Lys Lys	M+H+Na	C23H38N6O6	35.8	3.82194	83.6037	100 - 27.7 - 4.94 - 0.66			259.142	2	3.88997
3.89_259.1418m/z	258236	Tyr His Val Val	M+2H	C25H36N6O6	36.1	-1.00057	81.8518	100 - 29.9 - 5.54 - 0.768			259.142	2	3.88997
3.89_259.1418m/z	258787	Tyr Lys Gly Lys	M+H+Na	C23H38N6O6	35.8	3.82194	83.6037	100 - 27.7 - 4.94 - 0.66			259.142	2	3.88997
3.89_259.1418m/z	258844	Tyr Lys Lys Gly	M+H+Na	C23H38N6O6	35.8	3.82194	83.6037	100 - 27.7 - 4.94 - 0.66			259.142	2	3.88997
3.89_259.1418m/z	262416	Tyr Val His Val	M+2H	C25H36N6O6	36.1	-1.00057	81.8518	100 - 29.9 - 5.54 - 0.768			259.142	2	3.88997
3.89_259.1418m/z	262625	Tyr Val Val His	M+2H	C25H36N6O6	36.1	-1.00057	81.8518	100 - 29.9 - 5.54 - 0.768			259.142	2	3.88997
3.89_259.1418m/z	90080	(3b,4b,11b,14b)-11-Ethoxy-3,4-epoxy-14-hydroxy-12-cyathen-15-al 14-xyloside	M+H+Na	C27H42O8	35.9	-1.61082	81.3786	100 - 30 - 5.98 - 0.896 - 0.11	http://nonlinear.com/redirect/outbound?p=hmdb&param=HMDB34617		259.142	2	3.88997
3.35_389.1814m/z	103819	Ala Ala Thr Tyr	M+H-2H2O	C19H28N4O7	36.5	-1.27364	83.8112	100 - 22.6 - 3.88 - 0.492			389.181	1	3.3488
3.35_389.1814m/z	103876	Ala Ala Tyr Thr	M+H-2H2O	C19H28N4O7	36.5	-1.27364	83.8112	100 - 22.6 - 3.88 - 0.492			389.181	1	3.3488
3.35_389.1814m/z	105396	Ala Phe Ser Thr	M+H-2H2O	C19H28N4O7	36.5	-1.27364	83.8112	100 - 22.6 - 3.88 - 0.492			389.181	1	3.3488
3.35_389.1814m/z	105415	Ala Phe Thr Ser	M+H-2H2O	C19H28N4O7	36.5	-1.27364	83.8112	100 - 22.6 - 3.88 - 0.492			389.181	1	3.3488
3.35_389.1814m/z	105739	Ala Gly Pro Tyr	M+H-H2O	C19H26N4O6	36.5	-1.33013	84.029	100 - 22.5 - 3.66 - 0.443			389.181	1	3.3488
3.35_389.1814m/z	105872	Ala Gly Tyr Pro	M+H-H2O	C19H26N4O6	36.5	-1.33013	84.029	100 - 22.5 - 3.66 - 0.443			389.181	1	3.3488
3.35_389.1814m/z	108399	Ala Pro Gly Tyr	M+H-H2O	C19H26N4O6	36.5	-1.33013	84.029	100 - 22.5 - 3.66 - 0.443			389.181	1	3.3488
3.35_389.1814m/z	108665	Ala Pro Tyr Gly	M+H-H2O	C19H26N4O6	36.5	-1.33013	84.029	100 - 22.5 - 3.66 - 0.443			389.181	1	3.3488
3.35_389.1814m/z	109576	Ala Ser Phe Thr	M+H-2H2O	C19H28N4O7	36.5	-1.27364	83.8112	100 - 22.6 - 3.88 - 0.492			389.181	1	3.3488
3.35_389.1814m/z	109804	Ala Ser Thr Phe	M+H-2H2O	C19H28N4O7	36.5	-1.27364	83.8112	100 - 22.6 - 3.88 - 0.492			389.181	1	3.3488
3.35_389.1814m/z	109899	Ala Thr Ala Tyr	M+H-2H2O	C19H28N4O7	36.5	-1.27364	83.8112	100 - 22.6 - 3.88 - 0.492			389.181	1	3.3488
3.35_389.1814m/z	109975	Ala Thr Phe Ser	M+H-2H2O	C19H28N4O7	36.5	-1.27364	83.8112	100 - 22.6 - 3.88 - 0.492			389.181	1	3.3488
3.35_389.1814m/z	110184	Ala Thr Ser Phe	M+H-2H2O	C19H28N4O7	36.5	-1.27364	83.8112	100 - 22.6 - 3.88 - 0.492			389.181	1	3.3488
3.35_389.1814m/z	110260	Ala Thr Tyr Ala	M+H-2H2O	C19H28N4O7	36.5	-1.27364	83.8112	100 - 22.6 - 3.88 - 0.492			389.181	1	3.3488
3.35_389.1814m/z	111096	Ala Tyr Ala Thr	M+H-2H2O	C19H28N4O7	36.5	-1.27364	83.8112	100 - 22.6 - 3.88 - 0.492			389.181	1	3.3488
3.35_389.1814m/z	111192	Ala Tyr Gly Pro	M+H-H2O	C19H26N4O6	36.5	-1.33013	84.029	100 - 22.5 - 3.66 - 0.443			389.181	1	3.3488
3.35_389.1814m/z	111325	Ala Tyr Pro Gly	M+H-H2O	C19H26N4O6	36.5	-1.33013	84.029	100 - 22.5 - 3.66 - 0.443			389.181	1	3.3488
3.35_389.1814m/z	111400	Ala Tyr Thr Ala	M+H-2H2O	C19H28N4O7	36.5	-1.27364	83.8112	100 - 22.6 - 3.88 - 0.492			389.181	1	3.3488
3.35_389.1814m/z	124532	Asp Pro Pro Pro	M+H-2H2O	C19H28N4O7	36.5	-1.27364	83.8112	100 - 22.6 - 3.88 - 0.492			389.181	1	3.3488
3.35_389.1814m/z	135796	Phe Ala Ser Thr	M+H-2H2O	C19H28N4O7	36.5	-1.27364	83.8112	100 - 22.6 - 3.88 - 0.492			389.181	1	3.3488
3.35_389.1814m/z	135815	Phe Ala Thr Ser	M+H-2H2O	C19H28N4O7	36.5	-1.27364	83.8112	100 - 22.6 - 3.88 - 0.492			389.181	1	3.3488
3.35_389.1814m/z	137734	Phe Gly Pro Ser	M+H-H2O	C19H26N4O6	36.5	-1.33013	84.029	100 - 22.5 - 3.66 - 0.443			389.181	1	3.3488
3.35_389.1814m/z	137791	Phe Gly Ser Pro	M+H-H2O	C19H26N4O6	36.5	-1.33013	84.029	100 - 22.5 - 3.66 - 0.443			389.181	1	3.3488
3.35_389.1814m/z	137815	Phe Gly Thr Thr	M+H-2H2O	C19H28N4O7	36.5	-1.27364	83.8112	100 - 22.6 - 3.88 - 0.492			389.181	1	3.3488
3.35_389.1814m/z	140394	Phe Pro Gly Ser	M+H-H2O	C19H26N4O6	36.5	-1.33013	84.029	100 - 22.5 - 3.66 - 0.443			389.181	1	3.3488
3.35_389.1814m/z	140584	Phe Pro Ser Gly	M+H-H2O	C19H26N4O6	36.5	-1.33013	84.029	100 - 22.5 - 3.66 - 0.443			389.181	1	3.3488
3.35_389.1814m/z	141495	Phe Ser Ala Thr	M+H-2H2O	C19H28N4O7	36.5	-1.27364	83.8112	100 - 22.6 - 3.88 - 0.492			389.181	1	3.3488
3.35_389.1814m/z	141591	Phe Ser Gly Pro	M+H-H2O	C19H26N4O6	36.5	-1.33013	84.029	100 - 22.5 - 3.66 - 0.443			389.181	1	3.3488
3.35_389.1814m/z	141724	Phe Ser Pro Gly	M+H-H2O	C19H26N4O6	36.5	-1.33013	84.029	100 - 22.5 - 3.66 - 0.443			389.181	1	3.3488
3.35_389.1814m/z	141799	Phe Ser Thr Ala	M+H-2H2O	C19H28N4O7	36.5	-1.27364	83.8112	100 - 22.6 - 3.88 - 0.492			389.181	1	3.3488
3.35_389.1814m/z	141894	Phe Thr Ala Ser	M+H-2H2O	C19H28N4O7	36.5	-1.27364	83.8112	100 - 22.6 - 3.88 - 0.492			389.181	1	3.3488
3.35_389.1814m/z	141995	Phe Thr Gly Thr	M+H-2H2O	C19H28N4O7	36.5	-1.27364	83.8112	100 - 22.6 - 3.88 - 0.492			389.181	1	3.3488
3.35_389.1814m/z	142179	Phe Thr Ser Ala	M+H-2H2O	C19H28N4O7	36.5	-1.27364	83.8112	100 - 22.6 - 3.88 - 0.492			389.181	1	3.3488
3.35_389.1814m/z	142204	Phe Thr Thr Gly	M+H-2H2O	C19H28N4O7	36.5	-1.27364	83.8112	100 - 22.6 - 3.88 - 0.492			389.181	1	3.3488
3.35_389.1814m/z	143738	Gly Ala Pro Tyr	M+H-H2O	C19H26N4O6	36.5	-1.33013	84.029	100 - 22.5 - 3.66 - 0.443			389.181	1	3.3488
3.35_389.1814m/z	143871	Gly Ala Tyr Pro	M+H-H2O	C19H26N4O6	36.5	-1.33013	84.029	100 - 22.5 - 3.66 - 0.443			389.181	1	3.3488
3.35_389.1814m/z	145334	Gly Phe Pro Ser	M+H-H2O	C19H26N4O6	36.5	-1.33013	84.029	100 - 22.5 - 3.66 - 0.443			389.181	1	3.3488
3.35_389.1814m/z	145391	Gly Phe Ser Pro	M+H-H2O	C19H26N4O6	36.5	-1.33013	84.029	100 - 22.5 - 3.66 - 0.443			389.181	1	3.3488
3.35_389.1814m/z	145415	Gly Phe Thr Thr	M+H-2H2O	C19H28N4O7	36.5	-1.27364	83.8112	100 - 22.6 - 3.88 - 0.492			389.181	1	3.3488
3.35_389.1814m/z	148298	Gly Pro Ala Tyr	M+H-H2O	C19H26N4O6	36.5	-1.33013	84.029	100 - 22.5 - 3.66 - 0.443			389.181	1	3.3488
3.35_389.1814m/z	148374	Gly Pro Phe Ser	M+H-H2O	C19H26N4O6	36.5	-1.33013	84.029	100 - 22.5 - 3.66 - 0.443			389.181	1	3.3488
3.35_389.1814m/z	148583	Gly Pro Ser Phe	M+H-H2O	C19H26N4O6	36.5	-1.33013	84.029	100 - 22.5 - 3.66 - 0.443			389.181	1	3.3488
3.35_389.1814m/z	148659	Gly Pro Tyr Ala	M+H-H2O	C19H26N4O6	36.5	-1.33013	84.029	100 - 22.5 - 3.66 - 0.443			389.181	1	3.3488
3.35_389.1814m/z	149571	Gly Ser Phe Pro	M+H-H2O	C19H26N4O6	36.5	-1.33013	84.029	100 - 22.5 - 3.66 - 0.443			389.181	1	3.3488
3.35_389.1814m/z	149723	Gly Ser Pro Phe	M+H-H2O	C19H26N4O6	36.5	-1.33013	84.029	100 - 22.5 - 3.66 - 0.443			389.181	1	3.3488
3.35_389.1814m/z	149838	Gly Ser Val Tyr	M+H-2H2O	C19H28N4O7	36.5	-1.27364	83.8112	100 - 22.6 - 3.88 - 0.492			389.181	1	3.3488
3.35_389.1814m/z	149876	Gly Ser Tyr Val	M+H-2H2O	C19H28N4O7	36.5	-1.27364	83.8112	100 - 22.6 - 3.88 - 0.492			389.181	1	3.3488
3.35_389.1814m/z	149975	Gly Thr Phe Thr	M+H-2H2O	C19H28N4O7	36.5	-1.27364	83.8112	100 - 22.6 - 3.88 - 0.492			389.181	1	3.3488
3.35_389.1814m/z	150203	Gly Thr Thr Phe	M+H-2H2O	C19H28N4O7	36.5	-1.27364	83.8112	100 - 22.6 - 3.88 - 0.492			389.181	1	3.3488
3.35_389.1814m/z	150598	Gly Val Ser Tyr	M+H-2H2O	C19H28N4O7	36.5	-1.27364	83.8112	100 - 22.6 - 3.88 - 0.492			389.181	1	3.3488
3.35_389.1814m/z	150674	Gly Val Tyr Ser	M+H-2H2O	C19H28N4O7	36.5	-1.27364	83.8112	100 - 22.6 - 3.88 - 0.492			389.181	1	3.3488
3.35_389.1814m/z	151091	Gly Tyr Ala Pro	M+H-H2O	C19H26N4O6	36.5	-1.33013	84.029	100 - 22.5 - 3.66 - 0.443			389.181	1	3.3488
3.35_389.1814m/z	151319	Gly Tyr Pro Ala	M+H-H2O	C19H26N4O6	36.5	-1.33013	84.029	100 - 22.5 - 3.66 - 0.443			389.181	1	3.3488
3.35_389.1814m/z	151396	Gly Tyr Ser Val	M+H-2H2O	C19H28N4O7	36.5	-1.27364	83.8112	100 - 22.6 - 3.88 - 0.492			389.181	1	3.3488
3.35_389.1814m/z	151434	Gly Tyr Val Ser	M+H-2H2O	C19H28N4O7	36.5	-1.27364	83.8112	100 - 22.6 - 3.88 - 0.492			389.181	1	3.3488
3.35_389.1814m/z	15711	Lys Tyr Asp	M+H-2H2O	C19H28N4O7	36.5	-1.27364	83.8112	100 - 22.6 - 3.88 - 0.492			389.181	1	3.3488
3.35_389.1814m/z	17234	Tyr Gln Pro	M+H-H2O	C19H26N4O6	36.5	-1.33013	84.029	100 - 22.5 - 3.66 - 0.443			389.181	1	3.3488
3.35_389.1814m/z	18074	Trp Thr Thr	M+H-H2O	C19H26N4O6	36.5	-1.33013	84.029	100 - 22.5 - 3.66 - 0.443			389.181	1	3.3488
3.35_389.1814m/z	18648	Tyr Lys Asp	M+H-2H2O	C19H28N4O7	36.5	-1.27364	83.8112	100 - 22.6 - 3.88 - 0.492			389.181	1	3.3488
3.35_389.1814m/z	19532	Pro Tyr Gln	M+H-H2O	C19H26N4O6	36.5	-1.33013	84.029	100 - 22.5 - 3.66 - 0.443			389.181	1	3.3488
3.35_389.1814m/z	19807	Gln Tyr Pro	M+H-H2O	C19H26N4O6	36.5	-1.33013	84.029	100 - 22.5 - 3.66 - 0.443			389.181	1	3.3488
3.35_389.1814m/z	19868	Asp Lys Tyr	M+H-2H2O	C19H28N4O7	36.5	-1.27364	83.8112	100 - 22.6 - 3.88 - 0.492			389.181	1	3.3488
3.35_389.1814m/z	19893	Pro Gln Tyr	M+H-H2O	C19H26N4O6	36.5	-1.33013	84.029	100 - 22.5 - 3.66 - 0.443			389.181	1	3.3488
3.35_389.1814m/z	199598	Pro Ala Gly Tyr	M+H-H2O	C19H26N4O6	36.5	-1.33013	84.029	100 - 22.5 - 3.66 - 0.443			389.181	1	3.3488
3.35_389.1814m/z	199864	Pro Ala Tyr Gly	M+H-H2O	C19H26N4O6	36.5	-1.33013	84.029	100 - 22.5 - 3.66 - 0.443			389.181	1	3.3488
3.35_389.1814m/z	200531	Pro Asp Pro Pro	M+H-2H2O	C19H28N4O7	36.5	-1.27364	83.8112	100 - 22.6 - 3.88 - 0.492			389.181	1	3.3488
3.35_389.1814m/z	20073	Asp Tyr Lys	M+H-2H2O	C19H28N4O7	36.5	-1.27364	83.8112	100 - 22.6 - 3.88 - 0.492			389.181	1	3.3488
3.35_389.1814m/z	201194	Pro Phe Gly Ser	M+H-H2O	C19H26N4O6	36.5	-1.33013	84.029	100 - 22.5 - 3.66 - 0.443			389.181	1	3.3488
3.35_389.1814m/z	201384	Pro Phe Ser Gly	M+H-H2O	C19H26N4O6	36.5	-1.33013	84.029	100 - 22.5 - 3.66 - 0.443			389.181	1	3.3488
3.35_389.1814m/z	201498	Pro Gly Ala Tyr	M+H-H2O	C19H26N4O6	36.5	-1.33013	84.029	100 - 22.5 - 3.66 - 0.443			389.181	1	3.3488
3.35_389.1814m/z	201574	Pro Gly Phe Ser	M+H-H2O	C19H26N4O6	36.5	-1.33013	84.029	100 - 22.5 - 3.66 - 0.443			389.181	1	3.3488
3.35_389.1814m/z	201783	Pro Gly Ser Phe	M+H-H2O	C19H26N4O6	36.5	-1.33013	84.029	100 - 22.5 - 3.66 - 0.443			389.181	1	3.3488
3.35_389.1814m/z	201859	Pro Gly Tyr Ala	M+H-H2O	C19H26N4O6	36.5	-1.33013	84.029	100 - 22.5 - 3.66 - 0.443			389.181	1	3.3488
3.35_389.1814m/z	204331	Pro Pro Asp Pro	M+H-2H2O	C19H28N4O7	36.5	-1.27364	83.8112	100 - 22.6 - 3.88 - 0.492			389.181	1	3.3488
3.35_389.1814m/z	204521	Pro Pro Pro Asp	M+H-2H2O	C19H28N4O7	36.5	-1.27364	83.8112	100 - 22.6 - 3.88 - 0.492			389.181	1	3.3488
3.35_389.1814m/z	205564	Pro Ser Phe Gly	M+H-H2O	C19H26N4O6	36.5	-1.33013	84.029	100 - 22.5 - 3.66 - 0.443			389.181	1	3.3488
3.35_389.1814m/z	205583	Pro Ser Gly Phe	M+H-H2O	C19H26N4O6	36.5	-1.33013	84.029	100 - 22.5 - 3.66 - 0.443			389.181	1	3.3488
3.35_389.1814m/z	207084	Pro Tyr Ala Gly	M+H-H2O	C19H26N4O6	36.5	-1.33013	84.029	100 - 22.5 - 3.66 - 0.443			389.181	1	3.3488
3.35_389.1814m/z	207179	Pro Tyr Gly Ala	M+H-H2O	C19H26N4O6	36.5	-1.33013	84.029	100 - 22.5 - 3.66 - 0.443			389.181	1	3.3488
3.35_389.1814m/z	21379	Thr Thr Trp	M+H-H2O	C19H26N4O6	36.5	-1.33013	84.029	100 - 22.5 - 3.66 - 0.443			389.181	1	3.3488
3.35_389.1814m/z	21496	Tyr Asp Lys	M+H-2H2O	C19H28N4O7	36.5	-1.27364	83.8112	100 - 22.6 - 3.88 - 0.492			389.181	1	3.3488
3.35_389.1814m/z	21730	Thr Trp Thr	M+H-H2O	C19H26N4O6	36.5	-1.33013	84.029	100 - 22.5 - 3.66 - 0.443			389.181	1	3.3488
3.35_389.1814m/z	21996	Tyr Pro Gln	M+H-H2O	C19H26N4O6	36.5	-1.33013	84.029	100 - 22.5 - 3.66 - 0.443			389.181	1	3.3488
3.35_389.1814m/z	22098	Gln Pro Tyr	M+H-H2O	C19H26N4O6	36.5	-1.33013	84.029	100 - 22.5 - 3.66 - 0.443			389.181	1	3.3488
3.35_389.1814m/z	223575	Ser Ala Phe Thr	M+H-2H2O	C19H28N4O7	36.5	-1.27364	83.8112	100 - 22.6 - 3.88 - 0.492			389.181	1	3.3488
3.35_389.1814m/z	223803	Ser Ala Thr Phe	M+H-2H2O	C19H28N4O7	36.5	-1.27364	83.8112	100 - 22.6 - 3.88 - 0.492			389.181	1	3.3488
3.35_389.1814m/z	225095	Ser Phe Ala Thr	M+H-2H2O	C19H28N4O7	36.5	-1.27364	83.8112	100 - 22.6 - 3.88 - 0.492			389.181	1	3.3488
3.35_389.1814m/z	225191	Ser Phe Gly Pro	M+H-H2O	C19H26N4O6	36.5	-1.33013	84.029	100 - 22.5 - 3.66 - 0.443			389.181	1	3.3488
3.35_389.1814m/z	225324	Ser Phe Pro Gly	M+H-H2O	C19H26N4O6	36.5	-1.33013	84.029	100 - 22.5 - 3.66 - 0.443			389.181	1	3.3488
3.35_389.1814m/z	225399	Ser Phe Thr Ala	M+H-2H2O	C19H28N4O7	36.5	-1.27364	83.8112	100 - 22.6 - 3.88 - 0.492			389.181	1	3.3488
3.35_389.1814m/z	225571	Ser Gly Phe Pro	M+H-H2O	C19H26N4O6	36.5	-1.33013	84.029	100 - 22.5 - 3.66 - 0.443			389.181	1	3.3488
3.35_389.1814m/z	225723	Ser Gly Pro Phe	M+H-H2O	C19H26N4O6	36.5	-1.33013	84.029	100 - 22.5 - 3.66 - 0.443			389.181	1	3.3488
3.35_389.1814m/z	225838	Ser Gly Val Tyr	M+H-2H2O	C19H28N4O7	36.5	-1.27364	83.8112	100 - 22.6 - 3.88 - 0.492			389.181	1	3.3488
3.35_389.1814m/z	225876	Ser Gly Tyr Val	M+H-2H2O	C19H28N4O7	36.5	-1.27364	83.8112	100 - 22.6 - 3.88 - 0.492			389.181	1	3.3488
3.35_389.1814m/z	228364	Ser Pro Phe Gly	M+H-H2O	C19H26N4O6	36.5	-1.33013	84.029	100 - 22.5 - 3.66 - 0.443			389.181	1	3.3488
3.35_389.1814m/z	228383	Ser Pro Gly Phe	M+H-H2O	C19H26N4O6	36.5	-1.33013	84.029	100 - 22.5 - 3.66 - 0.443			389.181	1	3.3488
3.35_389.1814m/z	22899	Lys Asp Tyr	M+H-2H2O	C19H28N4O7	36.5	-1.27364	83.8112	100 - 22.6 - 3.88 - 0.492			389.181	1	3.3488
3.35_389.1814m/z	229883	Ser Thr Ala Phe	M+H-2H2O	C19H28N4O7	36.5	-1.27364	83.8112	100 - 22.6 - 3.88 - 0.492			389.181	1	3.3488
3.35_389.1814m/z	229959	Ser Thr Phe Ala	M+H-2H2O	C19H28N4O7	36.5	-1.27364	83.8112	100 - 22.6 - 3.88 - 0.492			389.181	1	3.3488
3.35_389.1814m/z	230398	Ser Val Gly Tyr	M+H-2H2O	C19H28N4O7	36.5	-1.27364	83.8112	100 - 22.6 - 3.88 - 0.492			389.181	1	3.3488
3.35_389.1814m/z	230664	Ser Val Tyr Gly	M+H-2H2O	C19H28N4O7	36.5	-1.27364	83.8112	100 - 22.6 - 3.88 - 0.492			389.181	1	3.3488
3.35_389.1814m/z	231196	Ser Tyr Gly Val	M+H-2H2O	C19H28N4O7	36.5	-1.27364	83.8112	100 - 22.6 - 3.88 - 0.492			389.181	1	3.3488
3.35_389.1814m/z	231424	Ser Tyr Val Gly	M+H-2H2O	C19H28N4O7	36.5	-1.27364	83.8112	100 - 22.6 - 3.88 - 0.492			389.181	1	3.3488
3.35_389.1814m/z	231498	Thr Ala Ala Tyr	M+H-2H2O	C19H28N4O7	36.5	-1.27364	83.8112	100 - 22.6 - 3.88 - 0.492			389.181	1	3.3488
3.35_389.1814m/z	231574	Thr Ala Phe Ser	M+H-2H2O	C19H28N4O7	36.5	-1.27364	83.8112	100 - 22.6 - 3.88 - 0.492			389.181	1	3.3488
3.35_389.1814m/z	231783	Thr Ala Ser Phe	M+H-2H2O	C19H28N4O7	36.5	-1.27364	83.8112	100 - 22.6 - 3.88 - 0.492			389.181	1	3.3488
3.35_389.1814m/z	231859	Thr Ala Tyr Ala	M+H-2H2O	C19H28N4O7	36.5	-1.27364	83.8112	100 - 22.6 - 3.88 - 0.492			389.181	1	3.3488
3.35_389.1814m/z	233094	Thr Phe Ala Ser	M+H-2H2O	C19H28N4O7	36.5	-1.27364	83.8112	100 - 22.6 - 3.88 - 0.492			389.181	1	3.3488
3.35_389.1814m/z	233195	Thr Phe Gly Thr	M+H-2H2O	C19H28N4O7	36.5	-1.27364	83.8112	100 - 22.6 - 3.88 - 0.492			389.181	1	3.3488
3.35_389.1814m/z	233379	Thr Phe Ser Ala	M+H-2H2O	C19H28N4O7	36.5	-1.27364	83.8112	100 - 22.6 - 3.88 - 0.492			389.181	1	3.3488
3.35_389.1814m/z	233404	Thr Phe Thr Gly	M+H-2H2O	C19H28N4O7	36.5	-1.27364	83.8112	100 - 22.6 - 3.88 - 0.492			389.181	1	3.3488
3.35_389.1814m/z	233575	Thr Gly Phe Thr	M+H-2H2O	C19H28N4O7	36.5	-1.27364	83.8112	100 - 22.6 - 3.88 - 0.492			389.181	1	3.3488
3.35_389.1814m/z	233803	Thr Gly Thr Phe	M+H-2H2O	C19H28N4O7	36.5	-1.27364	83.8112	100 - 22.6 - 3.88 - 0.492			389.181	1	3.3488
3.35_389.1814m/z	237483	Thr Ser Ala Phe	M+H-2H2O	C19H28N4O7	36.5	-1.27364	83.8112	100 - 22.6 - 3.88 - 0.492			389.181	1	3.3488
3.35_389.1814m/z	237559	Thr Ser Phe Ala	M+H-2H2O	C19H28N4O7	36.5	-1.27364	83.8112	100 - 22.6 - 3.88 - 0.492			389.181	1	3.3488
3.35_389.1814m/z	237964	Thr Thr Phe Gly	M+H-2H2O	C19H28N4O7	36.5	-1.27364	83.8112	100 - 22.6 - 3.88 - 0.492			389.181	1	3.3488
3.35_389.1814m/z	237983	Thr Thr Gly Phe	M+H-2H2O	C19H28N4O7	36.5	-1.27364	83.8112	100 - 22.6 - 3.88 - 0.492			389.181	1	3.3488
3.35_389.1814m/z	239079	Thr Tyr Ala Ala	M+H-2H2O	C19H28N4O7	36.5	-1.27364	83.8112	100 - 22.6 - 3.88 - 0.492			389.181	1	3.3488
3.35_389.1814m/z	241798	Val Gly Ser Tyr	M+H-2H2O	C19H28N4O7	36.5	-1.27364	83.8112	100 - 22.6 - 3.88 - 0.492			389.181	1	3.3488
3.35_389.1814m/z	241874	Val Gly Tyr Ser	M+H-2H2O	C19H28N4O7	36.5	-1.27364	83.8112	100 - 22.6 - 3.88 - 0.492			389.181	1	3.3488
3.35_389.1814m/z	245598	Val Ser Gly Tyr	M+H-2H2O	C19H28N4O7	36.5	-1.27364	83.8112	100 - 22.6 - 3.88 - 0.492			389.181	1	3.3488
3.35_389.1814m/z	245864	Val Ser Tyr Gly	M+H-2H2O	C19H28N4O7	36.5	-1.27364	83.8112	100 - 22.6 - 3.88 - 0.492			389.181	1	3.3488
3.35_389.1814m/z	247194	Val Tyr Gly Ser	M+H-2H2O	C19H28N4O7	36.5	-1.27364	83.8112	100 - 22.6 - 3.88 - 0.492			389.181	1	3.3488
3.35_389.1814m/z	247384	Val Tyr Ser Gly	M+H-2H2O	C19H28N4O7	36.5	-1.27364	83.8112	100 - 22.6 - 3.88 - 0.492			389.181	1	3.3488
3.35_389.1814m/z	255495	Tyr Ala Ala Thr	M+H-2H2O	C19H28N4O7	36.5	-1.27364	83.8112	100 - 22.6 - 3.88 - 0.492			389.181	1	3.3488
3.35_389.1814m/z	255591	Tyr Ala Gly Pro	M+H-H2O	C19H26N4O6	36.5	-1.33013	84.029	100 - 22.5 - 3.66 - 0.443			389.181	1	3.3488
3.35_389.1814m/z	255724	Tyr Ala Pro Gly	M+H-H2O	C19H26N4O6	36.5	-1.33013	84.029	100 - 22.5 - 3.66 - 0.443			389.181	1	3.3488
3.35_389.1814m/z	255799	Tyr Ala Thr Ala	M+H-2H2O	C19H28N4O7	36.5	-1.27364	83.8112	100 - 22.6 - 3.88 - 0.492			389.181	1	3.3488
3.35_389.1814m/z	257491	Tyr Gly Ala Pro	M+H-H2O	C19H26N4O6	36.5	-1.33013	84.029	100 - 22.5 - 3.66 - 0.443			389.181	1	3.3488
3.35_389.1814m/z	257719	Tyr Gly Pro Ala	M+H-H2O	C19H26N4O6	36.5	-1.33013	84.029	100 - 22.5 - 3.66 - 0.443			389.181	1	3.3488
3.35_389.1814m/z	257796	Tyr Gly Ser Val	M+H-2H2O	C19H28N4O7	36.5	-1.27364	83.8112	100 - 22.6 - 3.88 - 0.492			389.181	1	3.3488
3.35_389.1814m/z	257834	Tyr Gly Val Ser	M+H-2H2O	C19H28N4O7	36.5	-1.27364	83.8112	100 - 22.6 - 3.88 - 0.492			389.181	1	3.3488
3.35_389.1814m/z	260284	Tyr Pro Ala Gly	M+H-H2O	C19H26N4O6	36.5	-1.33013	84.029	100 - 22.5 - 3.66 - 0.443			389.181	1	3.3488
3.35_389.1814m/z	260379	Tyr Pro Gly Ala	M+H-H2O	C19H26N4O6	36.5	-1.33013	84.029	100 - 22.5 - 3.66 - 0.443			389.181	1	3.3488
3.35_389.1814m/z	261596	Tyr Ser Gly Val	M+H-2H2O	C19H28N4O7	36.5	-1.27364	83.8112	100 - 22.6 - 3.88 - 0.492			389.181	1	3.3488
3.35_389.1814m/z	261824	Tyr Ser Val Gly	M+H-2H2O	C19H28N4O7	36.5	-1.27364	83.8112	100 - 22.6 - 3.88 - 0.492			389.181	1	3.3488
3.35_389.1814m/z	261879	Tyr Thr Ala Ala	M+H-2H2O	C19H28N4O7	36.5	-1.27364	83.8112	100 - 22.6 - 3.88 - 0.492			389.181	1	3.3488
3.35_389.1814m/z	262394	Tyr Val Gly Ser	M+H-2H2O	C19H28N4O7	36.5	-1.27364	83.8112	100 - 22.6 - 3.88 - 0.492			389.181	1	3.3488
3.35_389.1814m/z	262584	Tyr Val Ser Gly	M+H-2H2O	C19H28N4O7	36.5	-1.27364	83.8112	100 - 22.6 - 3.88 - 0.492			389.181	1	3.3488
3.35_389.1814m/z	44371	OXYPHENCYCLIMINE	M+2Na-H	C20H28N2O3	36.7	0.721494	84.3181	100 - 22.8 - 3.1 - 0.312			389.181	1	3.3488
3.35_389.1814m/z	72828	Methiuron	2M+H	C10H14N2S	37.1	-3.63059	89.9534	100 - 12.5 - 5.24 - 0.554			389.181	1	3.3488
3.35_389.1814m/z	87871	xi-3-Hydroxy-5-phenylpentanoic acid O-beta-D-Glucopyranoside	M+CH3OH+H	C17H24O8	36.8	2.23822	86.7157	100 - 19 - 3.34 - 0.407	http://nonlinear.com/redirect/outbound?p=hmdb&param=HMDB31695		389.181	1	3.3488
3.35_389.1814m/z	95045	Zingerone glucoside	M+CH3OH+H	C17H24O8	36.8	2.23822	86.7157	100 - 19 - 3.34 - 0.407	http://nonlinear.com/redirect/outbound?p=hmdb&param=HMDB40558		389.181	1	3.3488
3.40_334.9130m/z	C10H3MnNOP2S	Formula C10H3MnNOP2S determined by elemental composition	M+CH3OH+H	C10H3MnNOP2S	38.9	1.35717	95.9042	100 - 12.1 - 5.39 - 0.555	http://nonlinear.com/redirect/outbound?p=EleCompFormula&param=C10H3MnNOP2S		334.913	1	3.39962
3.40_334.9130m/z	C10H3NaP4S	Formula C10H3NaP4S determined by elemental composition	M+CH3OH+H	C10H3NaP4S	38.5	-2.79915	96.054	100 - 11.7 - 5.14 - 0.51	http://nonlinear.com/redirect/outbound?p=EleCompFormula&param=C10H3NaP4S		334.913	1	3.39962
3.40_334.9130m/z	C10H4NaO5PS	Formula C10H4NaO5PS determined by elemental composition	M+2Na-H	C10H4NaO5PS	39	1.26773	96.5839	100 - 11.9 - 6.19 - 0.642 - 0.104	http://nonlinear.com/redirect/outbound?p=EleCompFormula&param=C10H4NaO5PS		334.913	1	3.39962
3.40_334.9130m/z	C11H11MnNO4P2S	Formula C11H11MnNO4P2S determined by elemental composition	M+H-2H2O	C11H11MnNO4P2S	38.8	1.10752	95.3213	100 - 13.3 - 6.16 - 0.707 - 0.101	http://nonlinear.com/redirect/outbound?p=EleCompFormula&param=C11H11MnNO4P2S		334.913	1	3.39962
3.40_334.9130m/z	C11H11NaO3P4S	Formula C11H11NaO3P4S determined by elemental composition	M+H-2H2O	C11H11NaO3P4S	38.6	-2.28426	95.5475	100 - 12.9 - 5.91 - 0.656	http://nonlinear.com/redirect/outbound?p=EleCompFormula&param=C11H11NaO3P4S		334.913	1	3.39962
3.40_334.9130m/z	C11H7MnNO2P2S	Formula C11H7MnNO2P2S determined by elemental composition	M+H	C11H7MnNO2P2S	38.7	1.227	95.1918	100 - 13.2 - 5.74 - 0.645	http://nonlinear.com/redirect/outbound?p=EleCompFormula&param=C11H7MnNO2P2S		334.913	1	3.39962
3.40_334.9130m/z	C11H7NaOP4S	Formula C11H7NaOP4S determined by elemental composition	M+H	C11H7NaOP4S	38.5	-2.53068	95.3366	100 - 12.8 - 5.48 - 0.596	http://nonlinear.com/redirect/outbound?p=EleCompFormula&param=C11H7NaOP4S		334.913	1	3.39962
3.40_334.9130m/z	C11H8OP4S	Formula C11H8OP4S determined by elemental composition	M+Na	C11H8OP4S	38.4	-2.7078	95.3281	100 - 12.8 - 5.48 - 0.597	http://nonlinear.com/redirect/outbound?p=EleCompFormula&param=C11H8OP4S		334.913	1	3.39962
3.40_334.9130m/z	C11H9MnNO3P2S	Formula C11H9MnNO3P2S determined by elemental composition	M+H-H2O	C11H9MnNO3P2S	38.8	1.16419	95.2966	100 - 13.3 - 5.95 - 0.676	http://nonlinear.com/redirect/outbound?p=EleCompFormula&param=C11H9MnNO3P2S		334.913	1	3.39962
3.40_334.9130m/z	C11H9NaO2P4S	Formula C11H9NaO2P4S determined by elemental composition	M+H-H2O	C11H9NaO2P4S	38.5	-2.40117	95.4422	100 - 12.9 - 5.69 - 0.626	http://nonlinear.com/redirect/outbound?p=EleCompFormula&param=C11H9NaO2P4S		334.913	1	3.39962
3.40_334.9130m/z	C2H10CaMnN2NaPSSi	Formula C2H10CaMnN2NaPSSi determined by elemental composition	M+ACN+Na	C2H10CaMnN2NaPSSi	38.7	-1.21583	95.0243	100 - 8.89 - 8.79 - 0.695 - 2.4 - 0.212 - 0.182 - 0 - 0.197	http://nonlinear.com/redirect/outbound?p=EleCompFormula&param=C2H10CaMnN2NaPSSi		334.913	1	3.39962
3.40_334.9130m/z	C2H11N2NaO4P4SSi	Formula C2H11N2NaO4P4SSi determined by elemental composition	M+H	C2H11N2NaO4P4SSi	39.4	0.109285	97.037	100 - 9.05 - 8.96 - 0.584 - 0.253	http://nonlinear.com/redirect/outbound?p=EleCompFormula&param=C2H11N2NaO4P4SSi		334.913	1	3.39962
3.40_334.9130m/z	C2H12N2O4P4SSi	Formula C2H12N2O4P4SSi determined by elemental composition	M+Na	C2H12N2O4P4SSi	39.4	0.118205	97.0259	100 - 9.06 - 8.96 - 0.585 - 0.253	http://nonlinear.com/redirect/outbound?p=EleCompFormula&param=C2H12N2O4P4SSi		334.913	1	3.39962
3.40_334.9130m/z	C2H8CaMnN2O3P2Si	Formula C2H8CaMnN2O3P2Si determined by elemental composition	M+ACN+H	C2H8CaMnN2O3P2Si	38.6	2.04856	95.5522	100 - 8.18 - 4.83 - 0.35 - 2.22 - 0.184 - 0 - 0 - 0.194	http://nonlinear.com/redirect/outbound?p=EleCompFormula&param=C2H8CaMnN2O3P2Si		334.913	1	3.39962
3.40_334.9130m/z	C2H8CaNNaO2P4Si	Formula C2H8CaNNaO2P4Si determined by elemental composition	M+ACN+H	C2H8CaNNaO2P4Si	38.5	-2.23549	95.0556	100 - 7.78 - 4.59 - 0.315 - 2.2 - 0.174 - 0 - 0 - 0.193	http://nonlinear.com/redirect/outbound?p=EleCompFormula&param=C2H8CaNNaO2P4Si		334.913	1	3.39962
3.40_334.9130m/z	C2H9CaNO2P4Si	Formula C2H9CaNO2P4Si determined by elemental composition	M+ACN+Na	C2H9CaNO2P4Si	38.4	-2.41549	95.0654	100 - 7.79 - 4.59 - 0.315 - 2.2 - 0.174 - 0 - 0 - 0.193	http://nonlinear.com/redirect/outbound?p=EleCompFormula&param=C2H9CaNO2P4Si		334.913	1	3.39962
3.40_334.9130m/z	C3H10MnO3P2SSi	Formula C3H10MnO3P2SSi determined by elemental composition	M+ACN+Na	C3H10MnO3P2SSi	39.1	-1.20285	96.9474	100 - 9.35 - 8.78 - 0.591 - 0.236	http://nonlinear.com/redirect/outbound?p=EleCompFormula&param=C3H10MnO3P2SSi		334.913	1	3.39962
3.40_334.9130m/z	C3H13MnN3O2P4S	Formula C3H13MnN3O2P4S determined by elemental composition	M+H	C3H13MnN3O2P4S	39	-0.633369	95.5531	100 - 5.37 - 5.05 - 0.23	http://nonlinear.com/redirect/outbound?p=EleCompFormula&param=C3H13MnN3O2P4S		334.913	1	3.39962
3.40_334.9130m/z	C3H15MnN3O3P4S	Formula C3H15MnN3O3P4S determined by elemental composition	M+H-H2O	C3H15MnN3O3P4S	39	-0.600966	95.7749	100 - 5.43 - 5.26 - 0.244	http://nonlinear.com/redirect/outbound?p=EleCompFormula&param=C3H15MnN3O3P4S		334.913	1	3.39962
3.40_334.9130m/z	C3H7CaMnN3O2P2Si	Formula C3H7CaMnN3O2P2Si determined by elemental composition	M+CH3OH+H	C3H7CaMnN3O2P2Si	38.6	1.98748	95.3734	100 - 9.58 - 4.74 - 0.398 - 2.21 - 0.214 - 0 - 0 - 0.193	http://nonlinear.com/redirect/outbound?p=EleCompFormula&param=C3H7CaMnN3O2P2Si		334.913	1	3.39962
3.40_334.9130m/z	C3H7CaN2NaOP4Si	Formula C3H7CaN2NaOP4Si determined by elemental composition	M+CH3OH+H	C3H7CaN2NaOP4Si	38.6	-2.16885	95.5402	100 - 9.17 - 4.5 - 0.36 - 2.2 - 0.204 - 0 - 0 - 0.193	http://nonlinear.com/redirect/outbound?p=EleCompFormula&param=C3H7CaN2NaOP4Si		334.913	1	3.39962
3.40_334.9130m/z	C3H8CaN2NaO6PSi	Formula C3H8CaN2NaO6PSi determined by elemental composition	M+2Na-H	C3H8CaN2NaO6PSi	38.7	1.92399	96.0351	100 - 9.38 - 5.54 - 0.465 - 2.25 - 0.213 - 0.11 - 0 - 0.194	http://nonlinear.com/redirect/outbound?p=EleCompFormula&param=C3H8CaN2NaO6PSi		334.913	1	3.39962
3.40_334.9130m/z	C3H9MnNaO3P2SSi	Formula C3H9MnNaO3P2SSi determined by elemental composition	M+ACN+H	C3H9MnNaO3P2SSi	39.1	-1.11386	96.9585	100 - 9.34 - 8.77 - 0.59 - 0.236	http://nonlinear.com/redirect/outbound?p=EleCompFormula&param=C3H9MnNaO3P2SSi		334.913	1	3.39962
3.40_334.9130m/z	C4H11MnNNaO5PSi	Formula C4H11MnNNaO5PSi determined by elemental composition	M+2Na-H	C4H11MnNNaO5PSi	39.1	-1.33379	97.1868	100 - 10.1 - 4.74 - 0.277	http://nonlinear.com/redirect/outbound?p=EleCompFormula&param=C4H11MnNNaO5PSi		334.913	1	3.39962
3.40_334.9130m/z	C4H2MnO10Si	Formula C4H2MnO10Si determined by elemental composition	M+ACN+H	C4H2MnO10Si	39.2	-2.01444	98.2035	100 - 9.81 - 5.74 - 0.365	http://nonlinear.com/redirect/outbound?p=EleCompFormula&param=C4H2MnO10Si		334.913	1	3.39962
3.40_334.9130m/z	C4H4N2O10P2S	Formula C4H4N2O10P2S determined by elemental composition	M+H	C4H4N2O10P2S	39.1	-1.36832	97.1382	100 - 6.28 - 6.74 - 0.379 - 0.142	http://nonlinear.com/redirect/outbound?p=EleCompFormula&param=C4H4N2O10P2S		334.913	1	3.39962
3.40_334.9130m/z	C4H5O6P3SSi	Formula C4H5O6P3SSi determined by elemental composition	M+CH3OH+H	C4H5O6P3SSi	38.6	2.05995	95.2741	100 - 10.5 - 9.5 - 0.756 - 0.299	http://nonlinear.com/redirect/outbound?p=EleCompFormula&param=C4H5O6P3SSi		334.913	1	3.39962
3.40_334.9130m/z	C4H6N2O11P2S	Formula C4H6N2O11P2S determined by elemental composition	M+H-H2O	C4H6N2O11P2S	39.1	-1.2983	96.9899	100 - 6.35 - 6.95 - 0.396 - 0.156	http://nonlinear.com/redirect/outbound?p=EleCompFormula&param=C4H6N2O11P2S		334.913	1	3.39962
3.40_334.9130m/z	C4H7NaO9P2Si	Formula C4H7NaO9P2Si determined by elemental composition	M+Na	C4H7NaO9P2Si	39.2	1.79847	98.0286	100 - 9.83 - 5.53 - 0.346	http://nonlinear.com/redirect/outbound?p=EleCompFormula&param=C4H7NaO9P2Si		334.913	1	3.39962
3.40_334.9130m/z	C4H8MnNNaO2P2SSi	Formula C4H8MnNNaO2P2SSi determined by elemental composition	M+CH3OH+H	C4H8MnNNaO2P2SSi	38.9	-1.08066	95.8169	100 - 10.7 - 8.7 - 0.691 - 0.227	http://nonlinear.com/redirect/outbound?p=EleCompFormula&param=C4H8MnNNaO2P2SSi		334.913	1	3.39962
3.40_334.9130m/z	C4H8N2O12P2S	Formula C4H8N2O12P2S determined by elemental composition	M+H-2H2O	C4H8N2O12P2S	39.1	-1.23508	96.8416	100 - 6.41 - 7.16 - 0.413 - 0.171	http://nonlinear.com/redirect/outbound?p=EleCompFormula&param=C4H8N2O12P2S		334.913	1	3.39962
3.40_334.9130m/z	C4H8O9P2Si	Formula C4H8O9P2Si determined by elemental composition	M+2Na-H	C4H8O9P2Si	39.1	1.93612	98.0194	100 - 9.84 - 5.53 - 0.346	http://nonlinear.com/redirect/outbound?p=EleCompFormula&param=C4H8O9P2Si		334.913	1	3.39962
3.40_334.9130m/z	C5H11CaMnN3O2P2S	Formula C5H11CaMnN3O2P2S determined by elemental composition	M+H	C5H11CaMnN3O2P2S	38.8	1.10917	95.586	100 - 7.51 - 5.84 - 0.528 - 2.25 - 0.174 - 0.117 - 0 - 0.194	http://nonlinear.com/redirect/outbound?p=EleCompFormula&param=C5H11CaMnN3O2P2S		334.913	1	3.39962
3.40_334.9130m/z	C5H11CaN2NaOP4S	Formula C5H11CaN2NaOP4S determined by elemental composition	M+H	C5H11CaN2NaOP4S	38.4	-2.6485	95.1021	100 - 7.1 - 5.61 - 0.49 - 2.23 - 0.164 - 0.111 - 0 - 0.194	http://nonlinear.com/redirect/outbound?p=EleCompFormula&param=C5H11CaN2NaOP4S		334.913	1	3.39962
3.40_334.9130m/z	C5H11MnNNaO4PS	Formula C5H11MnNNaO4PS determined by elemental composition	M+2Na-H	C5H11MnNNaO4PS	38.9	-2.12573	97.1773	100 - 6.85 - 5.54 - 0.333	http://nonlinear.com/redirect/outbound?p=EleCompFormula&param=C5H11MnNNaO4PS		334.913	1	3.39962
3.40_334.9130m/z	C5H12CaN2OP4S	Formula C5H12CaN2OP4S determined by elemental composition	M+Na	C5H12CaN2OP4S	38.4	-2.83393	95.1117	100 - 7.12 - 5.61 - 0.49 - 2.23 - 0.164 - 0.111 - 0 - 0.194	http://nonlinear.com/redirect/outbound?p=EleCompFormula&param=C5H12CaN2OP4S		334.913	1	3.39962
3.40_334.9130m/z	C5H13CaMnN3O3P2S	Formula C5H13CaMnN3O3P2S determined by elemental composition	M+H-H2O	C5H13CaMnN3O3P2S	38.9	1.05239	95.7834	100 - 7.57 - 6.05 - 0.547 - 2.26 - 0.176 - 0.121 - 0 - 0.194	http://nonlinear.com/redirect/outbound?p=EleCompFormula&param=C5H13CaMnN3O3P2S		334.913	1	3.39962
3.40_334.9130m/z	C5H13CaN2NaO2P4S	Formula C5H13CaN2NaO2P4S determined by elemental composition	M+H-H2O	C5H13CaN2NaO2P4S	38.5	-2.51297	95.3008	100 - 7.16 - 5.82 - 0.508 - 2.24 - 0.166 - 0.116 - 0 - 0.194	http://nonlinear.com/redirect/outbound?p=EleCompFormula&param=C5H13CaN2NaO2P4S		334.913	1	3.39962
3.40_334.9130m/z	C5H15CaMnN3O4P2S	Formula C5H15CaMnN3O4P2S determined by elemental composition	M+H-2H2O	C5H15CaMnN3O4P2S	39	1.00117	95.98	100 - 7.63 - 6.27 - 0.566 - 2.27 - 0.179 - 0.126 - 0 - 0.195	http://nonlinear.com/redirect/outbound?p=EleCompFormula&param=C5H15CaMnN3O4P2S		334.913	1	3.39962
3.40_334.9130m/z	C5H15CaN2NaO3P4S	Formula C5H15CaN2NaO3P4S determined by elemental composition	M+H-2H2O	C5H15CaN2NaO3P4S	38.5	-2.39061	95.4988	100 - 7.23 - 6.03 - 0.526 - 2.26 - 0.169 - 0.121 - 0 - 0.194	http://nonlinear.com/redirect/outbound?p=EleCompFormula&param=C5H15CaN2NaO3P4S		334.913	1	3.39962
3.40_334.9130m/z	C5H2MnN5NaO6Si	Formula C5H2MnN5NaO6Si determined by elemental composition	M+H	C5H2MnN5NaO6Si	38.7	1.43125	95.4531	100 - 12.6 - 5.21 - 0.423	http://nonlinear.com/redirect/outbound?p=EleCompFormula&param=C5H2MnN5NaO6Si		334.913	1	3.39962
3.40_334.9130m/z	C5H2MnO9S	Formula C5H2MnO9S determined by elemental composition	M+ACN+H	C5H2MnO9S	38.8	-2.79844	97.5543	100 - 6.57 - 6.55 - 0.385 - 0.129	http://nonlinear.com/redirect/outbound?p=EleCompFormula&param=C5H2MnO9S		334.913	1	3.39962
3.40_334.9130m/z	C5H3CaN3NaP3S	Formula C5H3CaN3NaP3S determined by elemental composition	M+ACN+H	C5H3CaN3NaP3S	38.4	2.62535	95.1506	100 - 7.34 - 5.42 - 0.488 - 2.22 - 0.168 - 0.107 - 0 - 0.194	http://nonlinear.com/redirect/outbound?p=EleCompFormula&param=C5H3CaN3NaP3S		334.913	1	3.39962
3.40_334.9130m/z	C5H3MnN5O6Si	Formula C5H3MnN5O6Si determined by elemental composition	M+Na	C5H3MnN5O6Si	38.7	1.53333	95.4446	100 - 12.6 - 5.22 - 0.423	http://nonlinear.com/redirect/outbound?p=EleCompFormula&param=C5H3MnN5O6Si		334.913	1	3.39962
3.40_334.9130m/z	C5H3N4NaO5P2Si	Formula C5H3N4NaO5P2Si determined by elemental composition	M+Na	C5H3N4NaO5P2Si	38.5	-2.48916	95.5908	100 - 12.2 - 4.96 - 0.378	http://nonlinear.com/redirect/outbound?p=EleCompFormula&param=C5H3N4NaO5P2Si		334.913	1	3.39962
3.40_334.9130m/z	C5H4CaN3P3S	Formula C5H4CaN3P3S determined by elemental composition	M+ACN+Na	C5H4CaN3P3S	38.4	2.83979	95.1603	100 - 7.35 - 5.42 - 0.489 - 2.22 - 0.168 - 0.107 - 0 - 0.194	http://nonlinear.com/redirect/outbound?p=EleCompFormula&param=C5H4CaN3P3S		334.913	1	3.39962
3.40_334.9130m/z	C5H4MnN5NaO7Si	Formula C5H4MnN5NaO7Si determined by elemental composition	M+H-H2O	C5H4MnN5NaO7Si	38.8	1.35799	95.5594	100 - 12.6 - 5.43 - 0.452	http://nonlinear.com/redirect/outbound?p=EleCompFormula&param=C5H4MnN5NaO7Si		334.913	1	3.39962
3.40_334.9130m/z	C5H4N4O5P2Si	Formula C5H4N4O5P2Si determined by elemental composition	M+2Na-H	C5H4N4O5P2Si	38.5	-2.67657	95.5823	100 - 12.2 - 4.96 - 0.378	http://nonlinear.com/redirect/outbound?p=EleCompFormula&param=C5H4N4O5P2Si		334.913	1	3.39962
3.40_334.9130m/z	C5H5NNaOP3SSi	Formula C5H5NNaOP3SSi determined by elemental composition	M+ACN+Na	C5H5NNaOP3SSi	38.9	0.268362	95.0555	100 - 11.7 - 8.61 - 0.755 - 0.216	http://nonlinear.com/redirect/outbound?p=EleCompFormula&param=C5H5NNaOP3SSi		334.913	1	3.39962
3.40_334.9130m/z	C5H5PSSi	Formula C5H5PSSi determined by elemental composition	2M+Na	C5H5PSSi	39.1	0.0615494	95.6331	100 - 11.3 - 8.35 - 0.697 - 0.196	http://nonlinear.com/redirect/outbound?p=EleCompFormula&param=C5H5PSSi		334.913	1	3.39962
3.40_334.9130m/z	C5H6MnN2NaP3Si	Formula C5H6MnN2NaP3Si determined by elemental composition	M+ACN+H	C5H6MnN2NaP3Si	39.1	0.184245	95.48	100 - 11.3 - 3.83 - 0.219	http://nonlinear.com/redirect/outbound?p=EleCompFormula&param=C5H6MnN2NaP3Si		334.913	1	3.39962
3.40_334.9130m/z	C5H6MnN5NaO8Si	Formula C5H6MnN5NaO8Si determined by elemental composition	M+H-2H2O	C5H6MnN5NaO8Si	38.8	1.29188	95.6654	100 - 12.7 - 5.64 - 0.481	http://nonlinear.com/redirect/outbound?p=EleCompFormula&param=C5H6MnN5NaO8Si		334.913	1	3.39962
3.40_334.9130m/z	C5H7MnN2P3Si	Formula C5H7MnN2P3Si determined by elemental composition	M+ACN+Na	C5H7MnN2P3Si	39	0.200591	95.4715	100 - 11.3 - 3.83 - 0.219	http://nonlinear.com/redirect/outbound?p=EleCompFormula&param=C5H7MnN2P3Si		334.913	1	3.39962
3.40_334.9130m/z	C5H7NaO8P2S	Formula C5H7NaO8P2S determined by elemental composition	M+Na	C5H7NaO8P2S	39.2	1.06233	97.5181	100 - 6.59 - 6.35 - 0.372 - 0.116	http://nonlinear.com/redirect/outbound?p=EleCompFormula&param=C5H7NaO8P2S		334.913	1	3.39962
3.40_334.9130m/z	C5H8MnNNaOP2S2	Formula C5H8MnNNaOP2S2 determined by elemental composition	M+CH3OH+H	C5H8MnNNaOP2S2	38.7	-1.84128	95.6088	100 - 7.5 - 9.49 - 0.626 - 0.283	http://nonlinear.com/redirect/outbound?p=EleCompFormula&param=C5H8MnNNaOP2S2		334.913	1	3.39962
3.40_334.9130m/z	C5H8O8P2S	Formula C5H8O8P2S determined by elemental composition	M+2Na-H	C5H8O8P2S	39.2	1.14418	97.528	100 - 6.61 - 6.35 - 0.373 - 0.117	http://nonlinear.com/redirect/outbound?p=EleCompFormula&param=C5H8O8P2S		334.913	1	3.39962
3.40_334.9130m/z	C5HMnNO9Si	Formula C5HMnNO9Si determined by elemental composition	M+CH3OH+H	C5HMnNO9Si	38.9	-1.95439	96.9388	100 - 11.2 - 5.67 - 0.422	http://nonlinear.com/redirect/outbound?p=EleCompFormula&param=C5HMnNO9Si		334.913	1	3.39962
3.40_334.9130m/z	C6H12MnNNaO2P2S2	Formula C6H12MnNNaO2P2S2 determined by elemental composition	M+H	C6H12MnNNaO2P2S2	38.8	-1.66469	96.2238	100 - 8.67 - 9.78 - 0.754 - 0.31	http://nonlinear.com/redirect/outbound?p=EleCompFormula&param=C6H12MnNNaO2P2S2		334.913	1	3.39962
3.40_334.9130m/z	C6H13MnNO2P2S2	Formula C6H13MnNO2P2S2 determined by elemental composition	M+Na	C6H13MnNO2P2S2	38.8	-1.78078	96.2316	100 - 8.68 - 9.78 - 0.755 - 0.31	http://nonlinear.com/redirect/outbound?p=EleCompFormula&param=C6H13MnNO2P2S2		334.913	1	3.39962
3.40_334.9130m/z	C6H14MnNNaO3P2S2	Formula C6H14MnNNaO3P2S2 determined by elemental composition	M+H-H2O	C6H14MnNNaO3P2S2	38.8	-1.5795	96.07	100 - 8.73 - 9.99 - 0.778 - 0.33	http://nonlinear.com/redirect/outbound?p=EleCompFormula&param=C6H14MnNNaO3P2S2		334.913	1	3.39962
3.40_334.9130m/z	C6H16MnNNaO4P2S2	Formula C6H16MnNNaO4P2S2 determined by elemental composition	M+H-2H2O	C6H16MnNNaO4P2S2	38.8	-1.50259	95.9162	100 - 8.79 - 10.2 - 0.802 - 0.351	http://nonlinear.com/redirect/outbound?p=EleCompFormula&param=C6H16MnNNaO4P2S2		334.913	1	3.39962
3.40_334.9130m/z	C6H2CaN2O10S	Formula C6H2CaN2O10S determined by elemental composition	M+H	C6H2CaN2O10S	39.1	0.37422	95.7413	100 - 8.42 - 7.56 - 0.719 - 2.36 - 0.205 - 0.156 - 0 - 0.196	http://nonlinear.com/redirect/outbound?p=EleCompFormula&param=C6H2CaN2O10S		334.913	1	3.39962
3.40_334.9130m/z	C6H2MnN5NaO5S	Formula C6H2MnN5NaO5S determined by elemental composition	M+H	C6H2MnN5NaO5S	39.6	0.743574	98.6775	100 - 9.33 - 5.94 - 0.491	http://nonlinear.com/redirect/outbound?p=EleCompFormula&param=C6H2MnN5NaO5S		334.913	1	3.39962
3.40_334.9130m/z	C6H3MnN5O5S	Formula C6H3MnN5O5S determined by elemental composition	M+Na	C6H3MnN5O5S	39.5	0.797194	98.6681	100 - 9.34 - 5.94 - 0.492	http://nonlinear.com/redirect/outbound?p=EleCompFormula&param=C6H3MnN5O5S		334.913	1	3.39962
3.40_334.9130m/z	C6H3N4O8P3	Formula C6H3N4O8P3 determined by elemental composition	M+H-H2O	C6H3N4O8P3	39	-0.217967	95.4709	100 - 8.29 - 1.95 - 0.142	http://nonlinear.com/redirect/outbound?p=EleCompFormula&param=C6H3N4O8P3		334.913	1	3.39962
3.40_334.9130m/z	C6H3NaO17	Formula C6H3NaO17 determined by elemental composition	M+H-2H2O	C6H3NaO17	39.1	0.181719	95.9393	100 - 7.17 - 3.72 - 0.253	http://nonlinear.com/redirect/outbound?p=EleCompFormula&param=C6H3NaO17		334.913	1	3.39962
3.40_334.9130m/z	C6H3NO3P4S	Formula C6H3NO3P4S determined by elemental composition	M+ACN+H	C6H3NO3P4S	38.9	2.63737	97.8465	100 - 7.8 - 5.4 - 0.37	http://nonlinear.com/redirect/outbound?p=EleCompFormula&param=C6H3NO3P4S		334.913	1	3.39962
3.40_334.9130m/z	C6H4CaN2O11S	Formula C6H4CaN2O11S determined by elemental composition	M+H-H2O	C6H4CaN2O11S	39	0.355056	95.5877	100 - 8.49 - 7.77 - 0.741 - 2.38 - 0.208 - 0.161 - 0 - 0.197	http://nonlinear.com/redirect/outbound?p=EleCompFormula&param=C6H4CaN2O11S		334.913	1	3.39962
3.40_334.9130m/z	C6H4MnN5NaO6S	Formula C6H4MnN5NaO6S determined by elemental composition	M+H-H2O	C6H4MnN5NaO6S	39.6	0.705507	98.7004	100 - 9.39 - 6.15 - 0.514 - 0.103	http://nonlinear.com/redirect/outbound?p=EleCompFormula&param=C6H4MnN5NaO6S		334.913	1	3.39962
3.40_334.9130m/z	C6H5MnNO10Si	Formula C6H5MnNO10Si determined by elemental composition	M+H	C6H5MnNO10Si	38.8	-1.76695	96.1132	100 - 12.4 - 6.01 - 0.514 - 0.108	http://nonlinear.com/redirect/outbound?p=EleCompFormula&param=C6H5MnNO10Si		334.913	1	3.39962
3.40_334.9130m/z	C6H5N4O9P3	Formula C6H5N4O9P3 determined by elemental composition	M+H-2H2O	C6H5N4O9P3	39.1	-0.207344	95.691	100 - 8.35 - 2.16 - 0.161	http://nonlinear.com/redirect/outbound?p=EleCompFormula&param=C6H5N4O9P3		334.913	1	3.39962
3.40_334.9130m/z	C6H5NNaP3S2	Formula C6H5NNaP3S2 determined by elemental composition	M+ACN+Na	C6H5NNaP3S2	39.2	-0.579257	96.5079	100 - 8.51 - 9.36 - 0.704 - 0.27	http://nonlinear.com/redirect/outbound?p=EleCompFormula&param=C6H5NNaP3S2		334.913	1	3.39962
3.40_334.9130m/z	C6H6CaN2O12S	Formula C6H6CaN2O12S determined by elemental composition	M+H-2H2O	C6H6CaN2O12S	39	0.33778	95.434	100 - 8.55 - 7.98 - 0.763 - 2.39 - 0.211 - 0.166 - 0 - 0.197	http://nonlinear.com/redirect/outbound?p=EleCompFormula&param=C6H6CaN2O12S		334.913	1	3.39962
3.40_334.9130m/z	C6H6MnN5NaO4P2	Formula C6H6MnN5NaO4P2 determined by elemental composition	M+H-H2O	C6H6MnN5NaO4P2	38.3	-2.91202	95.108	100 - 8.54 - 1.15	http://nonlinear.com/redirect/outbound?p=EleCompFormula&param=C6H6MnN5NaO4P2		334.913	1	3.39962
3.40_334.9130m/z	C6H6MnN5NaO7S	Formula C6H6MnN5NaO7S determined by elemental composition	M+H-2H2O	C6H6MnN5NaO7S	39.6	0.671169	98.7993	100 - 9.45 - 6.36 - 0.537 - 0.116	http://nonlinear.com/redirect/outbound?p=EleCompFormula&param=C6H6MnN5NaO7S		334.913	1	3.39962
3.40_334.9130m/z	C6H7MnNO11Si	Formula C6H7MnNO11Si determined by elemental composition	M+H-H2O	C6H7MnNO11Si	38.8	-1.67653	96.2087	100 - 12.4 - 6.22 - 0.543 - 0.121	http://nonlinear.com/redirect/outbound?p=EleCompFormula&param=C6H7MnNO11Si		334.913	1	3.39962
3.40_334.9130m/z	C6H8MnN5NaO5P2	Formula C6H8MnN5NaO5P2 determined by elemental composition	M+H-2H2O	C6H8MnN5NaO5P2	38.4	-2.77023	95.3437	100 - 8.6 - 1.36	http://nonlinear.com/redirect/outbound?p=EleCompFormula&param=C6H8MnN5NaO5P2		334.913	1	3.39962
3.40_334.9130m/z	C6H9MnNO12Si	Formula C6H9MnNO12Si determined by elemental composition	M+H-2H2O	C6H9MnNO12Si	38.9	-1.59489	96.3034	100 - 12.5 - 6.43 - 0.572 - 0.134	http://nonlinear.com/redirect/outbound?p=EleCompFormula&param=C6H9MnNO12Si		334.913	1	3.39962
3.40_334.9130m/z	C6HMnNO8S	Formula C6HMnNO8S determined by elemental composition	M+CH3OH+H	C6HMnNO8S	39.1	-2.71502	98.7096	100 - 7.97 - 6.44 - 0.46 - 0.122	http://nonlinear.com/redirect/outbound?p=EleCompFormula&param=C6HMnNO8S		334.913	1	3.39962
3.40_334.9130m/z	C6HN4O7P3	Formula C6HN4O7P3 determined by elemental composition	M+H	C6HN4O7P3	39	-0.229711	95.2505	100 - 8.23 - 1.74 - 0.124	http://nonlinear.com/redirect/outbound?p=EleCompFormula&param=C6HN4O7P3		334.913	1	3.39962
3.40_334.9130m/z	C6HNaO16	Formula C6HNaO16 determined by elemental composition	M+H-H2O	C6HNaO16	39.1	0.191009	95.7188	100 - 7.11 - 3.51 - 0.236	http://nonlinear.com/redirect/outbound?p=EleCompFormula&param=C6HNaO16		334.913	1	3.39962
3.40_334.9130m/z	C7H10CaN4NaO2P3S	Formula C7H10CaN4NaO2P3S determined by elemental composition	M+H-2H2O	C7H10CaN4NaO2P3S	38.7	2.07854	95.7398	100 - 10 - 6.05 - 0.676 - 2.26 - 0.231 - 0.121 - 0 - 0.194	http://nonlinear.com/redirect/outbound?p=EleCompFormula&param=C7H10CaN4NaO2P3S		334.913	1	3.39962
3.40_334.9130m/z	C7H2N2O2P4S	Formula C7H2N2O2P4S determined by elemental composition	M+CH3OH+H	C7H2N2O2P4S	39.1	2.55872	98.2972	100 - 9.2 - 5.31 - 0.426	http://nonlinear.com/redirect/outbound?p=EleCompFormula&param=C7H2N2O2P4S		334.913	1	3.39962
3.40_334.9130m/z	C7H4N2NaO5P3	Formula C7H4N2NaO5P3 determined by elemental composition	M+Na	C7H4N2NaO5P3	38.5	2.28118	95.2835	100 - 8.54 - 1.35	http://nonlinear.com/redirect/outbound?p=EleCompFormula&param=C7H4N2NaO5P3		334.913	1	3.39962
3.40_334.9130m/z	C7H5CaNaO8S	Formula C7H5CaNaO8S determined by elemental composition	M+Na	C7H5CaNaO8S	38.6	2.92768	96.3481	100 - 8.73 - 7.17 - 0.707 - 2.33 - 0.209 - 0.147 - 0 - 0.196	http://nonlinear.com/redirect/outbound?p=EleCompFormula&param=C7H5CaNaO8S		334.913	1	3.39962
3.40_334.9130m/z	C7H5CaO3P3S	Formula C7H5CaO3P3S determined by elemental composition	M+CH3OH+H	C7H5CaO3P3S	39.1	-0.990423	96.5923	100 - 8.54 - 6.12 - 0.606 - 2.26 - 0.198 - 0.123 - 0 - 0.195	http://nonlinear.com/redirect/outbound?p=EleCompFormula&param=C7H5CaO3P3S		334.913	1	3.39962
3.40_334.9130m/z	C7H5MnNO9S	Formula C7H5MnNO9S determined by elemental composition	M+H	C7H5MnNO9S	39.2	-2.45461	98.9313	100 - 9.14 - 6.74 - 0.554 - 0.141	http://nonlinear.com/redirect/outbound?p=EleCompFormula&param=C7H5MnNO9S		334.913	1	3.39962
3.40_334.9130m/z	C7H5N2O5P3	Formula C7H5N2O5P3 determined by elemental composition	M+2Na-H	C7H5N2O5P3	38.5	2.45544	95.2943	100 - 8.55 - 1.35	http://nonlinear.com/redirect/outbound?p=EleCompFormula&param=C7H5N2O5P3		334.913	1	3.39962
3.40_334.9130m/z	C7H6CaN4NaP3S	Formula C7H6CaN4NaP3S determined by elemental composition	M+H	C7H6CaN4NaP3S	38.6	2.30277	95.5543	100 - 9.9 - 5.63 - 0.629 - 2.24 - 0.225 - 0.112 - 0 - 0.194	http://nonlinear.com/redirect/outbound?p=EleCompFormula&param=C7H6CaN4NaP3S		334.913	1	3.39962
3.40_334.9130m/z	C7H7CaN4P3S	Formula C7H7CaN4P3S determined by elemental composition	M+Na	C7H7CaN4P3S	38.5	2.46626	95.5453	100 - 9.91 - 5.63 - 0.629 - 2.24 - 0.225 - 0.112 - 0 - 0.194	http://nonlinear.com/redirect/outbound?p=EleCompFormula&param=C7H7CaN4P3S		334.913	1	3.39962
3.40_334.9130m/z	C7H7MnNO10S	Formula C7H7MnNO10S determined by elemental composition	M+H-H2O	C7H7MnNO10S	39.2	-2.329	98.6695	100 - 9.2 - 6.95 - 0.577 - 0.155	http://nonlinear.com/redirect/outbound?p=EleCompFormula&param=C7H7MnNO10S		334.913	1	3.39962
3.40_334.9130m/z	C7H8CaN4NaOP3S	Formula C7H8CaN4NaOP3S determined by elemental composition	M+H-H2O	C7H8CaN4NaOP3S	38.6	2.1849	95.6474	100 - 9.96 - 5.84 - 0.652 - 2.25 - 0.228 - 0.117 - 0 - 0.194	http://nonlinear.com/redirect/outbound?p=EleCompFormula&param=C7H8CaN4NaOP3S		334.913	1	3.39962
3.40_334.9130m/z	C7H9MnNO11S	Formula C7H9MnNO11S determined by elemental composition	M+H-2H2O	C7H9MnNO11S	39.2	-2.2156	98.4085	100 - 9.26 - 7.16 - 0.6 - 0.169	http://nonlinear.com/redirect/outbound?p=EleCompFormula&param=C7H9MnNO11S		334.913	1	3.39962
3.40_334.9130m/z	C8H10N2O5P4S	Formula C8H10N2O5P4S determined by elemental composition	M+H-2H2O	C8H10N2O5P4S	39	2.08805	97.7363	100 - 10.5 - 6.05 - 0.559	http://nonlinear.com/redirect/outbound?p=EleCompFormula&param=C8H10N2O5P4S		334.913	1	3.39962
3.40_334.9130m/z	C8H11CaO5P3S	Formula C8H11CaO5P3S determined by elemental composition	M+H-H2O	C8H11CaO5P3S	39	-0.849618	96.1152	100 - 9.77 - 6.64 - 0.721 - 2.3 - 0.229 - 0.135 - 0 - 0.195	http://nonlinear.com/redirect/outbound?p=EleCompFormula&param=C8H11CaO5P3S		334.913	1	3.39962
3.40_334.9130m/z	C8H11MnN3NaP3S	Formula C8H11MnN3NaP3S determined by elemental composition	M+H-H2O	C8H11MnN3NaP3S	39.2	-0.499168	96.8057	100 - 10.7 - 5.04 - 0.461	http://nonlinear.com/redirect/outbound?p=EleCompFormula&param=C8H11MnN3NaP3S		334.913	1	3.39962
3.40_334.9130m/z	C8H13CaO6P3S	Formula C8H13CaO6P3S determined by elemental composition	M+H-2H2O	C8H13CaO6P3S	39	-0.808242	95.8604	100 - 9.83 - 6.85 - 0.745 - 2.31 - 0.232 - 0.14 - 0 - 0.195	http://nonlinear.com/redirect/outbound?p=EleCompFormula&param=C8H13CaO6P3S		334.913	1	3.39962
3.40_334.9130m/z	C8H13MnN3NaOP3S	Formula C8H13MnN3NaOP3S determined by elemental composition	M+H-2H2O	C8H13MnN3NaOP3S	39.3	-0.474854	96.9149	100 - 10.7 - 5.25 - 0.486	http://nonlinear.com/redirect/outbound?p=EleCompFormula&param=C8H13MnN3NaOP3S		334.913	1	3.39962
3.40_334.9130m/z	C8H2CaN4O4S	Formula C8H2CaN4O4S determined by elemental composition	M+2Na-H	C8H2CaN4O4S	38.7	-1.46176	95.055	100 - 11.1 - 6.57 - 0.786 - 2.29 - 0.258 - 0.133 - 0 - 0.195	http://nonlinear.com/redirect/outbound?p=EleCompFormula&param=C8H2CaN4O4S		334.913	1	3.39962
3.40_334.9130m/z	C8H2MnNaO4P	Formula C8H2MnNaO4P determined by elemental composition	M+ACN+Na	C8H2MnNaO4P	38.8	1.2877	95.3745	100 - 8.83 - 1.16	http://nonlinear.com/redirect/outbound?p=EleCompFormula&param=C8H2MnNaO4P		334.913	1	3.39962
3.40_334.9130m/z	C8H6N2O3P4S	Formula C8H6N2O3P4S determined by elemental composition	M+H	C8H6N2O3P4S	39	2.3133	97.5185	100 - 10.4 - 5.62 - 0.51	http://nonlinear.com/redirect/outbound?p=EleCompFormula&param=C8H6N2O3P4S		334.913	1	3.39962
3.40_334.9130m/z	C8H8N2O4P4S	Formula C8H8N2O4P4S determined by elemental composition	M+H-H2O	C8H8N2O4P4S	39	2.1949	97.6276	100 - 10.4 - 5.83 - 0.534	http://nonlinear.com/redirect/outbound?p=EleCompFormula&param=C8H8N2O4P4S		334.913	1	3.39962
3.40_334.9130m/z	C8H9CaO4P3S	Formula C8H9CaO4P3S determined by elemental composition	M+H	C8H9CaO4P3S	39	-0.895433	96.2681	100 - 9.71 - 6.43 - 0.697 - 2.28 - 0.226 - 0.13 - 0 - 0.195	http://nonlinear.com/redirect/outbound?p=EleCompFormula&param=C8H9CaO4P3S		334.913	1	3.39962
3.40_334.9130m/z	C8HCaN4NaO4S	Formula C8HCaN4NaO4S determined by elemental composition	M+Na	C8HCaN4NaO4S	38.7	-1.35996	95.0659	100 - 11.1 - 6.57 - 0.786 - 2.29 - 0.257 - 0.133 - 0 - 0.195	http://nonlinear.com/redirect/outbound?p=EleCompFormula&param=C8HCaN4NaO4S		334.913	1	3.39962
3.40_334.9130m/z	C9H2N2NaO8PS	Formula C9H2N2NaO8PS determined by elemental composition	M+H-H2O	C9H2N2NaO8PS	39.1	-1.1965	96.743	100 - 11.6 - 6.78 - 0.697 - 0.142	http://nonlinear.com/redirect/outbound?p=EleCompFormula&param=C9H2N2NaO8PS		334.913	1	3.39962
3.40_334.9130m/z	C9H4MnO2P2S	Formula C9H4MnO2P2S determined by elemental composition	M+ACN+H	C9H4MnO2P2S	39.1	1.39889	97.1306	100 - 10.7 - 5.44 - 0.504	http://nonlinear.com/redirect/outbound?p=EleCompFormula&param=C9H4MnO2P2S		334.913	1	3.39962
3.40_334.9130m/z	C9H4N2NaO9PS	Formula C9H4N2NaO9PS determined by elemental composition	M+H-2H2O	C9H4N2NaO9PS	39	-1.13824	96.4871	100 - 11.7 - 6.99 - 0.725 - 0.156	http://nonlinear.com/redirect/outbound?p=EleCompFormula&param=C9H4N2NaO9PS		334.913	1	3.39962
3.40_334.9130m/z	C9HN2O7PS	Formula C9HN2O7PS determined by elemental composition	M+Na	C9HN2O7PS	39.1	-1.34868	96.9884	100 - 11.5 - 6.57 - 0.67 - 0.128	http://nonlinear.com/redirect/outbound?p=EleCompFormula&param=C9HN2O7PS		334.913	1	3.39962
5.03_360.1882m/z	103495	Ala Ala Ala Ser	M+ACN+H	C12H22N4O6	36.7	1.39424	85.1617	100 - 14.9 - 2.27 - 0.229			360.188	1	5.02818
5.03_360.1882m/z	103596	Ala Ala Gly Thr	M+ACN+H	C12H22N4O6	36.7	1.39424	85.1617	100 - 14.9 - 2.27 - 0.229			360.188	1	5.02818
5.03_360.1882m/z	103780	Ala Ala Ser Ala	M+ACN+H	C12H22N4O6	36.7	1.39424	85.1617	100 - 14.9 - 2.27 - 0.229			360.188	1	5.02818
5.03_360.1882m/z	103805	Ala Ala Thr Gly	M+ACN+H	C12H22N4O6	36.7	1.39424	85.1617	100 - 14.9 - 2.27 - 0.229			360.188	1	5.02818
5.03_360.1882m/z	105496	Ala Gly Ala Thr	M+ACN+H	C12H22N4O6	36.7	1.39424	85.1617	100 - 14.9 - 2.27 - 0.229			360.188	1	5.02818
5.03_360.1882m/z	105800	Ala Gly Thr Ala	M+ACN+H	C12H22N4O6	36.7	1.39424	85.1617	100 - 14.9 - 2.27 - 0.229			360.188	1	5.02818
5.03_360.1882m/z	109480	Ala Ser Ala Ala	M+ACN+H	C12H22N4O6	36.7	1.39424	85.1617	100 - 14.9 - 2.27 - 0.229			360.188	1	5.02818
5.03_360.1882m/z	109885	Ala Thr Ala Gly	M+ACN+H	C12H22N4O6	36.7	1.39424	85.1617	100 - 14.9 - 2.27 - 0.229			360.188	1	5.02818
5.03_360.1882m/z	109980	Ala Thr Gly Ala	M+ACN+H	C12H22N4O6	36.7	1.39424	85.1617	100 - 14.9 - 2.27 - 0.229			360.188	1	5.02818
5.03_360.1882m/z	143495	Gly Ala Ala Thr	M+ACN+H	C12H22N4O6	36.7	1.39424	85.1617	100 - 14.9 - 2.27 - 0.229			360.188	1	5.02818
5.03_360.1882m/z	143799	Gly Ala Thr Ala	M+ACN+H	C12H22N4O6	36.7	1.39424	85.1617	100 - 14.9 - 2.27 - 0.229			360.188	1	5.02818
5.03_360.1882m/z	145796	Gly Gly Ser Val	M+ACN+H	C12H22N4O6	36.7	1.39424	85.1617	100 - 14.9 - 2.27 - 0.229			360.188	1	5.02818
5.03_360.1882m/z	145834	Gly Gly Val Ser	M+ACN+H	C12H22N4O6	36.7	1.39424	85.1617	100 - 14.9 - 2.27 - 0.229			360.188	1	5.02818
5.03_360.1882m/z	146994	Gly Lys Ser Ser	M+H-H2O	C14H27N5O7	36.3	1.17601	82.8049	100 - 17.5 - 2.89 - 0.328			360.188	1	5.02818
5.03_360.1882m/z	149596	Gly Ser Gly Val	M+ACN+H	C12H22N4O6	36.7	1.39424	85.1617	100 - 14.9 - 2.27 - 0.229			360.188	1	5.02818
5.03_360.1882m/z	149654	Gly Ser Lys Ser	M+H-H2O	C14H27N5O7	36.3	1.17601	82.8049	100 - 17.5 - 2.89 - 0.328			360.188	1	5.02818
5.03_360.1882m/z	149787	Gly Ser Ser Lys	M+H-H2O	C14H27N5O7	36.3	1.17601	82.8049	100 - 17.5 - 2.89 - 0.328			360.188	1	5.02818
5.03_360.1882m/z	149824	Gly Ser Val Gly	M+ACN+H	C12H22N4O6	36.7	1.39424	85.1617	100 - 14.9 - 2.27 - 0.229			360.188	1	5.02818
5.03_360.1882m/z	149879	Gly Thr Ala Ala	M+ACN+H	C12H22N4O6	36.7	1.39424	85.1617	100 - 14.9 - 2.27 - 0.229			360.188	1	5.02818
5.03_360.1882m/z	150394	Gly Val Gly Ser	M+ACN+H	C12H22N4O6	36.7	1.39424	85.1617	100 - 14.9 - 2.27 - 0.229			360.188	1	5.02818
5.03_360.1882m/z	150584	Gly Val Ser Gly	M+ACN+H	C12H22N4O6	36.7	1.39424	85.1617	100 - 14.9 - 2.27 - 0.229			360.188	1	5.02818
5.03_360.1882m/z	15647	Asn Ile Asn	M+H	C14H25N5O6	36.4	1.23498	83.0213	100 - 17.5 - 2.68 - 0.29			360.188	1	5.02818
5.03_360.1882m/z	16139	Thr His Ala	M+CH3OH+H	C13H21N5O5	36.5	1.35588	84.1566	100 - 16.3 - 2.28 - 0.227			360.188	1	5.02818
5.03_360.1882m/z	16173	Asn Ser Val	M+ACN+H	C12H22N4O6	36.7	1.39424	85.1617	100 - 14.9 - 2.27 - 0.229			360.188	1	5.02818
5.03_360.1882m/z	16218	Leu Leu Ala	M+2Na-H	C15H29N3O4	35.7	3.90908	83.0926	100 - 17.8 - 2.32 - 0.225			360.188	1	5.02818
5.03_360.1882m/z	16942	Asp Lys Gly	M+ACN+H	C12H22N4O6	36.7	1.39424	85.1617	100 - 14.9 - 2.27 - 0.229			360.188	1	5.02818
5.03_360.1882m/z	16947	Gly Lys Asp	M+ACN+H	C12H22N4O6	36.7	1.39424	85.1617	100 - 14.9 - 2.27 - 0.229			360.188	1	5.02818
5.03_360.1882m/z	16956	Gln Val Asn	M+H	C14H25N5O6	36.3	1.23498	83.0213	100 - 17.5 - 2.68 - 0.29			360.188	1	5.02818
5.03_360.1882m/z	169794	Lys Gly Ser Ser	M+H-H2O	C14H27N5O7	36.3	1.17601	82.8049	100 - 17.5 - 2.89 - 0.328			360.188	1	5.02818
5.03_360.1882m/z	17107	Ala His Thr	M+CH3OH+H	C13H21N5O5	36.5	1.35588	84.1566	100 - 16.3 - 2.28 - 0.227			360.188	1	5.02818
5.03_360.1882m/z	17178	Ile Ile Ala	M+2Na-H	C15H29N3O4	35.7	3.90908	83.0926	100 - 17.8 - 2.32 - 0.225			360.188	1	5.02818
5.03_360.1882m/z	173594	Lys Ser Gly Ser	M+H-H2O	C14H27N5O7	36.3	1.17601	82.8049	100 - 17.5 - 2.89 - 0.328			360.188	1	5.02818
5.03_360.1882m/z	173784	Lys Ser Ser Gly	M+H-H2O	C14H27N5O7	36.3	1.17601	82.8049	100 - 17.5 - 2.89 - 0.328			360.188	1	5.02818
5.03_360.1882m/z	17972	Val Gln Asn	M+H	C14H25N5O6	36.3	1.23498	83.0213	100 - 17.5 - 2.68 - 0.29			360.188	1	5.02818
5.03_360.1882m/z	18069	His Ala Thr	M+CH3OH+H	C13H21N5O5	36.5	1.35588	84.1566	100 - 16.3 - 2.28 - 0.227			360.188	1	5.02818
5.03_360.1882m/z	18107	Ile Ala Ile	M+2Na-H	C15H29N3O4	35.7	3.90908	83.0926	100 - 17.8 - 2.32 - 0.225			360.188	1	5.02818
5.03_360.1882m/z	18188	Ala Gln Thr	M+ACN+H	C12H22N4O6	36.7	1.39424	85.1617	100 - 14.9 - 2.27 - 0.229			360.188	1	5.02818
5.03_360.1882m/z	18363	Ala Ile Ile	M+2Na-H	C15H29N3O4	35.7	3.90908	83.0926	100 - 17.8 - 2.32 - 0.225			360.188	1	5.02818
5.03_360.1882m/z	18526	Gly Asp Lys	M+ACN+H	C12H22N4O6	36.7	1.39424	85.1617	100 - 14.9 - 2.27 - 0.229			360.188	1	5.02818
5.03_360.1882m/z	18862	Ala Ile Leu	M+2Na-H	C15H29N3O4	35.7	3.90908	83.0926	100 - 17.8 - 2.32 - 0.225			360.188	1	5.02818
5.03_360.1882m/z	18935	Leu Ala Leu	M+2Na-H	C15H29N3O4	35.7	3.90908	83.0926	100 - 17.8 - 2.32 - 0.225			360.188	1	5.02818
5.03_360.1882m/z	18950	Val Ser Asn	M+ACN+H	C12H22N4O6	36.7	1.39424	85.1617	100 - 14.9 - 2.27 - 0.229			360.188	1	5.02818
5.03_360.1882m/z	18956	Asn Asn Leu	M+H	C14H25N5O6	36.3	1.23498	83.0213	100 - 17.5 - 2.68 - 0.29			360.188	1	5.02818
5.03_360.1882m/z	19277	Ile Leu Ala	M+2Na-H	C15H29N3O4	35.7	3.90908	83.0926	100 - 17.8 - 2.32 - 0.225			360.188	1	5.02818
5.03_360.1882m/z	19588	Val Asn Ser	M+ACN+H	C12H22N4O6	36.7	1.39424	85.1617	100 - 14.9 - 2.27 - 0.229			360.188	1	5.02818
5.03_360.1882m/z	19680	Ala Thr Gln	M+ACN+H	C12H22N4O6	36.7	1.39424	85.1617	100 - 14.9 - 2.27 - 0.229			360.188	1	5.02818
5.03_360.1882m/z	19695	Leu Ile Ala	M+2Na-H	C15H29N3O4	35.7	3.90908	83.0926	100 - 17.8 - 2.32 - 0.225			360.188	1	5.02818
5.03_360.1882m/z	19952	Leu Ala Ile	M+2Na-H	C15H29N3O4	35.7	3.90908	83.0926	100 - 17.8 - 2.32 - 0.225			360.188	1	5.02818
5.03_360.1882m/z	20190	Thr Gln Ala	M+ACN+H	C12H22N4O6	36.7	1.39424	85.1617	100 - 14.9 - 2.27 - 0.229			360.188	1	5.02818
5.03_360.1882m/z	20238	Ser Asn Val	M+ACN+H	C12H22N4O6	36.7	1.39424	85.1617	100 - 14.9 - 2.27 - 0.229			360.188	1	5.02818
5.03_360.1882m/z	20824	Gln Ala Thr	M+ACN+H	C12H22N4O6	36.7	1.39424	85.1617	100 - 14.9 - 2.27 - 0.229			360.188	1	5.02818
5.03_360.1882m/z	20998	Ser Val Asn	M+ACN+H	C12H22N4O6	36.7	1.39424	85.1617	100 - 14.9 - 2.27 - 0.229			360.188	1	5.02818
5.03_360.1882m/z	21295	His Thr Ala	M+CH3OH+H	C13H21N5O5	36.5	1.35588	84.1566	100 - 16.3 - 2.28 - 0.227			360.188	1	5.02818
5.03_360.1882m/z	21447	Ala Leu Leu	M+2Na-H	C15H29N3O4	35.7	3.90908	83.0926	100 - 17.8 - 2.32 - 0.225			360.188	1	5.02818
5.03_360.1882m/z	21799	Ile Ala Leu	M+2Na-H	C15H29N3O4	35.7	3.90908	83.0926	100 - 17.8 - 2.32 - 0.225			360.188	1	5.02818
[truncated: 1,110 more rows]

## Sheet: Unknowns C18
Compound	Neutral mass (Da)	m/z	Charge	Retention time (min)	CCS (angstrom^2)	Chromatographic peak width (min)	Anova (p)	q Value	Max Fold Change	Highest Mean	Lowest Mean	Isotope Distribution	Adducts
3.53_240.8813m/z		240.881	2	3.52918	258.478	0.231217	5.77017e-05	0.0364098	4.48519	Negative	Positive	100 - 14.5
3.58_332.8826m/z		332.883	1	3.58	169.273	0.541167	0.0294314	1	Infinity	Negative	Positive	100
5.13_158.0680n	158.068	317.143	1	5.12982	172.856	0.5691	0.038059	1	1.28252	Negative	Positive	100 - 64.8 - 6.58	M+ACN+H, 2M+H, 2M+ACN+H
3.53_273.3929n	273.393	256.39	1	3.52918	132.323	0.309967	0.117299	1	1.54109	Negative	Positive	100 - 26	M+H-H2O, 2M+3H2O+2H
3.53_341.8404m/z		341.84	2	3.52918	277.743	0.309967	0.12494	1	1.41149	Negative	Positive	100 - 38
3.89_144.0863n	144.086	186.12	1	3.88997	145.994	0.388717	0.127046	1	1.30296	Negative	Positive	100 - 7.04	M+H-H2O, M+ACN+H
4.20_351.6828m/z		351.683	2	4.19993	307.899	0.180383	0.138542	1	3.10157	Negative	Positive	100 - 41.3
3.53_378.3571m/z		378.357	2	3.52918	285.175	0.309967	0.150272	1	2.51271	Negative	Positive	100 - 15.7
3.71_131.0547n	131.055	173.089	1	3.70958	135.423	0.851133	0.156797	1	1.17005	Negative	Positive	100 - 3.58	M+H, M+ACN+H
3.40_740.7128m/z		740.713	2	3.39962	355.442	0.208317	0.158073	1	3.07998	Positive	Negative	100 - 11.2 - 20.5
3.53_257.8713m/z		257.871	2	3.52918	262.495	0.309967	0.167822	1	1.53049	Negative	Positive	100 - 27.9
5.03_259.1148n	259.115	260.122	1	5.02818	167.73	0.749483	0.177695	1	1.12531	Negative	Positive	100 - 17.6	M+H-H2O, M+H, M+ACN+H
3.35_657.7474n	657.747	690.781	1	3.3488	222.293	0.619917	0.197824	1	1.10645	Negative	Positive	100 - 4.36 - 0.436	M+H-H2O, M+CH3OH+H, 2M+3H2O+2H
3.35_215.1630m/z		215.163	1	3.3488	148.855	0.259133	0.250703	1	1.51054	Positive	Negative	100
4.33_187.1046m/z		187.105	1	4.3295	145.944	0.800317	0.252182	1	1.09384	Negative	Positive	100 - 20.4
3.58_203.8781n	203.878	204.885	1	3.58	153.305	0.541167	0.257727	1	1.73261	Negative	Positive	100 - 0.34	M+H, M+ACN+H
3.58_202.8819n	202.882	225.871	1	3.58	130.832	0.309967	0.258086	1	1.13461	Negative	Positive	100 - 28.9	M+Na, 2M+3H2O+2H
3.53_499.7614n	499.761	272.87	2	3.52918	262.123	0.309967	0.269857	1	1.13111	Negative	Positive	100 - 21.8 - 19.8 - 7.83	M+2H, M+2Na
3.71_119.9843n	119.984	142.974	1	3.70958	144.408	0.49035	0.283243	1	1.76584	Negative	Positive	100 - 0.361	M+Na, M+ACN+H
4.64_102.0522m/z		102.052	1	4.63947	116.513	0.4116	0.293522	1	1.25331	Negative	Positive	100
3.40_735.7072m/z		735.707	1	3.39962	180.829	0.129567	0.295957	1	1.76734	Positive	Negative	98.4 - 100
3.53_317.3466m/z		317.347	1	3.52918	139.894	0.25915	0.322023	1	1.45958	Negative	Positive	100 - 28.9
4.20_116.0740m/z		116.074	1	4.19993	118.109	0.569117	0.326779	1	1.06722	Positive	Negative	100
3.53_490.7798m/z		490.78	1	3.52918	151.588	0.1804	0.328349	1	2.69054	Negative	Positive	100 - 22.3
3.53_359.8139n	359.814	360.821	1	3.52918	143.343	0.309967	0.348551	1	1.58261	Negative	Positive	100 - 32.3 - 19	M+H, 2M+3H2O+2H
3.48_312.8393m/z		312.839	2	3.47837	274.14	0.231217	0.392199	1	1.17184	Negative	Positive	100 - 13.6
3.35_579.7815n	579.782	580.789	1	3.3488	204.4	0.30995	0.411038	1	1.43868	Positive	Negative	100 - 15.7	M+H, M+Na
4.33_296.1561n	296.156	329.19	1	4.3295	177.333	0.49035	0.418471	1	1.17775	Negative	Positive	100 - 14.3	M+CH3OH+H, M+ACN+Na
4.33_249.1409n	249.141	214.127	1	4.3295	150.919	0.698683	0.432289	1	1.05882	Negative	Positive	100 - 6.98 - 0.225	M+H-2H2O, M+Na
3.58_341.3472m/z		341.347	1	3.58	143.637	0.231217	0.440179	1	1.52348	Positive	Negative	100
3.27_816.0747m/z		816.075	3	3.27005	522.514	0.30995	0.441055	1	1.43529	Negative	Positive	100 - 24.3
3.35_989.3712m/z		989.371	3	3.3488	559.715	0.30995	0.450338	1	1.20464	Negative	Positive	95.1 - 100 - 39.7
4.20_228.1301m/z		228.13	1	4.19993	154.311	0.411583	0.460553	1	1.0895	Negative	Positive	100
3.53_279.3935m/z		279.394	2	3.52918	261.974	0.25915	0.465069	1	1.32814	Negative	Positive	100 - 44.7
3.27_859.3946m/z		859.395	3	3.27005	535.332	0.30995	0.473096	1	1.24026	Negative	Positive	100 - 29.6 - 12.3
3.35_215.2792m/z		215.279	1	3.3488	150.872	0.388717	0.486127	1	1.07299	Positive	Negative	100
3.53_244.8812m/z		244.881	2	3.52918	258.362	0.25915	0.489361	1	1.12457	Negative	Positive	100 - 27.7
3.66_79.9676n	79.9676	182.924	1	3.65877	150.358	0.7495	0.490172	1	2.17386	Negative	Positive	100	M+H, 2M+Na
3.53_231.8635n	231.864	264.897	1	3.52918	156.91	0.439533	0.498278	1	1.05146	Positive	Negative	100 - 2.98 - 0.494	M+CH3OH+H, M+2Na-H
5.03_365.6817m/z		365.682	2	5.02818	304.1	0.5691	0.501015	1	1.38312	Positive	Negative	100 - 43.6
3.53_639.7203n	639.72	672.754	1	3.52918	176.752	0.388717	0.507847	1	1.00439	Negative	Positive	100 - 15.7	M+CH3OH+H, M+2Na
3.58_282.8730m/z		282.873	2	3.58	266.275	0.231217	0.513203	1	1.0769	Negative	Positive	100 - 66.7
5.03_273.1334n	273.133	274.141	1	5.02818	165.598	0.5691	0.519382	1	1.09549	Negative	Positive	100 - 5.4	M+H, M+ACN+H
3.35_942.0319m/z		942.032	3	3.3488	535.079	0.388717	0.529387	1	1.21843	Negative	Positive	100 - 27
5.08_351.6762m/z		351.676	2	5.079	300.692	0.49035	0.529816	1	1.05075	Negative	Positive	100 - 62.1
3.35_902.7174m/z		902.717	3	3.3488	535.194	0.30995	0.529938	1	1.28878	Negative	Positive	100 - 46.1 - 26.6
3.58_144.9060m/z		144.906	2	3.58	248.753	0.309967	0.535949	1	1.28162	Positive	Negative	100 - 4.2
3.84_160.0936m/z		160.094	1	3.83915	131.284	0.49035	0.545666	1	1.14274	Negative	Positive	100 - 8.35
3.35_350.8297m/z		350.83	1	3.3488	141.44	0.208317	0.545696	1	1.19441	Positive	Negative	100 - 9.43 - 22.8
3.58_264.8596m/z		264.86	2	3.58	262.317	0.388717	0.546671	1	1.11263	Positive	Negative	100 - 12.2
3.58_327.3479m/z		327.348	2	3.58	273.88	0.309967	0.547042	1	1.05078	Negative	Positive	81.2 - 100
3.27_793.7441m/z		793.744	1	3.27005	194.261	0.360783	0.558247	1	1.23135	Negative	Positive	100
3.27_985.3587m/z		985.359	3	3.27005	555.698	0.30995	0.561357	1	1.12563	Negative	Positive	100 - 21.3
3.35_898.7118m/z		898.712	3	3.3488	535.206	0.30995	0.573928	1	1.1618	Positive	Negative	100 - 25.8
3.35_1667.4847n	1667.48	856.732	2	3.3488	397.615	0.518283	0.578483	1	1.20774	Negative	Positive	100 - 21.7 - 14	M+2H, M+2Na
3.53_505.7387n	505.739	253.877	2	3.52918	262.602	0.25915	0.584354	1	1.23462	Negative	Positive	100 - 9.84	M+H, M+2H
3.53_315.3658m/z		315.366	2	3.52918	269.903	0.309967	0.584671	1	1.13604	Positive	Negative	92.4 - 100
3.53_230.8663m/z		230.866	1	3.52918	133.042	0.1804	0.584861	1	1.89418	Negative	Positive	100 - 32
5.03_385.2234n	385.223	430.195	1	5.02818	194.368	0.698667	0.589653	1	1.16081	Negative	Positive	100 - 38.1	M+H, M+2Na-H
3.48_321.8349m/z		321.835	1	3.47837	141.911	0.309967	0.589834	1	1.33524	Positive	Negative	100 - 34
3.53_230.3991m/z		230.399	2	3.52918	254.198	0.388717	0.590197	1	1.04214	Positive	Negative	100 - 36.4 - 13.7
4.28_144.0993m/z		144.099	1	4.27868	127.169	0.541167	0.591707	1	1.04059	Negative	Positive	100 - 37.6
4.33_352.1977n	352.198	317.184	1	4.3295	174.454	0.411583	0.60116	1	1.32745	Negative	Positive	100 - 10.7	M+H-2H2O, M+ACN+Na
3.27_848.7406m/z		848.741	2	3.27005	400.116	0.360783	0.601848	1	1.35654	Positive	Negative	100 - 17.8 - 32.6
3.27_946.0402m/z		946.04	3	3.27005	547.633	0.388717	0.609451	1	1.35438	Negative	Positive	100 - 50.2 - 18.2
3.53_295.3798m/z		295.38	2	3.52918	270.291	0.388717	0.610358	1	1.10956	Positive	Negative	100 - 47.2 - 15.8
3.53_325.8457m/z		325.846	2	3.52918	273.905	0.309967	0.619722	1	1.06374	Negative	Positive	100 - 8.47
3.53_362.7837n	362.784	426.8	1	3.52918	146.505	0.25915	0.620034	1	1.77363	Negative	Positive	100 - 22	M+ACN+Na, 2M+3H2O+2H
3.53_227.8343n	227.834	260.868	1	3.52918	134.51	0.388717	0.621142	1	1.00286	Negative	Positive	100 - 40.9	M+CH3OH+H, M+ACN+H, 2M+3H2O+2H
3.48_487.8797m/z		487.88	1	3.47837	189.58	0.129567	0.626894	1	1.39556	Negative	Positive	100 - 58.6
3.35_285.8505m/z		285.851	2	3.3488	270.495	0.129567	0.62928	1	1.5738	Positive	Negative	100 - 13.6
3.53_383.8115m/z		383.811	1	3.52918	145.039	0.231217	0.654263	1	1.23329	Positive	Negative	100 - 23.5
3.35_986.6999m/z		986.7	2	3.3488	414.071	0.388717	0.660842	1	1.26457	Positive	Negative	100 - 13.2
4.33_272.1680m/z		272.168	1	4.3295	169.061	0.25915	0.670444	1	1.09525	Positive	Negative	95.8 - 100
3.58_214.4034m/z		214.403	2	3.58	250.017	0.129583	0.671054	1	1.00022	Negative	Positive	100 - 89.9
3.27_461.8411n	461.841	462.848	1	3.27005	182.774	0.670733	0.673806	1	1.11143	Negative	Positive	100 - 3.03 - 0.706	M+H, M+Na
3.35_1407.5553n	1407.56	726.767	2	3.3488	372.258	0.619917	0.678668	1	1.16767	Negative	Positive	100 - 20.8 - 15.6 - 0.422	M+2H, M+2Na
3.53_297.8491n	297.849	280.846	1	3.52918	138.48	0.360783	0.680042	1	1.1567	Positive	Negative	100 - 37.3 - 21.3 - 7.62	M+H-H2O, M+Na, 2M+3H2O+2H
3.53_367.8278m/z		367.828	2	3.52918	285.321	0.25915	0.682243	1	1.04713	Positive	Negative	100 - 11.1
3.40_232.1377m/z		232.138	1	3.39962	154.166	0.439533	0.695891	1	1.05404	Negative	Positive	100 - 0.87
3.35_778.0764m/z		778.076	3	3.3488	513.771	0.439533	0.7042	1	1.0929	Positive	Negative	100 - 29.5 - 12.5
3.53_297.3711m/z		297.371	2	3.52918	270.25	0.231217	0.736739	1	1.11286	Negative	Positive	100 - 40.9 - 62.7
3.58_213.8770m/z		213.877	2	3.58	254.76	0.309967	0.737188	1	1.2355	Positive	Negative	100 - 13.5
3.53_331.8534m/z		331.853	2	3.52918	277.907	0.25915	0.742246	1	1.17438	Negative	Positive	100 - 31.4
3.53_625.7570m/z		625.757	2	3.52918	338.175	0.2312	0.742336	1	1.09239	Negative	Positive	100 - 11.6
3.53_281.8847m/z		281.885	2	3.52918	266.297	0.309967	0.750866	1	1.1009	Positive	Negative	100 - 94.5
3.53_302.8503m/z		302.85	1	3.52918	138.023	0.309967	0.753931	1	1.2861	Positive	Negative	100 - 53.7 - 44.7 - 5.91
3.58_290.8511m/z		290.851	2	3.58	270.386	0.309967	0.756452	1	1.20867	Positive	Negative	100 - 17.2 - 33.8
3.35_952.6980m/z		952.698	3	3.3488	543.468	0.439533	0.758786	1	1.01915	Positive	Negative	100 - 28.3 - 4.74
3.58_254.9084m/z		254.908	1	3.58	132.361	0.1804	0.759257	1	1.16349	Positive	Negative	85 - 100
3.58_311.3638m/z		311.364	1	3.58	140.003	0.25915	0.759946	1	1.11471	Positive	Negative	100
3.53_284.8700m/z		284.87	2	3.52918	266.231	0.309967	0.760511	1	1.0127	Negative	Positive	100 - 86.2
3.53_339.8456m/z		339.846	2	3.52918	277.775	0.309967	0.764048	1	1.03526	Positive	Negative	100 - 22 - 10.2
3.53_313.3777m/z		313.378	2	3.52918	269.94	0.309967	0.766823	1	1.03158	Positive	Negative	100 - 44.7 - 22.5
3.35_604.7931m/z		604.793	2	3.3488	350.354	0.619917	0.785135	1	1.00795	Positive	Negative	100 - 4.5 - 2.59
5.08_242.1456m/z		242.146	1	5.079	161.29	0.518283	0.787157	1	1.11026	Negative	Positive	100 - 25.9
3.53_236.4067m/z		236.407	1	3.52918	132.873	0.25915	0.793824	1	1.06144	Negative	Positive	100 - 91.9 - 19.8
3.53_647.6637n	647.664	324.839	2	3.52918	273.923	0.25915	0.795878	1	1.24009	Positive	Negative	100 - 30.4	M+2H, M+2Na
3.53_208.3999n	208.4	222.411	2	3.52918	254.46	0.25915	0.796575	1	1.03281	Positive	Negative	100 - 17.3	M+H-H2O, 2M+3H2O+2H
3.27_740.7700n	740.77	785.741	1	3.27005	191.661	0.49035	0.798358	1	1.03174	Positive	Negative	100 - 8.13 - 1.55	M+H-2H2O, M+2Na-H, M+ACN+Na
3.53_364.8239m/z		364.824	2	3.52918	281.418	0.25915	0.801129	1	1.09466	Negative	Positive	100 - 25.4
3.35_936.7109m/z		936.711	3	3.3488	539.325	0.180383	0.802526	1	1.00084	Positive	Negative	100 - 37.2
3.35_996.0249m/z		996.025	3	3.3488	551.604	0.518283	0.815291	1	1.15044	Positive	Negative	100 - 20.4 - 21.4
3.58_204.4091m/z		204.409	2	3.58	250.392	0.309967	0.820463	1	1.05842	Positive	Negative	100 - 49.2 - 27.6 - 2.77
3.27_104.9052m/z		104.905	1	3.27005	119.325	0.49035	0.822549	1	1.01057	Negative	Positive	100
3.35_994.6917m/z		994.692	3	3.3488	551.607	0.439533	0.825167	1	1.08014	Positive	Negative	100 - 24.8 - 17.8 - 6.33
3.58_248.8749m/z		248.875	2	3.58	258.25	0.309967	0.827144	1	1.04058	Positive	Negative	100 - 4.89
3.58_131.9274n	131.927	114.924	1	3.58	127.01	0.360783	0.828101	1	1.2371	Negative	Positive	100 - 10.1	M+H-H2O, M+Na, M+CH3OH+H
4.28_409.2202n	409.22	374.206	1	4.27868	191.137	0.309967	0.847065	1	1.3418	Negative	Positive	100 - 8.05	M+H-2H2O, M+Na
3.48_560.7760m/z		560.776	2	3.47837	322.693	0.30995	0.853952	1	1.06356	Positive	Negative	100 - 10.6
3.53_349.8547m/z		349.855	2	3.52918	277.618	0.25915	0.86036	1	1.33664	Negative	Positive	100 - 25.4
3.58_269.3880m/z		269.388	2	3.58	257.726	0.388717	0.861236	1	1.06705	Positive	Negative	100 - 77.5 - 29.6
3.35_791.7484m/z		791.748	2	3.3488	385.206	0.5691	0.862453	1	1.17952	Negative	Positive	100 - 23.2 - 18.4 - 0.581
3.58_238.8506n	238.851	252.862	2	3.58	262.629	0.1804	0.863787	1	1.06631	Positive	Negative	100 - 4.69	M+H, 2M+3H2O+2H
3.35_821.3994m/z		821.399	3	3.3488	518.077	0.5691	0.868783	1	1.01527	Positive	Negative	100 - 31.7 - 15.5 - 1.24
3.35_655.7773m/z		655.777	2	3.3488	355.869	0.439533	0.86969	1	1.05448	Negative	Positive	100 - 5.37
3.35_915.7090m/z		915.709	2	3.3488	407.169	0.388717	0.879362	1	1.05672	Positive	Negative	100 - 6.9
3.58_183.8952m/z		183.895	2	3.58	251.285	0.360783	0.888569	1	1.14676	Positive	Negative	100 - 10.7
3.35_1038.0151m/z		1038.02	3	3.3488	567.535	0.49035	0.888659	1	1.07926	Negative	Positive	100 - 36.5 - 27 - 3
5.08_245.1434n	245.143	228.14	1	5.079	156.228	0.5691	0.88917	1	1.09339	Negative	Positive	100 - 8.71	M+H-H2O, M+Na
5.08_415.2105n	415.211	416.218	1	5.079	197.241	0.5691	0.895123	1	1.11445	Negative	Positive	100 - 38.5 - 5.89	M+H, 2M+3H2O+2H
3.35_850.7243m/z		850.724	2	3.3488	390.104	0.5691	0.895411	1	1.00624	Negative	Positive	100 - 8.58 - 6.09
3.58_251.8596m/z		251.86	2	3.58	262.657	0.309967	0.900629	1	1.02941	Negative	Positive	100 - 3.9
3.58_332.8258m/z		332.826	2	3.58	277.891	0.25915	0.902486	1	1.00818	Negative	Positive	100 - 8.47
3.35_866.0524m/z		866.052	3	3.3488	526.711	0.439533	0.902512	1	1.03792	Negative	Positive	100 - 19.3 - 16.1
3.35_994.6922m/z		994.692	2	3.3488	414.047	0.49035	0.90539	1	1.01453	Negative	Positive	100 - 16.1 - 8.3
3.35_850.7097n	850.71	864.721	2	3.3488	395.095	0.619917	0.908382	1	1.08267	Positive	Negative	100 - 18.7 - 11.8 - 0.526	M+ACN+Na, 2M+3H2O+2H
3.53_295.8412m/z		295.841	1	3.52918	138.161	0.231217	0.923158	1	1.45555	Negative	Positive	100 - 44.6 - 7.66
3.35_728.7666m/z		728.767	2	3.3488	374.947	0.439533	0.92348	1	1.03502	Positive	Negative	100 - 3.08
3.58_243.3970m/z		243.397	2	3.58	253.809	0.309967	0.923873	1	1.12511	Positive	Negative	100 - 80.7 - 71
5.08_379.6899m/z		379.69	2	5.079	314.448	0.5691	0.944467	1	1.01491	Negative	Positive	100 - 64.3 - 18.6 - 3.02
3.40_219.8642n	219.864	220.871	1	3.39962	163.9	0.619917	0.944862	1	1.0402	Negative	Positive	100 - 0.555	M+H, M+ACN+H
3.35_1813.4325n	1813.43	929.705	2	3.3488	402.282	0.619917	0.949905	1	1.08537	Positive	Negative	100 - 17.4 - 10 - 0.348	M+2H, M+2Na
3.35_865.0550m/z		865.055	3	3.3488	526.715	0.439533	0.952167	1	1.05618	Positive	Negative	100 - 65.7 - 21.7
3.35_720.7594m/z		720.759	2	3.3488	369.563	0.5691	0.954304	1	1.00757	Positive	Negative	100 - 7.59 - 6.04
3.35_866.7179m/z		866.718	2	3.3488	397.578	0.49035	0.955604	1	1.13534	Positive	Negative	100 - 6.69 - 6.51
3.53_308.8484m/z		308.848	2	3.52918	274.216	0.309967	0.962615	1	1.04721	Negative	Positive	100 - 32.9
3.40_740.7143m/z		740.714	1	3.39962	224.188	0.30995	0.964664	1	1.13643	Negative	Positive	100 - 3.63 - 2.63
3.35_705.7520n	705.752	706.759	1	3.3488	227.617	0.49035	0.966435	1	1.05617	Positive	Negative	100 - 3.64	M+H, M+ACN+Na
5.03_400.7030m/z		400.703	2	5.02818	320.937	0.5691	0.967054	1	1.18656	Negative	Positive	98.1 - 100 - 27.5 - 11.8
3.58_210.8756n	210.876	224.887	2	3.58	249.659	0.231217	0.980927	1	1.00776	Negative	Positive	100 - 42.9	M+2Na-H, 2M+3H2O+2H
4.33_175.1153m/z		175.115	1	4.3295	137.666	0.851133	0.981943	1	1.26837	Positive	Negative	100 - 6.58
3.35_718.7771m/z		718.777	2	3.3488	374.996	0.518283	0.986437	1	1.25068	Positive	Negative	100 - 8.11
3.58_305.8105n	305.811	153.913	2	3.58	248.111	0.569117	0.987565	1	1.1468	Positive	Negative	100 - 6.98	M+H, M+2H
3.35_801.7352m/z		801.735	2	3.3488	385.164	0.5691	0.99143	1	1.07424	Positive	Negative	100 - 7.17 - 8.38
