# Supplementary material for: Human Archaeological Dentin as Source of Polar and Less Polar Metabolites for Untargeted Metabolomic Research: The Case of Yersinia pestis
Source: Metabolites. 2023 Apr 24;13(5):588. doi: 10.3390/metabo13050588 (PMC10223108; doi:10.3390/metabo13050588)
Supplement: Supplementary file 1 [file metabolites-13-00588-s001.zip › metabolites-2315186-supplementary file/metabolites-231586-supplementary file/Annex 2 HILIC.xlsx]

## Sheet: Level 2 ID
Compound	Compound ID	Adducts	Description	Formula	Score	Fragmentation Score	Mass Error (ppm)	Isotope Similarity	Theoretical Isotope Distribution	Link	Neutral mass (Da)	m/z	Charge	Retention time (min)	Anova (p)	q Value	Max Fold Change
5.08_1044.4793n	71077	M+2H, M+2Na, M+H+Na	Aeruginopeptin 228A	C52H68N8O15	35.1	0	-1.04756	76.8218	100 - 60.5 - 21.1 - 5.37 - 1.1 - 0.192		1044.48	523.247	2	5.07945	0	0	Infinity
5.03_417.1871m/z	89242	M+2H+Na	Yayoisaponin B	C56H90O29	31.7	0	0.586592	59.3065	100 - 62.7 - 25.3 - 7.64 - 1.9 - 0.408	http://nonlinear.com/redirect/outbound?p=hmdb&param=HMDB33402		417.187	3	5.02863	0	0	Infinity
5.03_425.1917m/z	92728	M+2H+Na	Tragopogonsaponin N	C62H90O26	30.6	0	-0.604912	53.7403	100 - 69.1 - 28.8 - 8.94 - 2.26 - 0.487	http://nonlinear.com/redirect/outbound?p=hmdb&param=HMDB37930		425.192	3	5.02863	0	0	Infinity
5.13_449.1981m/z	93328	M+2H	Lyciumin B	C44H52N10O11	36.8	0	-0.100001	83.9432	100 - 52.3 - 15.7 - 3.42 - 0.601	http://nonlinear.com/redirect/outbound?p=hmdb&param=HMDB38673		449.198	2	5.13027	0	0	Infinity
5.08_453.2088m/z	85122	M+2Na+H	Tetrocarcin A	C67H96N2O24	29	0	4.08745	49.7844	100 - 75.2 - 32.8 - 10.5 - 2.72 - 0.596 - 0.115			453.209	3	5.07945	0	0	Infinity
4.90_281.1131m/z	89513	M+3H	Albanin H	C50H48O12	32.4	0	3.38021	66.1373	100 - 55.1 - 17.3 - 3.98 - 0.735 - 0.115	http://nonlinear.com/redirect/outbound?p=hmdb&param=HMDB33754		281.113	3	4.89907	0	0	Infinity
4.90_286.1086m/z	551	M+2Na+H	Aclarubicin	C42H53NO15	35.1	0	-1.75298	77.6518	100 - 47 - 13.9 - 3.06 - 0.553			286.109	3	4.89907	0	0	Infinity
4.90_278.1123m/z	3613	M+3H	Galb1-3[Neu5Aca2,6]GalNAca-Thr	C32H53N3O22	36.9	0	3.66694	88.5524	100 - 37.2 - 11.2 - 2.46 - 0.467			278.112	3	4.89907	0	0	Infinity
4.90_275.0692m/z	6284	2M+3H2O+2H	Aminoparathion	C10H16NO3PS	33.9	0	-4.74359	75.1845	100 - 12.3 - 5.83 - 0.618	http://nonlinear.com/redirect/outbound?p=hmdb&param=HMDB01504		275.069	2	4.89907	0	0	Infinity
5.44_371.2618m/z	64004	M+2Na	2-Octaprenyl-3-methyl-6-methoxy-1,4-benzoquinone	C48H72O3	35.9	0	-4.31631	84.4964	100 - 52.9 - 14.3 - 2.64 - 0.373			371.262	2	5.44023	9.54792e-15	1.51297e-14	Infinity
4.90_211.0353m/z	1547	M+2Na	3,5-Pyridinedicarboxylic acid, 2-(hydroxymethyl)-6-methyl-4-(3-nitrophenyl)-, 5-(2-hydroxyethyl) est	C17H16N2O8	36.9	0	3.92142	88.8691	100 - 19.6 - 3.47 - 0.428			211.035	2	4.89907	6.97997e-13	9.86188e-13	Infinity
5.44_184.0683m/z	45043	M+H-2H2O	7-Piperazin-1-yl-thieno[2,3-c] Pyridine (hydrochloride)	C11H13N3S	36.3	0	-3.81719	86.0298	100 - 13.9 - 5.42 - 0.63			184.068	1	5.44023	1.17084e-12	1.63853e-12	Infinity
4.95_559.2720n	265010	M+H, M+ACN+H	Asp Val Arg Gly Asn	C21H37N9O9	29.9	0	1.02143	50.4926	100 - 26.8 - 5.3 - 0.78		559.272	560.279	1	4.94988	1.87136e-10	2.22061e-10	Infinity
4.77_471.2464m/z	71776	M+2Na	Akeboside Ste	C47H76O16	36.5	0	1.16108	83.8079	100 - 52.3 - 16.7 - 3.96 - 0.767 - 0.127			471.246	2	4.76948	3.17937e-05	2.24142e-05	Infinity
2.11_725.4446m/z	93065	M+H-H2O	Alliosterol 1-rhamnoside 16-galactoside	C39H66O13	35.2	0	-3.34555	79.9924	100 - 43.4 - 11.9 - 2.43 - 0.406	http://nonlinear.com/redirect/outbound?p=hmdb&param=HMDB38345		725.445	1	2.10928	0.00788562	0.00423248	Infinity

## Sheet: Multiple hits
Compound	Compound ID	Description	Adducts	Formula	Score	Mass Error (ppm)	Isotope Similarity	Theoretical Isotope Distribution	Link	Neutral mass (Da)	m/z	Charge	Retention time (min)
4.41_420.2134m/z	40334	PC(9:0/0:0)	M+Na	C17H36NO7P	28.8	3.1449	47.8204	100 - 19.4 - 3.23 - 0.383			420.213	1	4.40865
4.41_420.2134m/z	40335	PC(9:0/0:0)[U]	M+Na	C17H36NO7P	28.8	3.1449	47.8204	100 - 19.4 - 3.23 - 0.383			420.213	1	4.40865
4.41_420.2134m/z	40364	PC(0:0/9:0)[U]	M+Na	C17H36NO7P	28.8	3.1449	47.8204	100 - 19.4 - 3.23 - 0.383			420.213	1	4.40865
4.41_420.2134m/z	40779	PE(12:0/0:0)	M+Na	C17H36NO7P	28.8	3.1449	47.8204	100 - 19.4 - 3.23 - 0.383			420.213	1	4.40865
4.41_420.2134m/z	43494	ESTRADIOL DIACETATE	M+ACN+Na	C22H28O4	29.2	-3.14466	49.8616	100 - 24.3 - 3.64 - 0.407			420.213	1	4.40865
4.41_420.2134m/z	46724	PS(13:0/0:0)	M+H-2H2O	C19H38NO9P	29.2	-2.54039	49.008	100 - 21.7 - 4.09 - 0.547			420.213	1	4.40865
4.41_420.2134m/z	47472	Nitenin	M+ACN+Na	C22H28O4	29.2	-3.14466	49.8616	100 - 24.3 - 3.64 - 0.407			420.213	1	4.40865
4.41_420.2134m/z	6456	5-Phenylvaleric acid	2M+ACN+Na	C11H14O2	28.1	-3.14466	44.2053	100 - 12.1 - 1.08	http://nonlinear.com/redirect/outbound?p=hmdb&param=HMDB02043		420.213	1	4.40865
4.41_420.2134m/z	64860	PPHP	2M+ACN+Na	C11H14O2	28.1	-3.14466	44.2053	100 - 12.1 - 1.08			420.213	1	4.40865
4.41_420.2134m/z	65463	S-4-benzyl-3-((S)-3-hydroxy-2,2-dimethyloctanoyl)-5,5-dimethyloxazolidin-2-one	M+2Na-H	C22H33NO4	29.2	3.42596	50.0635	100 - 24.7 - 3.74 - 0.423			420.213	1	4.40865
4.41_420.2134m/z	65464	R-4-benzyl-3-((R)-3-hydroxy-2,2-dimethyloctanoyl)-5,5-dimethyloxazolidin-2-one	M+2Na-H	C22H33NO4	29.2	3.42596	50.0635	100 - 24.7 - 3.74 - 0.423			420.213	1	4.40865
4.41_420.2134m/z	67123	Icaceine	M+2Na-H	C22H33NO4	29.2	3.42596	50.0635	100 - 24.7 - 3.74 - 0.423			420.213	1	4.40865
4.41_420.2134m/z	68336	Methyleugenol	2M+ACN+Na	C11H14O2	28.1	-3.14466	44.2053	100 - 12.1 - 1.08			420.213	1	4.40865
4.41_420.2134m/z	68351	Methylisoeugenol	2M+ACN+Na	C11H14O2	28.1	-3.14466	44.2053	100 - 12.1 - 1.08			420.213	1	4.40865
4.41_420.2134m/z	70136	4-t-Butylbenzoic acid	2M+ACN+Na	C11H14O2	28.1	-3.14466	44.2053	100 - 12.1 - 1.08			420.213	1	4.40865
4.41_420.2134m/z	70280	1,1-Dimethylethyl benzoate	2M+ACN+Na	C11H14O2	28.1	-3.14466	44.2053	100 - 12.1 - 1.08			420.213	1	4.40865
4.41_420.2134m/z	70744	(17Z)-3,11-Dioxopregna-4,17(20)-dien-21-oic acid methyl ester	M+ACN+Na	C22H28O4	29.2	-3.14466	49.8616	100 - 24.3 - 3.64 - 0.407			420.213	1	4.40865
4.41_420.2134m/z	71846	3-Phenylpropyl acetate	2M+ACN+Na	C11H14O2	28.1	-3.14466	44.2053	100 - 12.1 - 1.08			420.213	1	4.40865
4.41_420.2134m/z	71847	2-Phenylpropyl acetate	2M+ACN+Na	C11H14O2	28.1	-3.14466	44.2053	100 - 12.1 - 1.08			420.213	1	4.40865
4.41_420.2134m/z	71848	1-Phenylpropyl acetate	2M+ACN+Na	C11H14O2	28.1	-3.14466	44.2053	100 - 12.1 - 1.08			420.213	1	4.40865
4.41_420.2134m/z	71902	3,5-Dimethoxyallylbenzene	2M+ACN+Na	C11H14O2	28.1	-3.14466	44.2053	100 - 12.1 - 1.08			420.213	1	4.40865
4.41_420.2134m/z	73172	N'-Nitrosoanatabine	2M+ACN+H	C10H11N3O	28.3	-2.22241	44.1011	100 - 12.1 - 0.874			420.213	1	4.40865
4.41_420.2134m/z	84994	TUBERSTEMONINE	M+2Na-H	C22H33NO4	29.2	3.42596	50.0635	100 - 24.7 - 3.74 - 0.423			420.213	1	4.40865
4.41_420.2134m/z	85578	Drotaverine	M+Na	C24H31NO4	29.6	-2.81988	51.0916	100 - 26.8 - 4.28 - 0.505	http://nonlinear.com/redirect/outbound?p=hmdb&param=HMDB15669		420.213	1	4.40865
4.41_420.2134m/z	87525	Phenylmethyl 2-methylpropanoate	2M+ACN+Na	C11H14O2	28.1	-3.14466	44.2053	100 - 12.1 - 1.08	http://nonlinear.com/redirect/outbound?p=hmdb&param=HMDB31250		420.213	1	4.40865
4.41_420.2134m/z	89219	Phenylmethyl butanoate	2M+ACN+Na	C11H14O2	28.1	-3.14466	44.2053	100 - 12.1 - 1.08	http://nonlinear.com/redirect/outbound?p=hmdb&param=HMDB33376		420.213	1	4.40865
4.41_420.2134m/z	89400	4-(4-Methoxyphenyl)-2-butanone	2M+ACN+Na	C11H14O2	28.1	-3.14466	44.2053	100 - 12.1 - 1.08	http://nonlinear.com/redirect/outbound?p=hmdb&param=HMDB33597		420.213	1	4.40865
4.41_420.2134m/z	90373	2-Phenylethyl propanoate	2M+ACN+Na	C11H14O2	28.1	-3.14466	44.2053	100 - 12.1 - 1.08	http://nonlinear.com/redirect/outbound?p=hmdb&param=HMDB35013		420.213	1	4.40865
4.41_420.2134m/z	90441	gamma-Crocetin	M+ACN+Na	C22H28O4	29.2	-3.14466	49.8616	100 - 24.3 - 3.64 - 0.407	http://nonlinear.com/redirect/outbound?p=hmdb&param=HMDB35099		420.213	1	4.40865
4.41_420.2134m/z	91380	alpha,alpha-Dimethylphenethyl formate	2M+ACN+Na	C11H14O2	28.1	-3.14466	44.2053	100 - 12.1 - 1.08	http://nonlinear.com/redirect/outbound?p=hmdb&param=HMDB36235		420.213	1	4.40865
4.41_420.2134m/z	91528	Methyl 4-phenylbutanoate	2M+ACN+Na	C11H14O2	28.1	-3.14466	44.2053	100 - 12.1 - 1.08	http://nonlinear.com/redirect/outbound?p=hmdb&param=HMDB36385		420.213	1	4.40865
4.41_420.2134m/z	92510	2-Methylphenyl 2-methylpropanoate	2M+ACN+Na	C11H14O2	28.1	-3.14466	44.2053	100 - 12.1 - 1.08	http://nonlinear.com/redirect/outbound?p=hmdb&param=HMDB37680		420.213	1	4.40865
4.41_420.2134m/z	92531	p-Tolyl isobutyrate	2M+ACN+Na	C11H14O2	28.1	-3.14466	44.2053	100 - 12.1 - 1.08	http://nonlinear.com/redirect/outbound?p=hmdb&param=HMDB37708		420.213	1	4.40865
4.41_420.2134m/z	92915	3-(2-Hydroxy-4-methylphenyl)-2-butanone	2M+ACN+Na	C11H14O2	28.1	-3.14466	44.2053	100 - 12.1 - 1.08	http://nonlinear.com/redirect/outbound?p=hmdb&param=HMDB38179		420.213	1	4.40865
4.41_420.2134m/z	94812	1-Phenylethyl propanoate	2M+ACN+Na	C11H14O2	28.1	-3.14466	44.2053	100 - 12.1 - 1.08	http://nonlinear.com/redirect/outbound?p=hmdb&param=HMDB40287		420.213	1	4.40865
4.41_420.2134m/z	94870	Osmorhizole	2M+ACN+Na	C11H14O2	28.1	-3.14466	44.2053	100 - 12.1 - 1.08	http://nonlinear.com/redirect/outbound?p=hmdb&param=HMDB40356		420.213	1	4.40865
4.41_420.2134m/z	94919	Ethyl 3-phenylpropanoate	2M+ACN+Na	C11H14O2	28.1	-3.14466	44.2053	100 - 12.1 - 1.08	http://nonlinear.com/redirect/outbound?p=hmdb&param=HMDB40411		420.213	1	4.40865
4.41_420.2134m/z	94932	Propyl phenylacetate	2M+ACN+Na	C11H14O2	28.1	-3.14466	44.2053	100 - 12.1 - 1.08	http://nonlinear.com/redirect/outbound?p=hmdb&param=HMDB40425		420.213	1	4.40865
4.41_420.2134m/z	94933	Isopropyl phenylacetate	2M+ACN+Na	C11H14O2	28.1	-3.14466	44.2053	100 - 12.1 - 1.08	http://nonlinear.com/redirect/outbound?p=hmdb&param=HMDB40426		420.213	1	4.40865
4.41_420.2134m/z	95067	2-Methylpropyl benzoate	2M+ACN+Na	C11H14O2	28.1	-3.14466	44.2053	100 - 12.1 - 1.08	http://nonlinear.com/redirect/outbound?p=hmdb&param=HMDB40583		420.213	1	4.40865
4.41_420.2134m/z	95112	Piperochromanoic acid	M+ACN+Na	C22H28O4	29.2	-3.14466	49.8616	100 - 24.3 - 3.64 - 0.407	http://nonlinear.com/redirect/outbound?p=hmdb&param=HMDB40634		420.213	1	4.40865
4.41_420.2134m/z	95265	2-Ethoxy-5-(1-propenyl)phenol	2M+ACN+Na	C11H14O2	28.1	-3.14466	44.2053	100 - 12.1 - 1.08	http://nonlinear.com/redirect/outbound?p=hmdb&param=HMDB40800		420.213	1	4.40865
4.82_383.1588n	2062	Prazosin	M+H-H2O, 2M+3H2O+2H	C19H21N5O4	24.7	-1.426	25.1761	100 - 22.8 - 3.3 - 0.358		383.159	366.156	1	4.8203
4.82_383.1588n	93291	Niazimin A	M+H-H2O, 2M+3H2O+2H	C18H25NO8	24.5	2.0645	24.7724	100 - 20.4 - 3.62 - 0.456	http://nonlinear.com/redirect/outbound?p=hmdb&param=HMDB38630	383.159	366.156	1	4.8203
4.95_474.2096n	198541	Asn Val Gln Asp	M+H, 2M+3H2O+2H	C18H30N6O9	32.5	4.48604	67.4115	100 - 22.3 - 4.24 - 0.575		474.21	475.217	1	4.94988
4.95_474.2096n	204323	Pro Pro Asp Phe	M+H, 2M+3H2O+2H	C23H30N4O7	33.2	-3.99703	69.6406	100 - 26.9 - 4.93 - 0.677		474.21	475.217	1	4.94988
4.95_474.2096n	204361	Pro Pro Phe Asp	M+H, 2M+3H2O+2H	C23H30N4O7	33.2	-3.99703	69.6406	100 - 26.9 - 4.93 - 0.677		474.21	475.217	1	4.94988
4.90_383.1699m/z	1987	Diamorphine (heroin)	2M+3H2O+2H	C21H23NO5	29.7	2.01402	50.7233	100 - 23.5 - 3.67 - 0.43			383.17	2	4.89907
4.90_383.1699m/z	64376	Allocryptopine	2M+3H2O+2H	C21H23NO5	29.7	2.01402	50.7233	100 - 23.5 - 3.67 - 0.43			383.17	2	4.89907
4.90_383.1699m/z	67702	Fumaricine	2M+3H2O+2H	C21H23NO5	29.7	2.01402	50.7233	100 - 23.5 - 3.67 - 0.43			383.17	2	4.89907
4.90_383.1699m/z	69399	Homochelidonine	2M+3H2O+2H	C21H23NO5	29.7	2.01402	50.7233	100 - 23.5 - 3.67 - 0.43			383.17	2	4.89907
4.90_383.1699m/z	88976	7-Hydroxydehydroglaucine	2M+3H2O+2H	C21H23NO5	29.7	2.01402	50.7233	100 - 23.5 - 3.67 - 0.43	http://nonlinear.com/redirect/outbound?p=hmdb&param=HMDB33084		383.17	2	4.89907
4.90_383.1699m/z	91790	Romucosine D	2M+3H2O+2H	C21H23NO5	29.7	2.01402	50.7233	100 - 23.5 - 3.67 - 0.43	http://nonlinear.com/redirect/outbound?p=hmdb&param=HMDB36765		383.17	2	4.89907
3.48_526.2749n	C21H48MgN4NaO2PSSi	Formula C21H48MgN4NaO2PSSi determined by elemental composition	M+H, M+Na	C21H48MgN4NaO2PSSi	38.8	-0.747249	95.0935	100 - 43.3 - 30.6 - 8.63 - 2.67 - 0.533	http://nonlinear.com/redirect/outbound?p=EleCompFormula&param=C21H48MgN4NaO2PSSi	526.275	549.264	1	3.47875
3.48_526.2749n	C21H50MgMnN5OPSi	Formula C21H50MgMnN5OPSi determined by elemental composition	M+H, M+Na	C21H50MgMnN5OPSi	38.9	-0.782134	95.2781	100 - 42.9 - 25.6 - 6.5 - 1.4 - 0.21	http://nonlinear.com/redirect/outbound?p=EleCompFormula&param=C21H50MgMnN5OPSi	526.275	549.264	1	3.47875
3.48_526.2749n	C22H48MgN4NaOPS2	Formula C22H48MgN4NaOPS2 determined by elemental composition	M+H, M+Na	C22H48MgN4NaOPS2	39.1	-1.18356	96.7358	100 - 40.1 - 30.3 - 8.23 - 2.75 - 0.558 - 0.108	http://nonlinear.com/redirect/outbound?p=EleCompFormula&param=C22H48MgN4NaOPS2	526.275	549.264	1	3.47875
3.48_526.2749n	C22H49MgN2NaO3P2Si	Formula C22H49MgN2NaO3P2Si determined by elemental composition	M+H, M+Na	C22H49MgN2NaO3P2Si	38.5	2.51645	95.3183	100 - 42.9 - 26.1 - 6.69 - 1.51 - 0.237	http://nonlinear.com/redirect/outbound?p=EleCompFormula&param=C22H49MgN2NaO3P2Si	526.275	549.264	1	3.47875
3.48_526.2749n	C22H50MgMnN5PS	Formula C22H50MgMnN5PS determined by elemental composition	M+H, M+Na	C22H50MgMnN5PS	38.9	-1.21844	96.0405	100 - 39.7 - 25.4 - 6.26 - 1.49 - 0.248	http://nonlinear.com/redirect/outbound?p=EleCompFormula&param=C22H50MgMnN5PS	526.275	549.264	1	3.47875
3.48_526.2749n	C23H49MgN2NaO2P2S	Formula C23H49MgN2NaO2P2S determined by elemental composition	M+H, M+Na	C23H49MgN2NaO2P2S	38.8	2.08014	96.2448	100 - 39.7 - 25.8 - 6.43 - 1.6 - 0.274	http://nonlinear.com/redirect/outbound?p=EleCompFormula&param=C23H49MgN2NaO2P2S	526.275	549.264	1	3.47875
3.48_526.2749n	C25H48MgN2O2P2S	Formula C25H48MgN2O2P2S determined by elemental composition	M+H, M+Na	C25H48MgN2O2P2S	38.6	-2.4903	95.911	100 - 41.9 - 26.7 - 6.99 - 1.74 - 0.309	http://nonlinear.com/redirect/outbound?p=EleCompFormula&param=C25H48MgN2O2P2S	526.275	549.264	1	3.47875
3.48_526.2749n	C26H50MgMnNNaOS	Formula C26H50MgMnNNaOS determined by elemental composition	M+H, M+Na	C26H50MgMnNNaOS	38.8	1.39091	95.5405	100 - 42.6 - 26.8 - 7.09 - 1.74 - 0.307	http://nonlinear.com/redirect/outbound?p=EleCompFormula&param=C26H50MgMnNNaOS	526.275	549.264	1	3.47875
5.08_544.2531n	165878	Ile Ser Tyr Tyr	M+H-2H2O, M+2Na-H, 2M+3H2O+2H	C27H36N4O8	31.7	-0.435777	58.9947	100 - 31.4 - 6.41 - 0.981 - 0.123		544.253	509.239	1	5.07945
5.08_544.2531n	167398	Ile Tyr Ser Tyr	M+H-2H2O, M+2Na-H, 2M+3H2O+2H	C27H36N4O8	31.7	-0.435777	58.9947	100 - 31.4 - 6.41 - 0.981 - 0.123		544.253	509.239	1	5.07945
5.08_544.2531n	167474	Ile Tyr Tyr Ser	M+H-2H2O, M+2Na-H, 2M+3H2O+2H	C27H36N4O8	31.7	-0.435777	58.9947	100 - 31.4 - 6.41 - 0.981 - 0.123		544.253	509.239	1	5.07945
5.08_544.2531n	181878	Leu Ser Tyr Tyr	M+H-2H2O, M+2Na-H, 2M+3H2O+2H	C27H36N4O8	31.7	-0.435777	58.9947	100 - 31.4 - 6.41 - 0.981 - 0.123		544.253	509.239	1	5.07945
5.08_544.2531n	183398	Leu Tyr Ser Tyr	M+H-2H2O, M+2Na-H, 2M+3H2O+2H	C27H36N4O8	31.7	-0.435777	58.9947	100 - 31.4 - 6.41 - 0.981 - 0.123		544.253	509.239	1	5.07945
5.08_544.2531n	183474	Leu Tyr Tyr Ser	M+H-2H2O, M+2Na-H, 2M+3H2O+2H	C27H36N4O8	31.7	-0.435777	58.9947	100 - 31.4 - 6.41 - 0.981 - 0.123		544.253	509.239	1	5.07945
5.08_544.2531n	226678	Ser Ile Tyr Tyr	M+H-2H2O, M+2Na-H, 2M+3H2O+2H	C27H36N4O8	31.7	-0.435777	58.9947	100 - 31.4 - 6.41 - 0.981 - 0.123		544.253	509.239	1	5.07945
5.08_544.2531n	227478	Ser Leu Tyr Tyr	M+H-2H2O, M+2Na-H, 2M+3H2O+2H	C27H36N4O8	31.7	-0.435777	58.9947	100 - 31.4 - 6.41 - 0.981 - 0.123		544.253	509.239	1	5.07945
5.08_544.2531n	231238	Ser Tyr Ile Tyr	M+H-2H2O, M+2Na-H, 2M+3H2O+2H	C27H36N4O8	31.7	-0.435777	58.9947	100 - 31.4 - 6.41 - 0.981 - 0.123		544.253	509.239	1	5.07945
5.08_544.2531n	231278	Ser Tyr Leu Tyr	M+H-2H2O, M+2Na-H, 2M+3H2O+2H	C27H36N4O8	31.7	-0.435777	58.9947	100 - 31.4 - 6.41 - 0.981 - 0.123		544.253	509.239	1	5.07945
5.08_544.2531n	231466	Ser Tyr Tyr Ile	M+H-2H2O, M+2Na-H, 2M+3H2O+2H	C27H36N4O8	31.7	-0.435777	58.9947	100 - 31.4 - 6.41 - 0.981 - 0.123		544.253	509.239	1	5.07945
5.08_544.2531n	231468	Ser Tyr Tyr Leu	M+H-2H2O, M+2Na-H, 2M+3H2O+2H	C27H36N4O8	31.7	-0.435777	58.9947	100 - 31.4 - 6.41 - 0.981 - 0.123		544.253	509.239	1	5.07945
5.08_544.2531n	238678	Thr Val Tyr Tyr	M+H-2H2O, M+2Na-H, 2M+3H2O+2H	C27H36N4O8	31.7	-0.435777	58.9947	100 - 31.4 - 6.41 - 0.981 - 0.123		544.253	509.239	1	5.07945
5.08_544.2531n	239438	Thr Tyr Val Tyr	M+H-2H2O, M+2Na-H, 2M+3H2O+2H	C27H36N4O8	31.7	-0.435777	58.9947	100 - 31.4 - 6.41 - 0.981 - 0.123		544.253	509.239	1	5.07945
5.08_544.2531n	239476	Thr Tyr Tyr Val	M+H-2H2O, M+2Na-H, 2M+3H2O+2H	C27H36N4O8	31.7	-0.435777	58.9947	100 - 31.4 - 6.41 - 0.981 - 0.123		544.253	509.239	1	5.07945
5.08_544.2531n	246278	Val Thr Tyr Tyr	M+H-2H2O, M+2Na-H, 2M+3H2O+2H	C27H36N4O8	31.7	-0.435777	58.9947	100 - 31.4 - 6.41 - 0.981 - 0.123		544.253	509.239	1	5.07945
5.08_544.2531n	247418	Val Tyr Thr Tyr	M+H-2H2O, M+2Na-H, 2M+3H2O+2H	C27H36N4O8	31.7	-0.435777	58.9947	100 - 31.4 - 6.41 - 0.981 - 0.123		544.253	509.239	1	5.07945
5.08_544.2531n	247475	Val Tyr Tyr Thr	M+H-2H2O, M+2Na-H, 2M+3H2O+2H	C27H36N4O8	31.7	-0.435777	58.9947	100 - 31.4 - 6.41 - 0.981 - 0.123		544.253	509.239	1	5.07945
5.08_544.2531n	258598	Tyr Ile Ser Tyr	M+H-2H2O, M+2Na-H, 2M+3H2O+2H	C27H36N4O8	31.7	-0.435777	58.9947	100 - 31.4 - 6.41 - 0.981 - 0.123		544.253	509.239	1	5.07945
5.08_544.2531n	258674	Tyr Ile Tyr Ser	M+H-2H2O, M+2Na-H, 2M+3H2O+2H	C27H36N4O8	31.7	-0.435777	58.9947	100 - 31.4 - 6.41 - 0.981 - 0.123		544.253	509.239	1	5.07945
5.08_544.2531n	259398	Tyr Leu Ser Tyr	M+H-2H2O, M+2Na-H, 2M+3H2O+2H	C27H36N4O8	31.7	-0.435777	58.9947	100 - 31.4 - 6.41 - 0.981 - 0.123		544.253	509.239	1	5.07945
5.08_544.2531n	259474	Tyr Leu Tyr Ser	M+H-2H2O, M+2Na-H, 2M+3H2O+2H	C27H36N4O8	31.7	-0.435777	58.9947	100 - 31.4 - 6.41 - 0.981 - 0.123		544.253	509.239	1	5.07945
5.08_544.2531n	261638	Tyr Ser Ile Tyr	M+H-2H2O, M+2Na-H, 2M+3H2O+2H	C27H36N4O8	31.7	-0.435777	58.9947	100 - 31.4 - 6.41 - 0.981 - 0.123		544.253	509.239	1	5.07945
5.08_544.2531n	261678	Tyr Ser Leu Tyr	M+H-2H2O, M+2Na-H, 2M+3H2O+2H	C27H36N4O8	31.7	-0.435777	58.9947	100 - 31.4 - 6.41 - 0.981 - 0.123		544.253	509.239	1	5.07945
5.08_544.2531n	261866	Tyr Ser Tyr Ile	M+H-2H2O, M+2Na-H, 2M+3H2O+2H	C27H36N4O8	31.7	-0.435777	58.9947	100 - 31.4 - 6.41 - 0.981 - 0.123		544.253	509.239	1	5.07945
5.08_544.2531n	261868	Tyr Ser Tyr Leu	M+H-2H2O, M+2Na-H, 2M+3H2O+2H	C27H36N4O8	31.7	-0.435777	58.9947	100 - 31.4 - 6.41 - 0.981 - 0.123		544.253	509.239	1	5.07945
5.08_544.2531n	262238	Tyr Thr Val Tyr	M+H-2H2O, M+2Na-H, 2M+3H2O+2H	C27H36N4O8	31.7	-0.435777	58.9947	100 - 31.4 - 6.41 - 0.981 - 0.123		544.253	509.239	1	5.07945
5.08_544.2531n	262276	Tyr Thr Tyr Val	M+H-2H2O, M+2Na-H, 2M+3H2O+2H	C27H36N4O8	31.7	-0.435777	58.9947	100 - 31.4 - 6.41 - 0.981 - 0.123		544.253	509.239	1	5.07945
5.08_544.2531n	262618	Tyr Val Thr Tyr	M+H-2H2O, M+2Na-H, 2M+3H2O+2H	C27H36N4O8	31.7	-0.435777	58.9947	100 - 31.4 - 6.41 - 0.981 - 0.123		544.253	509.239	1	5.07945
5.08_544.2531n	262675	Tyr Val Tyr Thr	M+H-2H2O, M+2Na-H, 2M+3H2O+2H	C27H36N4O8	31.7	-0.435777	58.9947	100 - 31.4 - 6.41 - 0.981 - 0.123		544.253	509.239	1	5.07945
5.08_544.2531n	263234	Tyr Tyr Ile Ser	M+H-2H2O, M+2Na-H, 2M+3H2O+2H	C27H36N4O8	31.7	-0.435777	58.9947	100 - 31.4 - 6.41 - 0.981 - 0.123		544.253	509.239	1	5.07945
5.08_544.2531n	263274	Tyr Tyr Leu Ser	M+H-2H2O, M+2Na-H, 2M+3H2O+2H	C27H36N4O8	31.7	-0.435777	58.9947	100 - 31.4 - 6.41 - 0.981 - 0.123		544.253	509.239	1	5.07945
5.08_544.2531n	263386	Tyr Tyr Ser Ile	M+H-2H2O, M+2Na-H, 2M+3H2O+2H	C27H36N4O8	31.7	-0.435777	58.9947	100 - 31.4 - 6.41 - 0.981 - 0.123		544.253	509.239	1	5.07945
5.08_544.2531n	263388	Tyr Tyr Ser Leu	M+H-2H2O, M+2Na-H, 2M+3H2O+2H	C27H36N4O8	31.7	-0.435777	58.9947	100 - 31.4 - 6.41 - 0.981 - 0.123		544.253	509.239	1	5.07945
5.08_544.2531n	263416	Tyr Tyr Thr Val	M+H-2H2O, M+2Na-H, 2M+3H2O+2H	C27H36N4O8	31.7	-0.435777	58.9947	100 - 31.4 - 6.41 - 0.981 - 0.123		544.253	509.239	1	5.07945
5.08_544.2531n	263435	Tyr Tyr Val Thr	M+H-2H2O, M+2Na-H, 2M+3H2O+2H	C27H36N4O8	31.7	-0.435777	58.9947	100 - 31.4 - 6.41 - 0.981 - 0.123		544.253	509.239	1	5.07945
5.08_544.2531n	90493	Cinncassiol A 19-glucoside	M+H-2H2O, M+2Na-H, 2M+3H2O+2H	C26H40O12	31.1	2.02156	58.0115	100 - 29 - 6.53 - 1.08 - 0.151	http://nonlinear.com/redirect/outbound?p=hmdb&param=HMDB35165	544.253	509.239	1	5.07945
5.65_406.1687m/z	105655	Ala Gly Lys Ser	M+2Na-H	C14H27N5O6	38.5	3.81571	96.9367	100 - 17.5 - 2.68 - 0.291			406.169	1	5.64857
5.65_406.1687m/z	105788	Ala Gly Ser Lys	M+2Na-H	C14H27N5O6	38.5	3.81571	96.9367	100 - 17.5 - 2.68 - 0.291			406.169	1	5.64857
5.65_406.1687m/z	106795	Ala Lys Gly Ser	M+2Na-H	C14H27N5O6	38.5	3.81571	96.9367	100 - 17.5 - 2.68 - 0.291			406.169	1	5.64857
5.65_406.1687m/z	106985	Ala Lys Ser Gly	M+2Na-H	C14H27N5O6	38.5	3.81571	96.9367	100 - 17.5 - 2.68 - 0.291			406.169	1	5.64857
5.65_406.1687m/z	109588	Ala Ser Gly Lys	M+2Na-H	C14H27N5O6	38.5	3.81571	96.9367	100 - 17.5 - 2.68 - 0.291			406.169	1	5.64857
5.65_406.1687m/z	109645	Ala Ser Lys Gly	M+2Na-H	C14H27N5O6	38.5	3.81571	96.9367	100 - 17.5 - 2.68 - 0.291			406.169	1	5.64857
5.65_406.1687m/z	143654	Gly Ala Lys Ser	M+2Na-H	C14H27N5O6	38.5	3.81571	96.9367	100 - 17.5 - 2.68 - 0.291			406.169	1	5.64857
5.65_406.1687m/z	143787	Gly Ala Ser Lys	M+2Na-H	C14H27N5O6	38.5	3.81571	96.9367	100 - 17.5 - 2.68 - 0.291			406.169	1	5.64857
5.65_406.1687m/z	145655	Gly Gly Lys Thr	M+2Na-H	C14H27N5O6	38.5	3.81571	96.9367	100 - 17.5 - 2.68 - 0.291			406.169	1	5.64857
5.65_406.1687m/z	145807	Gly Gly Thr Lys	M+2Na-H	C14H27N5O6	38.5	3.81571	96.9367	100 - 17.5 - 2.68 - 0.291			406.169	1	5.64857
5.65_406.1687m/z	146694	Gly Lys Ala Ser	M+2Na-H	C14H27N5O6	38.5	3.81571	96.9367	100 - 17.5 - 2.68 - 0.291			406.169	1	5.64857
5.65_406.1687m/z	146795	Gly Lys Gly Thr	M+2Na-H	C14H27N5O6	38.5	3.81571	96.9367	100 - 17.5 - 2.68 - 0.291			406.169	1	5.64857
5.65_406.1687m/z	146979	Gly Lys Ser Ala	M+2Na-H	C14H27N5O6	38.5	3.81571	96.9367	100 - 17.5 - 2.68 - 0.291			406.169	1	5.64857
5.65_406.1687m/z	147004	Gly Lys Thr Gly	M+2Na-H	C14H27N5O6	38.5	3.81571	96.9367	100 - 17.5 - 2.68 - 0.291			406.169	1	5.64857
5.65_406.1687m/z	148131	Gly Asn Pro Pro	M+Na	C16H25N5O6	38.3	-2.68142	94.9002	100 - 19.6 - 3.07 - 0.35			406.169	1	5.64857
5.65_406.1687m/z	148511	Gly Pro Asn Pro	M+Na	C16H25N5O6	38.3	-2.68142	94.9002	100 - 19.6 - 3.07 - 0.35			406.169	1	5.64857
5.65_406.1687m/z	148530	Gly Pro Pro Asn	M+Na	C16H25N5O6	38.3	-2.68142	94.9002	100 - 19.6 - 3.07 - 0.35			406.169	1	5.64857
5.65_406.1687m/z	149487	Gly Ser Ala Lys	M+2Na-H	C14H27N5O6	38.5	3.81571	96.9367	100 - 17.5 - 2.68 - 0.291			406.169	1	5.64857
5.65_406.1687m/z	149639	Gly Ser Lys Ala	M+2Na-H	C14H27N5O6	38.5	3.81571	96.9367	100 - 17.5 - 2.68 - 0.291			406.169	1	5.64857
5.65_406.1687m/z	149987	Gly Thr Gly Lys	M+2Na-H	C14H27N5O6	38.5	3.81571	96.9367	100 - 17.5 - 2.68 - 0.291			406.169	1	5.64857
5.65_406.1687m/z	150044	Gly Thr Lys Gly	M+2Na-H	C14H27N5O6	38.5	3.81571	96.9367	100 - 17.5 - 2.68 - 0.291			406.169	1	5.64857
5.65_406.1687m/z	16096	Ile Asp His	M+Na	C16H25N5O6	38.3	-2.68142	94.9002	100 - 19.6 - 3.07 - 0.35			406.169	1	5.64857
5.65_406.1687m/z	16348	His Ile Asp	M+Na	C16H25N5O6	38.3	-2.68142	94.9002	100 - 19.6 - 3.07 - 0.35			406.169	1	5.64857
5.65_406.1687m/z	16587	Asp Ile His	M+Na	C16H25N5O6	38.3	-2.68142	94.9002	100 - 19.6 - 3.07 - 0.35			406.169	1	5.64857
5.65_406.1687m/z	16649	His Leu Asp	M+Na	C16H25N5O6	38.3	-2.68142	94.9002	100 - 19.6 - 3.07 - 0.35			406.169	1	5.64857
5.65_406.1687m/z	16660	Lys Ser Gln	M+2Na-H	C14H27N5O6	38.5	3.81571	96.9367	100 - 17.5 - 2.68 - 0.291			406.169	1	5.64857
5.65_406.1687m/z	167594	Lys Ala Gly Ser	M+2Na-H	C14H27N5O6	38.5	3.81571	96.9367	100 - 17.5 - 2.68 - 0.291			406.169	1	5.64857
5.65_406.1687m/z	167784	Lys Ala Ser Gly	M+2Na-H	C14H27N5O6	38.5	3.81571	96.9367	100 - 17.5 - 2.68 - 0.291			406.169	1	5.64857
5.65_406.1687m/z	169494	Lys Gly Ala Ser	M+2Na-H	C14H27N5O6	38.5	3.81571	96.9367	100 - 17.5 - 2.68 - 0.291			406.169	1	5.64857
5.65_406.1687m/z	169595	Lys Gly Gly Thr	M+2Na-H	C14H27N5O6	38.5	3.81571	96.9367	100 - 17.5 - 2.68 - 0.291			406.169	1	5.64857
5.65_406.1687m/z	169779	Lys Gly Ser Ala	M+2Na-H	C14H27N5O6	38.5	3.81571	96.9367	100 - 17.5 - 2.68 - 0.291			406.169	1	5.64857
5.65_406.1687m/z	169804	Lys Gly Thr Gly	M+2Na-H	C14H27N5O6	38.5	3.81571	96.9367	100 - 17.5 - 2.68 - 0.291			406.169	1	5.64857
5.65_406.1687m/z	17346	Thr Lys Asn	M+2Na-H	C14H27N5O6	38.5	3.81571	96.9367	100 - 17.5 - 2.68 - 0.291			406.169	1	5.64857
5.65_406.1687m/z	173484	Lys Ser Ala Gly	M+2Na-H	C14H27N5O6	38.5	3.81571	96.9367	100 - 17.5 - 2.68 - 0.291			406.169	1	5.64857
5.65_406.1687m/z	173579	Lys Ser Gly Ala	M+2Na-H	C14H27N5O6	38.5	3.81571	96.9367	100 - 17.5 - 2.68 - 0.291			406.169	1	5.64857
5.65_406.1687m/z	173984	Lys Thr Gly Gly	M+2Na-H	C14H27N5O6	38.5	3.81571	96.9367	100 - 17.5 - 2.68 - 0.291			406.169	1	5.64857
5.65_406.1687m/z	17441	His Val Glu	M+Na	C16H25N5O6	38.3	-2.68142	94.9002	100 - 19.6 - 3.07 - 0.35			406.169	1	5.64857
5.65_406.1687m/z	17498	Ser Lys Gln	M+2Na-H	C14H27N5O6	38.5	3.81571	96.9367	100 - 17.5 - 2.68 - 0.291			406.169	1	5.64857
5.65_406.1687m/z	17853	His Asp Ile	M+Na	C16H25N5O6	38.3	-2.68142	94.9002	100 - 19.6 - 3.07 - 0.35			406.169	1	5.64857
5.65_406.1687m/z	17923	Asp His Leu	M+Na	C16H25N5O6	38.3	-2.68142	94.9002	100 - 19.6 - 3.07 - 0.35			406.169	1	5.64857
5.65_406.1687m/z	17971	His Glu Val	M+Na	C16H25N5O6	38.3	-2.68142	94.9002	100 - 19.6 - 3.07 - 0.35			406.169	1	5.64857
5.65_406.1687m/z	18179	Lys Thr Asn	M+2Na-H	C14H27N5O6	38.5	3.81571	96.9367	100 - 17.5 - 2.68 - 0.291			406.169	1	5.64857
5.65_406.1687m/z	18252	Asp His Ile	M+Na	C16H25N5O6	38.3	-2.68142	94.9002	100 - 19.6 - 3.07 - 0.35			406.169	1	5.64857
5.65_406.1687m/z	18528	Lys Gln Ser	M+2Na-H	C14H27N5O6	38.5	3.81571	96.9367	100 - 17.5 - 2.68 - 0.291			406.169	1	5.64857
5.65_406.1687m/z	18829	Glu His Val	M+Na	C16H25N5O6	38.3	-2.68142	94.9002	100 - 19.6 - 3.07 - 0.35			406.169	1	5.64857
5.65_406.1687m/z	19012	Asn Thr Lys	M+2Na-H	C14H27N5O6	38.5	3.81571	96.9367	100 - 17.5 - 2.68 - 0.291			406.169	1	5.64857
5.65_406.1687m/z	19258	Lys Asn Thr	M+2Na-H	C14H27N5O6	38.5	3.81571	96.9367	100 - 17.5 - 2.68 - 0.291			406.169	1	5.64857
5.65_406.1687m/z	19281	His Asp Leu	M+Na	C16H25N5O6	38.3	-2.68142	94.9002	100 - 19.6 - 3.07 - 0.35			406.169	1	5.64857
5.65_406.1687m/z	193731	Asn Gly Pro Pro	M+Na	C16H25N5O6	38.3	-2.68142	94.9002	100 - 19.6 - 3.07 - 0.35			406.169	1	5.64857
5.65_406.1687m/z	19410	Thr Asn Lys	M+2Na-H	C14H27N5O6	38.5	3.81571	96.9367	100 - 17.5 - 2.68 - 0.291			406.169	1	5.64857
5.65_406.1687m/z	196391	Asn Pro Gly Pro	M+Na	C16H25N5O6	38.3	-2.68142	94.9002	100 - 19.6 - 3.07 - 0.35			406.169	1	5.64857
5.65_406.1687m/z	196524	Asn Pro Pro Gly	M+Na	C16H25N5O6	38.3	-2.68142	94.9002	100 - 19.6 - 3.07 - 0.35			406.169	1	5.64857
5.65_406.1687m/z	19886	Asp Leu His	M+Na	C16H25N5O6	38.3	-2.68142	94.9002	100 - 19.6 - 3.07 - 0.35			406.169	1	5.64857
5.65_406.1687m/z	20041	Val His Glu	M+Na	C16H25N5O6	38.3	-2.68142	94.9002	100 - 19.6 - 3.07 - 0.35			406.169	1	5.64857
5.65_406.1687m/z	201711	Pro Gly Asn Pro	M+Na	C16H25N5O6	38.3	-2.68142	94.9002	100 - 19.6 - 3.07 - 0.35			406.169	1	5.64857
5.65_406.1687m/z	201730	Pro Gly Pro Asn	M+Na	C16H25N5O6	38.3	-2.68142	94.9002	100 - 19.6 - 3.07 - 0.35			406.169	1	5.64857
5.65_406.1687m/z	203991	Pro Asn Gly Pro	M+Na	C16H25N5O6	38.3	-2.68142	94.9002	100 - 19.6 - 3.07 - 0.35			406.169	1	5.64857
5.65_406.1687m/z	204124	Pro Asn Pro Gly	M+Na	C16H25N5O6	38.3	-2.68142	94.9002	100 - 19.6 - 3.07 - 0.35			406.169	1	5.64857
5.65_406.1687m/z	204390	Pro Pro Gly Asn	M+Na	C16H25N5O6	38.3	-2.68142	94.9002	100 - 19.6 - 3.07 - 0.35			406.169	1	5.64857
5.65_406.1687m/z	204504	Pro Pro Asn Gly	M+Na	C16H25N5O6	38.3	-2.68142	94.9002	100 - 19.6 - 3.07 - 0.35			406.169	1	5.64857
5.65_406.1687m/z	21285	Ile His Asp	M+Na	C16H25N5O6	38.3	-2.68142	94.9002	100 - 19.6 - 3.07 - 0.35			406.169	1	5.64857
5.65_406.1687m/z	21437	Gln Lys Ser	M+2Na-H	C14H27N5O6	38.5	3.81571	96.9367	100 - 17.5 - 2.68 - 0.291			406.169	1	5.64857
5.65_406.1687m/z	21626	Gln Ser Lys	M+2Na-H	C14H27N5O6	38.5	3.81571	96.9367	100 - 17.5 - 2.68 - 0.291			406.169	1	5.64857
5.65_406.1687m/z	21662	Leu His Asp	M+Na	C16H25N5O6	38.3	-2.68142	94.9002	100 - 19.6 - 3.07 - 0.35			406.169	1	5.64857
5.65_406.1687m/z	21759	Ser Gln Lys	M+2Na-H	C14H27N5O6	38.5	3.81571	96.9367	100 - 17.5 - 2.68 - 0.291			406.169	1	5.64857
5.65_406.1687m/z	21774	Leu Asp His	M+Na	C16H25N5O6	38.3	-2.68142	94.9002	100 - 19.6 - 3.07 - 0.35			406.169	1	5.64857
5.65_406.1687m/z	21997	Val Glu His	M+Na	C16H25N5O6	38.3	-2.68142	94.9002	100 - 19.6 - 3.07 - 0.35			406.169	1	5.64857
5.65_406.1687m/z	223587	Ser Ala Gly Lys	M+2Na-H	C14H27N5O6	38.5	3.81571	96.9367	100 - 17.5 - 2.68 - 0.291			406.169	1	5.64857
5.65_406.1687m/z	223644	Ser Ala Lys Gly	M+2Na-H	C14H27N5O6	38.5	3.81571	96.9367	100 - 17.5 - 2.68 - 0.291			406.169	1	5.64857
5.65_406.1687m/z	225487	Ser Gly Ala Lys	M+2Na-H	C14H27N5O6	38.5	3.81571	96.9367	100 - 17.5 - 2.68 - 0.291			406.169	1	5.64857
5.65_406.1687m/z	225639	Ser Gly Lys Ala	M+2Na-H	C14H27N5O6	38.5	3.81571	96.9367	100 - 17.5 - 2.68 - 0.291			406.169	1	5.64857
5.65_406.1687m/z	226684	Ser Lys Ala Gly	M+2Na-H	C14H27N5O6	38.5	3.81571	96.9367	100 - 17.5 - 2.68 - 0.291			406.169	1	5.64857
5.65_406.1687m/z	226779	Ser Lys Gly Ala	M+2Na-H	C14H27N5O6	38.5	3.81571	96.9367	100 - 17.5 - 2.68 - 0.291			406.169	1	5.64857
5.65_406.1687m/z	22698	Glu Val His	M+Na	C16H25N5O6	38.3	-2.68142	94.9002	100 - 19.6 - 3.07 - 0.35			406.169	1	5.64857
5.65_406.1687m/z	22822	Asn Lys Thr	M+2Na-H	C14H27N5O6	38.5	3.81571	96.9367	100 - 17.5 - 2.68 - 0.291			406.169	1	5.64857
5.65_406.1687m/z	233587	Thr Gly Gly Lys	M+2Na-H	C14H27N5O6	38.5	3.81571	96.9367	100 - 17.5 - 2.68 - 0.291			406.169	1	5.64857
5.65_406.1687m/z	233644	Thr Gly Lys Gly	M+2Na-H	C14H27N5O6	38.5	3.81571	96.9367	100 - 17.5 - 2.68 - 0.291			406.169	1	5.64857
5.65_406.1687m/z	234784	Thr Lys Gly Gly	M+2Na-H	C14H27N5O6	38.5	3.81571	96.9367	100 - 17.5 - 2.68 - 0.291			406.169	1	5.64857
5.65_406.1687m/z	62858	Dihydrozeatin-7-N-dihydrozeatin	M+Na	C16H25N5O6	38.3	-2.68142	94.9002	100 - 19.6 - 3.07 - 0.35	http://nonlinear.com/redirect/outbound?p=hmdb&param=HMDB12211		406.169	1	5.64857
5.65_406.1687m/z	62860	Dihydrozeatin-9-N-glucoside	M+Na	C16H25N5O6	38.3	-2.68142	94.9002	100 - 19.6 - 3.07 - 0.35	http://nonlinear.com/redirect/outbound?p=hmdb&param=HMDB12213		406.169	1	5.64857
5.65_406.1687m/z	62861	Dihydrozeatin-O-glucoside	M+Na	C16H25N5O6	38.3	-2.68142	94.9002	100 - 19.6 - 3.07 - 0.35	http://nonlinear.com/redirect/outbound?p=hmdb&param=HMDB12214		406.169	1	5.64857
5.65_406.1687m/z	66915	Neolinustatin	M+H-H2O	C17H29NO11	37.7	-4.95244	94.0989	100 - 19.5 - 4.06 - 0.545			406.169	1	5.64857
5.03_303.1257m/z	104978	Ala Glu Arg Trp	M+2Na	C25H36N8O7	33.9	4.08913	74.0895	100 - 30.6 - 5.98 - 0.874 - 0.104			303.126	2	5.02863
5.03_303.1257m/z	105054	Ala Glu Trp Arg	M+2Na	C25H36N8O7	33.9	4.08913	74.0895	100 - 30.6 - 5.98 - 0.874 - 0.104			303.126	2	5.02863
5.03_303.1257m/z	109158	Ala Arg Glu Trp	M+2Na	C25H36N8O7	33.9	4.08913	74.0895	100 - 30.6 - 5.98 - 0.874 - 0.104			303.126	2	5.02863
5.03_303.1257m/z	109443	Ala Arg Trp Glu	M+2Na	C25H36N8O7	33.9	4.08913	74.0895	100 - 30.6 - 5.98 - 0.874 - 0.104			303.126	2	5.02863
5.03_303.1257m/z	110658	Ala Val Trp Trp	M+2Na	C30H36N6O5	34.5	-3.09086	76.16	100 - 35.2 - 7.06 - 1.03 - 0.12			303.126	2	5.02863
5.03_303.1257m/z	110754	Ala Trp Glu Arg	M+2Na	C25H36N8O7	33.9	4.08913	74.0895	100 - 30.6 - 5.98 - 0.874 - 0.104			303.126	2	5.02863
5.03_303.1257m/z	110963	Ala Trp Arg Glu	M+2Na	C25H36N8O7	33.9	4.08913	74.0895	100 - 30.6 - 5.98 - 0.874 - 0.104			303.126	2	5.02863
5.03_303.1257m/z	111038	Ala Trp Val Trp	M+2Na	C30H36N6O5	34.5	-3.09086	76.16	100 - 35.2 - 7.06 - 1.03 - 0.12			303.126	2	5.02863
5.03_303.1257m/z	111057	Ala Trp Trp Val	M+2Na	C30H36N6O5	34.5	-3.09086	76.16	100 - 35.2 - 7.06 - 1.03 - 0.12			303.126	2	5.02863
5.03_303.1257m/z	127778	Glu Ala Arg Trp	M+2Na	C25H36N8O7	33.9	4.08913	74.0895	100 - 30.6 - 5.98 - 0.874 - 0.104			303.126	2	5.02863
5.03_303.1257m/z	127854	Glu Ala Trp Arg	M+2Na	C25H36N8O7	33.9	4.08913	74.0895	100 - 30.6 - 5.98 - 0.874 - 0.104			303.126	2	5.02863
5.03_303.1257m/z	133098	Glu Arg Ala Trp	M+2Na	C25H36N8O7	33.9	4.08913	74.0895	100 - 30.6 - 5.98 - 0.874 - 0.104			303.126	2	5.02863
5.03_303.1257m/z	133440	Glu Arg Trp Ala	M+2Na	C25H36N8O7	33.9	4.08913	74.0895	100 - 30.6 - 5.98 - 0.874 - 0.104			303.126	2	5.02863
5.03_303.1257m/z	134694	Glu Trp Ala Arg	M+2Na	C25H36N8O7	33.9	4.08913	74.0895	100 - 30.6 - 5.98 - 0.874 - 0.104			303.126	2	5.02863
5.03_303.1257m/z	134960	Glu Trp Arg Ala	M+2Na	C25H36N8O7	33.9	4.08913	74.0895	100 - 30.6 - 5.98 - 0.874 - 0.104			303.126	2	5.02863
5.03_303.1257m/z	146657	Gly Ile Trp Trp	M+2Na	C30H36N6O5	34.5	-3.09086	76.16	100 - 35.2 - 7.06 - 1.03 - 0.12			303.126	2	5.02863
5.03_303.1257m/z	147457	Gly Leu Trp Trp	M+2Na	C30H36N6O5	34.5	-3.09086	76.16	100 - 35.2 - 7.06 - 1.03 - 0.12			303.126	2	5.02863
5.03_303.1257m/z	150837	Gly Trp Ile Trp	M+2Na	C30H36N6O5	34.5	-3.09086	76.16	100 - 35.2 - 7.06 - 1.03 - 0.12			303.126	2	5.02863
5.03_303.1257m/z	150877	Gly Trp Leu Trp	M+2Na	C30H36N6O5	34.5	-3.09086	76.16	100 - 35.2 - 7.06 - 1.03 - 0.12			303.126	2	5.02863
5.03_303.1257m/z	151046	Gly Trp Trp Ile	M+2Na	C30H36N6O5	34.5	-3.09086	76.16	100 - 35.2 - 7.06 - 1.03 - 0.12			303.126	2	5.02863
5.03_303.1257m/z	151048	Gly Trp Trp Leu	M+2Na	C30H36N6O5	34.5	-3.09086	76.16	100 - 35.2 - 7.06 - 1.03 - 0.12			303.126	2	5.02863
5.03_303.1257m/z	154918	His Lys Asn Tyr	M+2Na	C25H36N8O7	33.9	4.08913	74.0895	100 - 30.6 - 5.98 - 0.874 - 0.104			303.126	2	5.02863
5.03_303.1257m/z	155070	His Lys Tyr Asn	M+2Na	C25H36N8O7	33.9	4.08913	74.0895	100 - 30.6 - 5.98 - 0.874 - 0.104			303.126	2	5.02863
5.03_303.1257m/z	156058	His Asn Lys Tyr	M+2Na	C25H36N8O7	33.9	4.08913	74.0895	100 - 30.6 - 5.98 - 0.874 - 0.104			303.126	2	5.02863
5.03_303.1257m/z	156267	His Asn Tyr Lys	M+2Na	C25H36N8O7	33.9	4.08913	74.0895	100 - 30.6 - 5.98 - 0.874 - 0.104			303.126	2	5.02863
5.03_303.1257m/z	159250	His Tyr Lys Asn	M+2Na	C25H36N8O7	33.9	4.08913	74.0895	100 - 30.6 - 5.98 - 0.874 - 0.104			303.126	2	5.02863
5.03_303.1257m/z	159307	His Tyr Asn Lys	M+2Na	C25H36N8O7	33.9	4.08913	74.0895	100 - 30.6 - 5.98 - 0.874 - 0.104			303.126	2	5.02863
5.03_303.1257m/z	161857	Ile Gly Trp Trp	M+2Na	C30H36N6O5	34.5	-3.09086	76.16	100 - 35.2 - 7.06 - 1.03 - 0.12			303.126	2	5.02863
5.03_303.1257m/z	166797	Ile Trp Gly Trp	M+2Na	C30H36N6O5	34.5	-3.09086	76.16	100 - 35.2 - 7.06 - 1.03 - 0.12			303.126	2	5.02863
5.03_303.1257m/z	167044	Ile Trp Trp Gly	M+2Na	C30H36N6O5	34.5	-3.09086	76.16	100 - 35.2 - 7.06 - 1.03 - 0.12			303.126	2	5.02863
5.03_303.1257m/z	170118	Lys His Asn Tyr	M+2Na	C25H36N8O7	33.9	4.08913	74.0895	100 - 30.6 - 5.98 - 0.874 - 0.104			303.126	2	5.02863
5.03_303.1257m/z	170270	Lys His Tyr Asn	M+2Na	C25H36N8O7	33.9	4.08913	74.0895	100 - 30.6 - 5.98 - 0.874 - 0.104			303.126	2	5.02863
5.03_303.1257m/z	172018	Lys Asn His Tyr	M+2Na	C25H36N8O7	33.9	4.08913	74.0895	100 - 30.6 - 5.98 - 0.874 - 0.104			303.126	2	5.02863
5.03_303.1257m/z	172117	Lys Asn Asn Trp	M+2Na	C25H36N8O7	33.9	4.08913	74.0895	100 - 30.6 - 5.98 - 0.874 - 0.104			303.126	2	5.02863
5.03_303.1257m/z	172250	Lys Asn Trp Asn	M+2Na	C25H36N8O7	33.9	4.08913	74.0895	100 - 30.6 - 5.98 - 0.874 - 0.104			303.126	2	5.02863
5.03_303.1257m/z	172265	Lys Asn Tyr His	M+2Na	C25H36N8O7	33.9	4.08913	74.0895	100 - 30.6 - 5.98 - 0.874 - 0.104			303.126	2	5.02863
5.03_303.1257m/z	174910	Lys Trp Asn Asn	M+2Na	C25H36N8O7	33.9	4.08913	74.0895	100 - 30.6 - 5.98 - 0.874 - 0.104			303.126	2	5.02863
5.03_303.1257m/z	175210	Lys Tyr His Asn	M+2Na	C25H36N8O7	33.9	4.08913	74.0895	100 - 30.6 - 5.98 - 0.874 - 0.104			303.126	2	5.02863
5.03_303.1257m/z	175305	Lys Tyr Asn His	M+2Na	C25H36N8O7	33.9	4.08913	74.0895	100 - 30.6 - 5.98 - 0.874 - 0.104			303.126	2	5.02863
5.03_303.1257m/z	177857	Leu Gly Trp Trp	M+2Na	C30H36N6O5	34.5	-3.09086	76.16	100 - 35.2 - 7.06 - 1.03 - 0.12			303.126	2	5.02863
5.03_303.1257m/z	182797	Leu Trp Gly Trp	M+2Na	C30H36N6O5	34.5	-3.09086	76.16	100 - 35.2 - 7.06 - 1.03 - 0.12			303.126	2	5.02863
5.03_303.1257m/z	183044	Leu Trp Trp Gly	M+2Na	C30H36N6O5	34.5	-3.09086	76.16	100 - 35.2 - 7.06 - 1.03 - 0.12			303.126	2	5.02863
5.03_303.1257m/z	194058	Asn His Lys Tyr	M+2Na	C25H36N8O7	33.9	4.08913	74.0895	100 - 30.6 - 5.98 - 0.874 - 0.104			303.126	2	5.02863
5.03_303.1257m/z	194267	Asn His Tyr Lys	M+2Na	C25H36N8O7	33.9	4.08913	74.0895	100 - 30.6 - 5.98 - 0.874 - 0.104			303.126	2	5.02863
5.03_303.1257m/z	194818	Asn Lys His Tyr	M+2Na	C25H36N8O7	33.9	4.08913	74.0895	100 - 30.6 - 5.98 - 0.874 - 0.104			303.126	2	5.02863
5.03_303.1257m/z	194917	Asn Lys Asn Trp	M+2Na	C25H36N8O7	33.9	4.08913	74.0895	100 - 30.6 - 5.98 - 0.874 - 0.104			303.126	2	5.02863
5.03_303.1257m/z	195050	Asn Lys Trp Asn	M+2Na	C25H36N8O7	33.9	4.08913	74.0895	100 - 30.6 - 5.98 - 0.874 - 0.104			303.126	2	5.02863
5.03_303.1257m/z	195065	Asn Lys Tyr His	M+2Na	C25H36N8O7	33.9	4.08913	74.0895	100 - 30.6 - 5.98 - 0.874 - 0.104			303.126	2	5.02863
5.03_303.1257m/z	196057	Asn Asn Lys Trp	M+2Na	C25H36N8O7	33.9	4.08913	74.0895	100 - 30.6 - 5.98 - 0.874 - 0.104			303.126	2	5.02863
5.03_303.1257m/z	196247	Asn Asn Trp Lys	M+2Na	C25H36N8O7	33.9	4.08913	74.0895	100 - 30.6 - 5.98 - 0.874 - 0.104			303.126	2	5.02863
5.03_303.1257m/z	198850	Asn Trp Lys Asn	M+2Na	C25H36N8O7	33.9	4.08913	74.0895	100 - 30.6 - 5.98 - 0.874 - 0.104			303.126	2	5.02863
5.03_303.1257m/z	198907	Asn Trp Asn Lys	M+2Na	C25H36N8O7	33.9	4.08913	74.0895	100 - 30.6 - 5.98 - 0.874 - 0.104			303.126	2	5.02863
5.03_303.1257m/z	199207	Asn Tyr His Lys	M+2Na	C25H36N8O7	33.9	4.08913	74.0895	100 - 30.6 - 5.98 - 0.874 - 0.104			303.126	2	5.02863
5.03_303.1257m/z	199245	Asn Tyr Lys His	M+2Na	C25H36N8O7	33.9	4.08913	74.0895	100 - 30.6 - 5.98 - 0.874 - 0.104			303.126	2	5.02863
5.03_303.1257m/z	215557	Arg Ala Glu Trp	M+2Na	C25H36N8O7	33.9	4.08913	74.0895	100 - 30.6 - 5.98 - 0.874 - 0.104			303.126	2	5.02863
5.03_303.1257m/z	215842	Arg Ala Trp Glu	M+2Na	C25H36N8O7	33.9	4.08913	74.0895	100 - 30.6 - 5.98 - 0.874 - 0.104			303.126	2	5.02863
5.03_303.1257m/z	216697	Arg Glu Ala Trp	M+2Na	C25H36N8O7	33.9	4.08913	74.0895	100 - 30.6 - 5.98 - 0.874 - 0.104			303.126	2	5.02863
5.03_303.1257m/z	217039	Arg Glu Trp Ala	M+2Na	C25H36N8O7	33.9	4.08913	74.0895	100 - 30.6 - 5.98 - 0.874 - 0.104			303.126	2	5.02863
5.03_303.1257m/z	222682	Arg Trp Ala Glu	M+2Na	C25H36N8O7	33.9	4.08913	74.0895	100 - 30.6 - 5.98 - 0.874 - 0.104			303.126	2	5.02863
5.03_303.1257m/z	222739	Arg Trp Glu Ala	M+2Na	C25H36N8O7	33.9	4.08913	74.0895	100 - 30.6 - 5.98 - 0.874 - 0.104			303.126	2	5.02863
5.03_303.1257m/z	239857	Val Ala Trp Trp	M+2Na	C30H36N6O5	34.5	-3.09086	76.16	100 - 35.2 - 7.06 - 1.03 - 0.12			303.126	2	5.02863
5.03_303.1257m/z	246697	Val Trp Ala Trp	M+2Na	C30H36N6O5	34.5	-3.09086	76.16	100 - 35.2 - 7.06 - 1.03 - 0.12			303.126	2	5.02863
5.03_303.1257m/z	247039	Val Trp Trp Ala	M+2Na	C30H36N6O5	34.5	-3.09086	76.16	100 - 35.2 - 7.06 - 1.03 - 0.12			303.126	2	5.02863
5.03_303.1257m/z	247553	Trp Ala Glu Arg	M+2Na	C25H36N8O7	33.9	4.08913	74.0895	100 - 30.6 - 5.98 - 0.874 - 0.104			303.126	2	5.02863
5.03_303.1257m/z	247762	Trp Ala Arg Glu	M+2Na	C25H36N8O7	33.9	4.08913	74.0895	100 - 30.6 - 5.98 - 0.874 - 0.104			303.126	2	5.02863
5.03_303.1257m/z	247837	Trp Ala Val Trp	M+2Na	C30H36N6O5	34.5	-3.09086	76.16	100 - 35.2 - 7.06 - 1.03 - 0.12			303.126	2	5.02863
5.03_303.1257m/z	247856	Trp Ala Trp Val	M+2Na	C30H36N6O5	34.5	-3.09086	76.16	100 - 35.2 - 7.06 - 1.03 - 0.12			303.126	2	5.02863
5.03_303.1257m/z	248693	Trp Glu Ala Arg	M+2Na	C25H36N8O7	33.9	4.08913	74.0895	100 - 30.6 - 5.98 - 0.874 - 0.104			303.126	2	5.02863
5.03_303.1257m/z	248959	Trp Glu Arg Ala	M+2Na	C25H36N8O7	33.9	4.08913	74.0895	100 - 30.6 - 5.98 - 0.874 - 0.104			303.126	2	5.02863
5.03_303.1257m/z	249637	Trp Gly Ile Trp	M+2Na	C30H36N6O5	34.5	-3.09086	76.16	100 - 35.2 - 7.06 - 1.03 - 0.12			303.126	2	5.02863
5.03_303.1257m/z	249677	Trp Gly Leu Trp	M+2Na	C30H36N6O5	34.5	-3.09086	76.16	100 - 35.2 - 7.06 - 1.03 - 0.12			303.126	2	5.02863
5.03_303.1257m/z	249846	Trp Gly Trp Ile	M+2Na	C30H36N6O5	34.5	-3.09086	76.16	100 - 35.2 - 7.06 - 1.03 - 0.12			303.126	2	5.02863
5.03_303.1257m/z	249848	Trp Gly Trp Leu	M+2Na	C30H36N6O5	34.5	-3.09086	76.16	100 - 35.2 - 7.06 - 1.03 - 0.12			303.126	2	5.02863
5.03_303.1257m/z	250397	Trp Ile Gly Trp	M+2Na	C30H36N6O5	34.5	-3.09086	76.16	100 - 35.2 - 7.06 - 1.03 - 0.12			303.126	2	5.02863
5.03_303.1257m/z	250644	Trp Ile Trp Gly	M+2Na	C30H36N6O5	34.5	-3.09086	76.16	100 - 35.2 - 7.06 - 1.03 - 0.12			303.126	2	5.02863
5.03_303.1257m/z	250910	Trp Lys Asn Asn	M+2Na	C25H36N8O7	33.9	4.08913	74.0895	100 - 30.6 - 5.98 - 0.874 - 0.104			303.126	2	5.02863
5.03_303.1257m/z	251197	Trp Leu Gly Trp	M+2Na	C30H36N6O5	34.5	-3.09086	76.16	100 - 35.2 - 7.06 - 1.03 - 0.12			303.126	2	5.02863
5.03_303.1257m/z	251444	Trp Leu Trp Gly	M+2Na	C30H36N6O5	34.5	-3.09086	76.16	100 - 35.2 - 7.06 - 1.03 - 0.12			303.126	2	5.02863
5.03_303.1257m/z	252050	Trp Asn Lys Asn	M+2Na	C25H36N8O7	33.9	4.08913	74.0895	100 - 30.6 - 5.98 - 0.874 - 0.104			303.126	2	5.02863
5.03_303.1257m/z	252107	Trp Asn Asn Lys	M+2Na	C25H36N8O7	33.9	4.08913	74.0895	100 - 30.6 - 5.98 - 0.874 - 0.104			303.126	2	5.02863
5.03_303.1257m/z	253082	Trp Arg Ala Glu	M+2Na	C25H36N8O7	33.9	4.08913	74.0895	100 - 30.6 - 5.98 - 0.874 - 0.104			303.126	2	5.02863
5.03_303.1257m/z	253139	Trp Arg Glu Ala	M+2Na	C25H36N8O7	33.9	4.08913	74.0895	100 - 30.6 - 5.98 - 0.874 - 0.104			303.126	2	5.02863
5.03_303.1257m/z	254297	Trp Val Ala Trp	M+2Na	C30H36N6O5	34.5	-3.09086	76.16	100 - 35.2 - 7.06 - 1.03 - 0.12			303.126	2	5.02863
5.03_303.1257m/z	254639	Trp Val Trp Ala	M+2Na	C30H36N6O5	34.5	-3.09086	76.16	100 - 35.2 - 7.06 - 1.03 - 0.12			303.126	2	5.02863
5.03_303.1257m/z	254696	Trp Trp Ala Val	M+2Na	C30H36N6O5	34.5	-3.09086	76.16	100 - 35.2 - 7.06 - 1.03 - 0.12			303.126	2	5.02863
5.03_303.1257m/z	254786	Trp Trp Gly Ile	M+2Na	C30H36N6O5	34.5	-3.09086	76.16	100 - 35.2 - 7.06 - 1.03 - 0.12			303.126	2	5.02863
5.03_303.1257m/z	254788	Trp Trp Gly Leu	M+2Na	C30H36N6O5	34.5	-3.09086	76.16	100 - 35.2 - 7.06 - 1.03 - 0.12			303.126	2	5.02863
5.03_303.1257m/z	254824	Trp Trp Ile Gly	M+2Na	C30H36N6O5	34.5	-3.09086	76.16	100 - 35.2 - 7.06 - 1.03 - 0.12			303.126	2	5.02863
5.03_303.1257m/z	254864	Trp Trp Leu Gly	M+2Na	C30H36N6O5	34.5	-3.09086	76.16	100 - 35.2 - 7.06 - 1.03 - 0.12			303.126	2	5.02863
5.03_303.1257m/z	255019	Trp Trp Val Ala	M+2Na	C30H36N6O5	34.5	-3.09086	76.16	100 - 35.2 - 7.06 - 1.03 - 0.12			303.126	2	5.02863
5.03_303.1257m/z	258050	Tyr His Lys Asn	M+2Na	C25H36N8O7	33.9	4.08913	74.0895	100 - 30.6 - 5.98 - 0.874 - 0.104			303.126	2	5.02863
5.03_303.1257m/z	258107	Tyr His Asn Lys	M+2Na	C25H36N8O7	33.9	4.08913	74.0895	100 - 30.6 - 5.98 - 0.874 - 0.104			303.126	2	5.02863
5.03_303.1257m/z	258810	Tyr Lys His Asn	M+2Na	C25H36N8O7	33.9	4.08913	74.0895	100 - 30.6 - 5.98 - 0.874 - 0.104			303.126	2	5.02863
5.03_303.1257m/z	258905	Tyr Lys Asn His	M+2Na	C25H36N8O7	33.9	4.08913	74.0895	100 - 30.6 - 5.98 - 0.874 - 0.104			303.126	2	5.02863
5.03_303.1257m/z	260007	Tyr Asn His Lys	M+2Na	C25H36N8O7	33.9	4.08913	74.0895	100 - 30.6 - 5.98 - 0.874 - 0.104			303.126	2	5.02863
5.03_303.1257m/z	260045	Tyr Asn Lys His	M+2Na	C25H36N8O7	33.9	4.08913	74.0895	100 - 30.6 - 5.98 - 0.874 - 0.104			303.126	2	5.02863
5.03_303.1257m/z	45547	Geldanamycin	M+2Na	C29H40N2O9	34.8	-0.7038	74.7636	100 - 32.9 - 7.09 - 1.15 - 0.152			303.126	2	5.02863
5.03_303.1257m/z	57630	20-hydroxyecdysone 22-phosphate	M+2Na	C27H45O10P	33.8	-3.65485	73.52	100 - 30.1 - 6.43 - 1.03 - 0.136			303.126	2	5.02863
4.41_547.2504m/z	105018	Ala Glu Thr Trp	M+ACN+H	C23H31N5O8	34.5	-1.27811	74.2676	100 - 27.4 - 5.25 - 0.754			547.25	1	4.40865
4.41_547.2504m/z	105056	Ala Glu Trp Thr	M+ACN+H	C23H31N5O8	34.5	-1.27811	74.2676	100 - 27.4 - 5.25 - 0.754			547.25	1	4.40865
4.41_547.2504m/z	109958	Ala Thr Glu Trp	M+ACN+H	C23H31N5O8	34.5	-1.27811	74.2676	100 - 27.4 - 5.25 - 0.754			547.25	1	4.40865
4.41_547.2504m/z	110243	Ala Thr Trp Glu	M+ACN+H	C23H31N5O8	34.5	-1.27811	74.2676	100 - 27.4 - 5.25 - 0.754			547.25	1	4.40865
4.41_547.2504m/z	110756	Ala Trp Glu Thr	M+ACN+H	C23H31N5O8	34.5	-1.27811	74.2676	100 - 27.4 - 5.25 - 0.754			547.25	1	4.40865
4.41_547.2504m/z	111003	Ala Trp Thr Glu	M+ACN+H	C23H31N5O8	34.5	-1.27811	74.2676	100 - 27.4 - 5.25 - 0.754			547.25	1	4.40865
4.41_547.2504m/z	113258	Cys Phe Lys Trp	M+H-2H2O	C29H38N6O5S	35.5	3.18821	81.0122	100 - 35 - 11.5 - 2.56 - 0.441			547.25	1	4.40865
4.41_547.2504m/z	113448	Cys Phe Trp Lys	M+H-2H2O	C29H38N6O5S	35.5	3.18821	81.0122	100 - 35 - 11.5 - 2.56 - 0.441			547.25	1	4.40865
4.41_547.2504m/z	114778	Cys Lys Phe Trp	M+H-2H2O	C29H38N6O5S	35.5	3.18821	81.0122	100 - 35 - 11.5 - 2.56 - 0.441			547.25	1	4.40865
4.41_547.2504m/z	115044	Cys Lys Trp Phe	M+H-2H2O	C29H38N6O5S	35.5	3.18821	81.0122	100 - 35 - 11.5 - 2.56 - 0.441			547.25	1	4.40865
4.41_547.2504m/z	115734	Cys Met Pro Arg	M+ACN+H	C19H35N7O5S2	34.1	4.96422	76.3726	100 - 25.3 - 13.1 - 2.71 - 0.649 - 0.105			547.25	1	4.40865
4.41_547.2504m/z	115772	Cys Met Arg Pro	M+ACN+H	C19H35N7O5S2	34.1	4.96422	76.3726	100 - 25.3 - 13.1 - 2.71 - 0.649 - 0.105			547.25	1	4.40865
4.41_547.2504m/z	116494	Cys Pro Met Arg	M+ACN+H	C19H35N7O5S2	34.1	4.96422	76.3726	100 - 25.3 - 13.1 - 2.71 - 0.649 - 0.105			547.25	1	4.40865
4.41_547.2504m/z	116570	Cys Pro Arg Met	M+ACN+H	C19H35N7O5S2	34.1	4.96422	76.3726	100 - 25.3 - 13.1 - 2.71 - 0.649 - 0.105			547.25	1	4.40865
4.41_547.2504m/z	117292	Cys Arg Met Pro	M+ACN+H	C19H35N7O5S2	34.1	4.96422	76.3726	100 - 25.3 - 13.1 - 2.71 - 0.649 - 0.105			547.25	1	4.40865
4.41_547.2504m/z	117330	Cys Arg Pro Met	M+ACN+H	C19H35N7O5S2	34.1	4.96422	76.3726	100 - 25.3 - 13.1 - 2.71 - 0.649 - 0.105			547.25	1	4.40865
4.41_547.2504m/z	118768	Cys Trp Phe Lys	M+H-2H2O	C29H38N6O5S	35.5	3.18821	81.0122	100 - 35 - 11.5 - 2.56 - 0.441			547.25	1	4.40865
4.41_547.2504m/z	118844	Cys Trp Lys Phe	M+H-2H2O	C29H38N6O5S	35.5	3.18821	81.0122	100 - 35 - 11.5 - 2.56 - 0.441			547.25	1	4.40865
4.41_547.2504m/z	121212	Asp Phe His Pro	M+CH3OH+H	C24H30N6O7	34.7	-1.25575	75.1446	100 - 28.8 - 5.43 - 0.769			547.25	1	4.40865
4.41_547.2504m/z	121326	Asp Phe Pro His	M+CH3OH+H	C24H30N6O7	34.7	-1.25575	75.1446	100 - 28.8 - 5.43 - 0.769			547.25	1	4.40865
4.41_547.2504m/z	121333	Asp Phe Pro Gln	M+ACN+H	C23H31N5O8	34.5	-1.27811	74.2676	100 - 27.4 - 5.25 - 0.754			547.25	1	4.40865
4.41_547.2504m/z	121352	Asp Phe Gln Pro	M+ACN+H	C23H31N5O8	34.5	-1.27811	74.2676	100 - 27.4 - 5.25 - 0.754			547.25	1	4.40865
4.41_547.2504m/z	121972	Asp His Phe Pro	M+CH3OH+H	C24H30N6O7	34.7	-1.25575	75.1446	100 - 28.8 - 5.43 - 0.769			547.25	1	4.40865
4.41_547.2504m/z	122039	Asp His Ile Tyr	M+H	C25H34N6O8	36.6	-1.18212	76.0007	100 - 29.9 - 5.97 - 0.894 - 0.11			547.25	1	4.40865
4.41_547.2504m/z	122079	Asp His Leu Tyr	M+H	C25H34N6O8	36.6	-1.18212	76.0007	100 - 29.9 - 5.97 - 0.894 - 0.11			547.25	1	4.40865
4.41_547.2504m/z	122124	Asp His Pro Phe	M+CH3OH+H	C24H30N6O7	34.7	-1.25575	75.1446	100 - 28.8 - 5.43 - 0.769			547.25	1	4.40865
4.41_547.2504m/z	122267	Asp His Tyr Ile	M+H	C25H34N6O8	36.9	-1.18212	76.0007	100 - 29.9 - 5.97 - 0.894 - 0.11			547.25	1	4.40865
4.41_547.2504m/z	122269	Asp His Tyr Leu	M+H	C25H34N6O8	36.7	-1.18212	76.0007	100 - 29.9 - 5.97 - 0.894 - 0.11			547.25	1	4.40865
4.41_547.2504m/z	122419	Asp Ile His Tyr	M+H	C25H34N6O8	36.7	-1.18212	76.0007	100 - 29.9 - 5.97 - 0.894 - 0.11			547.25	1	4.40865
4.41_547.2504m/z	122518	Asp Ile Asn Trp	M+H	C25H34N6O8	36.1	-1.18212	76.0007	100 - 29.9 - 5.97 - 0.894 - 0.11			547.25	1	4.40865
4.41_547.2504m/z	122651	Asp Ile Trp Asn	M+H	C25H34N6O8	36.1	-1.18212	76.0007	100 - 29.9 - 5.97 - 0.894 - 0.11			547.25	1	4.40865
4.41_547.2504m/z	122666	Asp Ile Tyr His	M+H	C25H34N6O8	36.8	-1.18212	76.0007	100 - 29.9 - 5.97 - 0.894 - 0.11			547.25	1	4.40865
4.41_547.2504m/z	123219	Asp Leu His Tyr	M+H	C25H34N6O8	36.7	-1.18212	76.0007	100 - 29.9 - 5.97 - 0.894 - 0.11			547.25	1	4.40865
4.41_547.2504m/z	123318	Asp Leu Asn Trp	M+H	C25H34N6O8	36.1	-1.18212	76.0007	100 - 29.9 - 5.97 - 0.894 - 0.11			547.25	1	4.40865
4.41_547.2504m/z	123451	Asp Leu Trp Asn	M+H	C25H34N6O8	36.2	-1.18212	76.0007	100 - 29.9 - 5.97 - 0.894 - 0.11			547.25	1	4.40865
4.41_547.2504m/z	123466	Asp Leu Tyr His	M+H	C25H34N6O8	36.7	-1.18212	76.0007	100 - 29.9 - 5.97 - 0.894 - 0.11			547.25	1	4.40865
4.41_547.2504m/z	124038	Asp Asn Ile Trp	M+H	C25H34N6O8	36.3	-1.18212	76.0007	100 - 29.9 - 5.97 - 0.894 - 0.11			547.25	1	4.40865
4.41_547.2504m/z	124078	Asp Asn Leu Trp	M+H	C25H34N6O8	36.2	-1.18212	76.0007	100 - 29.9 - 5.97 - 0.894 - 0.11			547.25	1	4.40865
4.41_547.2504m/z	124247	Asp Asn Trp Ile	M+H	C25H34N6O8	36.3	-1.18212	76.0007	100 - 29.9 - 5.97 - 0.894 - 0.11			547.25	1	4.40865
4.41_547.2504m/z	124249	Asp Asn Trp Leu	M+H	C25H34N6O8	36.1	-1.18212	76.0007	100 - 29.9 - 5.97 - 0.894 - 0.11			547.25	1	4.40865
4.41_547.2504m/z	124366	Asp Pro Phe His	M+CH3OH+H	C24H30N6O7	34.7	-1.25575	75.1446	100 - 28.8 - 5.43 - 0.769			547.25	1	4.40865
4.41_547.2504m/z	124373	Asp Pro Phe Gln	M+ACN+H	C23H31N5O8	34.5	-1.27811	74.2676	100 - 27.4 - 5.25 - 0.754			547.25	1	4.40865
4.41_547.2504m/z	124404	Asp Pro His Phe	M+CH3OH+H	C24H30N6O7	34.7	-1.25575	75.1446	100 - 28.8 - 5.43 - 0.769			547.25	1	4.40865
4.41_547.2504m/z	124544	Asp Pro Gln Phe	M+ACN+H	C23H31N5O8	34.5	-1.27811	74.2676	100 - 27.4 - 5.25 - 0.754			547.25	1	4.40865
4.41_547.2504m/z	124772	Asp Gln Phe Pro	M+ACN+H	C23H31N5O8	34.5	-1.27811	74.2676	100 - 27.4 - 5.25 - 0.754			547.25	1	4.40865
4.41_547.2504m/z	124924	Asp Gln Pro Phe	M+ACN+H	C23H31N5O8	34.5	-1.27811	74.2676	100 - 27.4 - 5.25 - 0.754			547.25	1	4.40865
4.41_547.2504m/z	125038	Asp Gln Val Trp	M+H	C25H34N6O8	36.2	-1.18212	76.0007	100 - 29.9 - 5.97 - 0.894 - 0.11			547.25	1	4.40865
4.41_547.2504m/z	125057	Asp Gln Trp Val	M+H	C25H34N6O8	36.4	-1.18212	76.0007	100 - 29.9 - 5.97 - 0.894 - 0.11			547.25	1	4.40865
4.41_547.2504m/z	125838	Asp Ser Val Trp	M+ACN+H	C23H31N5O8	34.5	-1.27811	74.2676	100 - 27.4 - 5.25 - 0.754			547.25	1	4.40865
4.41_547.2504m/z	125857	Asp Ser Trp Val	M+ACN+H	C23H31N5O8	34.5	-1.27811	74.2676	100 - 27.4 - 5.25 - 0.754			547.25	1	4.40865
4.41_547.2504m/z	126558	Asp Val Gln Trp	M+H	C25H34N6O8	36.2	-1.18212	76.0007	100 - 29.9 - 5.97 - 0.894 - 0.11			547.25	1	4.40865
4.41_547.2504m/z	126598	Asp Val Ser Trp	M+ACN+H	C23H31N5O8	34.5	-1.27811	74.2676	100 - 27.4 - 5.25 - 0.754			547.25	1	4.40865
4.41_547.2504m/z	126653	Asp Val Trp Gln	M+H	C25H34N6O8	36.1	-1.18212	76.0007	100 - 29.9 - 5.97 - 0.894 - 0.11			547.25	1	4.40865
4.41_547.2504m/z	126655	Asp Val Trp Ser	M+ACN+H	C23H31N5O8	34.5	-1.27811	74.2676	100 - 27.4 - 5.25 - 0.754			547.25	1	4.40865
4.41_547.2504m/z	126831	Asp Trp Ile Asn	M+H	C25H34N6O8	36.2	-1.18212	76.0007	100 - 29.9 - 5.97 - 0.894 - 0.11			547.25	1	4.40865
4.41_547.2504m/z	126871	Asp Trp Leu Asn	M+H	C25H34N6O8	36.2	-1.18212	76.0007	100 - 29.9 - 5.97 - 0.894 - 0.11			547.25	1	4.40865
4.41_547.2504m/z	126907	Asp Trp Asn Ile	M+H	C25H34N6O8	36.4	-1.18212	76.0007	100 - 29.9 - 5.97 - 0.894 - 0.11			547.25	1	4.40865
4.41_547.2504m/z	126909	Asp Trp Asn Leu	M+H	C25H34N6O8	36.2	-1.18212	76.0007	100 - 29.9 - 5.97 - 0.894 - 0.11			547.25	1	4.40865
4.41_547.2504m/z	126957	Asp Trp Gln Val	M+H	C25H34N6O8	36.4	-1.18212	76.0007	100 - 29.9 - 5.97 - 0.894 - 0.11			547.25	1	4.40865
4.41_547.2504m/z	126997	Asp Trp Ser Val	M+ACN+H	C23H31N5O8	34.5	-1.27811	74.2676	100 - 27.4 - 5.25 - 0.754			547.25	1	4.40865
4.41_547.2504m/z	127033	Asp Trp Val Gln	M+H	C25H34N6O8	36.2	-1.18212	76.0007	100 - 29.9 - 5.97 - 0.894 - 0.11			547.25	1	4.40865
4.41_547.2504m/z	127035	Asp Trp Val Ser	M+ACN+H	C23H31N5O8	34.5	-1.27811	74.2676	100 - 27.4 - 5.25 - 0.754			547.25	1	4.40865
4.41_547.2504m/z	127207	Asp Tyr His Ile	M+H	C25H34N6O8	36.8	-1.18212	76.0007	100 - 29.9 - 5.97 - 0.894 - 0.11			547.25	1	4.40865
4.41_547.2504m/z	127209	Asp Tyr His Leu	M+H	C25H34N6O8	36.6	-1.18212	76.0007	100 - 29.9 - 5.97 - 0.894 - 0.11			547.25	1	4.40865
4.41_547.2504m/z	127226	Asp Tyr Ile His	M+H	C25H34N6O8	36.7	-1.18212	76.0007	100 - 29.9 - 5.97 - 0.894 - 0.11			547.25	1	4.40865
4.41_547.2504m/z	127266	Asp Tyr Leu His	M+H	C25H34N6O8	36.6	-1.18212	76.0007	100 - 29.9 - 5.97 - 0.894 - 0.11			547.25	1	4.40865
4.41_547.2504m/z	127818	Glu Ala Thr Trp	M+ACN+H	C23H31N5O8	34.5	-1.27811	74.2676	100 - 27.4 - 5.25 - 0.754			547.25	1	4.40865
4.41_547.2504m/z	127856	Glu Ala Trp Thr	M+ACN+H	C23H31N5O8	34.5	-1.27811	74.2676	100 - 27.4 - 5.25 - 0.754			547.25	1	4.40865
4.41_547.2504m/z	129312	Glu Phe Asn Pro	M+ACN+H	C23H31N5O8	34.5	-1.27811	74.2676	100 - 27.4 - 5.25 - 0.754			547.25	1	4.40865
4.41_547.2504m/z	129331	Glu Phe Pro Asn	M+ACN+H	C23H31N5O8	34.5	-1.27811	74.2676	100 - 27.4 - 5.25 - 0.754			547.25	1	4.40865
4.41_547.2504m/z	130239	Glu His Val Tyr	M+H	C25H34N6O8	36.7	-1.18212	76.0007	100 - 29.9 - 5.97 - 0.894 - 0.11			547.25	1	4.40865
4.41_547.2504m/z	130277	Glu His Tyr Val	M+H	C25H34N6O8	37.1	-1.18212	76.0007	100 - 29.9 - 5.97 - 0.894 - 0.11			547.25	1	4.40865
4.41_547.2504m/z	131972	Glu Asn Phe Pro	M+ACN+H	C23H31N5O8	34.5	-1.27811	74.2676	100 - 27.4 - 5.25 - 0.754			547.25	1	4.40865
4.41_547.2504m/z	132124	Glu Asn Pro Phe	M+ACN+H	C23H31N5O8	34.5	-1.27811	74.2676	100 - 27.4 - 5.25 - 0.754			547.25	1	4.40865
4.41_547.2504m/z	132238	Glu Asn Val Trp	M+H	C25H34N6O8	36.4	-1.18212	76.0007	100 - 29.9 - 5.97 - 0.894 - 0.11			547.25	1	4.40865
4.41_547.2504m/z	132257	Glu Asn Trp Val	M+H	C25H34N6O8	36.5	-1.18212	76.0007	100 - 29.9 - 5.97 - 0.894 - 0.11			547.25	1	4.40865
4.41_547.2504m/z	132371	Glu Pro Phe Asn	M+ACN+H	C23H31N5O8	34.5	-1.27811	74.2676	100 - 27.4 - 5.25 - 0.754			547.25	1	4.40865
4.41_547.2504m/z	132504	Glu Pro Asn Phe	M+ACN+H	C23H31N5O8	34.5	-1.27811	74.2676	100 - 27.4 - 5.25 - 0.754			547.25	1	4.40865
4.41_547.2504m/z	133898	Glu Thr Ala Trp	M+ACN+H	C23H31N5O8	34.5	-1.27811	74.2676	100 - 27.4 - 5.25 - 0.754			547.25	1	4.40865
4.41_547.2504m/z	134240	Glu Thr Trp Ala	M+ACN+H	C23H31N5O8	34.5	-1.27811	74.2676	100 - 27.4 - 5.25 - 0.754			547.25	1	4.40865
4.41_547.2504m/z	134419	Glu Val His Tyr	M+H	C25H34N6O8	36.7	-1.18212	76.0007	100 - 29.9 - 5.97 - 0.894 - 0.11			547.25	1	4.40865
4.41_547.2504m/z	134518	Glu Val Asn Trp	M+H	C25H34N6O8	36.2	-1.18212	76.0007	100 - 29.9 - 5.97 - 0.894 - 0.11			547.25	1	4.40865
4.41_547.2504m/z	134651	Glu Val Trp Asn	M+H	C25H34N6O8	36.2	-1.18212	76.0007	100 - 29.9 - 5.97 - 0.894 - 0.11			547.25	1	4.40865
4.41_547.2504m/z	134666	Glu Val Tyr His	M+H	C25H34N6O8	37	-1.18212	76.0007	100 - 29.9 - 5.97 - 0.894 - 0.11			547.25	1	4.40865
4.41_547.2504m/z	134696	Glu Trp Ala Thr	M+ACN+H	C23H31N5O8	34.5	-1.27811	74.2676	100 - 27.4 - 5.25 - 0.754			547.25	1	4.40865
4.41_547.2504m/z	134917	Glu Trp Asn Val	M+H	C25H34N6O8	36.3	-1.18212	76.0007	100 - 29.9 - 5.97 - 0.894 - 0.11			547.25	1	4.40865
4.41_547.2504m/z	135000	Glu Trp Thr Ala	M+ACN+H	C23H31N5O8	34.5	-1.27811	74.2676	100 - 27.4 - 5.25 - 0.754			547.25	1	4.40865
4.41_547.2504m/z	135031	Glu Trp Val Asn	M+H	C25H34N6O8	36.1	-1.18212	76.0007	100 - 29.9 - 5.97 - 0.894 - 0.11			547.25	1	4.40865
4.41_547.2504m/z	135217	Glu Tyr His Val	M+H	C25H34N6O8	37.1	-1.18212	76.0007	100 - 29.9 - 5.97 - 0.894 - 0.11			547.25	1	4.40865
4.41_547.2504m/z	135426	Glu Tyr Val His	M+H	C25H34N6O8	36.9	-1.18212	76.0007	100 - 29.9 - 5.97 - 0.894 - 0.11			547.25	1	4.40865
4.41_547.2504m/z	136058	Phe Cys Lys Trp	M+H-2H2O	C29H38N6O5S	35.5	3.18821	81.0122	100 - 35 - 11.5 - 2.56 - 0.441			547.25	1	4.40865
4.41_547.2504m/z	136248	Phe Cys Trp Lys	M+H-2H2O	C29H38N6O5S	35.5	3.18821	81.0122	100 - 35 - 11.5 - 2.56 - 0.441			547.25	1	4.40865
4.41_547.2504m/z	136412	Phe Asp His Pro	M+CH3OH+H	C24H30N6O7	34.7	-1.25575	75.1446	100 - 28.8 - 5.43 - 0.769			547.25	1	4.40865
4.41_547.2504m/z	136526	Phe Asp Pro His	M+CH3OH+H	C24H30N6O7	34.7	-1.25575	75.1446	100 - 28.8 - 5.43 - 0.769			547.25	1	4.40865
4.41_547.2504m/z	136533	Phe Asp Pro Gln	M+ACN+H	C23H31N5O8	34.5	-1.27811	74.2676	100 - 27.4 - 5.25 - 0.754			547.25	1	4.40865
4.41_547.2504m/z	136552	Phe Asp Gln Pro	M+ACN+H	C23H31N5O8	34.5	-1.27811	74.2676	100 - 27.4 - 5.25 - 0.754			547.25	1	4.40865
4.41_547.2504m/z	136912	Phe Glu Asn Pro	M+ACN+H	C23H31N5O8	34.5	-1.27811	74.2676	100 - 27.4 - 5.25 - 0.754			547.25	1	4.40865
4.41_547.2504m/z	136931	Phe Glu Pro Asn	M+ACN+H	C23H31N5O8	34.5	-1.27811	74.2676	100 - 27.4 - 5.25 - 0.754			547.25	1	4.40865
4.41_547.2504m/z	137931	Phe His Asp Pro	M+CH3OH+H	C24H30N6O7	34.7	-1.25575	75.1446	100 - 28.8 - 5.43 - 0.769			547.25	1	4.40865
4.41_547.2504m/z	138121	Phe His Pro Asp	M+CH3OH+H	C24H30N6O7	34.7	-1.25575	75.1446	100 - 28.8 - 5.43 - 0.769			547.25	1	4.40865
4.41_547.2504m/z	138717	Phe Lys Cys Trp	M+H-2H2O	C29H38N6O5S	35.5	3.18821	81.0122	100 - 35 - 11.5 - 2.56 - 0.441			547.25	1	4.40865
4.41_547.2504m/z	139040	Phe Lys Trp Cys	M+H-2H2O	C29H38N6O5S	35.5	3.18821	81.0122	100 - 35 - 11.5 - 2.56 - 0.441			547.25	1	4.40865
4.41_547.2504m/z	139951	Phe Asn Glu Pro	M+ACN+H	C23H31N5O8	34.5	-1.27811	74.2676	100 - 27.4 - 5.25 - 0.754			547.25	1	4.40865
4.41_547.2504m/z	140122	Phe Asn Pro Glu	M+ACN+H	C23H31N5O8	34.5	-1.27811	74.2676	100 - 27.4 - 5.25 - 0.754			547.25	1	4.40865
4.41_547.2504m/z	140325	Phe Pro Asp His	M+CH3OH+H	C24H30N6O7	34.7	-1.25575	75.1446	100 - 28.8 - 5.43 - 0.769			547.25	1	4.40865
4.41_547.2504m/z	140332	Phe Pro Asp Gln	M+ACN+H	C23H31N5O8	34.5	-1.27811	74.2676	100 - 27.4 - 5.25 - 0.754			547.25	1	4.40865
4.41_547.2504m/z	140350	Phe Pro Glu Asn	M+ACN+H	C23H31N5O8	34.5	-1.27811	74.2676	100 - 27.4 - 5.25 - 0.754			547.25	1	4.40865
4.41_547.2504m/z	140401	Phe Pro His Asp	M+CH3OH+H	C24H30N6O7	34.7	-1.25575	75.1446	100 - 28.8 - 5.43 - 0.769			547.25	1	4.40865
4.41_547.2504m/z	140502	Phe Pro Asn Glu	M+ACN+H	C23H31N5O8	34.5	-1.27811	74.2676	100 - 27.4 - 5.25 - 0.754			547.25	1	4.40865
4.41_547.2504m/z	140541	Phe Pro Gln Asp	M+ACN+H	C23H31N5O8	34.5	-1.27811	74.2676	100 - 27.4 - 5.25 - 0.754			547.25	1	4.40865
4.41_547.2504m/z	140638	Phe Pro Val Tyr	M+Na	C28H36N4O6	34.5	-4.31613	77.5605	100 - 32.4 - 6.31 - 0.912 - 0.106			547.25	1	4.40865
4.41_547.2504m/z	140676	Phe Pro Tyr Val	M+Na	C28H36N4O6	34.5	-4.31613	77.5605	100 - 32.4 - 6.31 - 0.912 - 0.106			547.25	1	4.40865
4.41_547.2504m/z	140731	Phe Gln Asp Pro	M+ACN+H	C23H31N5O8	34.5	-1.27811	74.2676	100 - 27.4 - 5.25 - 0.754			547.25	1	4.40865
4.41_547.2504m/z	140921	Phe Gln Pro Asp	M+ACN+H	C23H31N5O8	34.5	-1.27811	74.2676	100 - 27.4 - 5.25 - 0.754			547.25	1	4.40865
4.41_547.2504m/z	142538	Phe Val Pro Tyr	M+Na	C28H36N4O6	34.5	-4.31613	77.5605	100 - 32.4 - 6.31 - 0.912 - 0.106			547.25	1	4.40865
4.41_547.2504m/z	142671	Phe Val Tyr Pro	M+Na	C28H36N4O6	34.5	-4.31613	77.5605	100 - 32.4 - 6.31 - 0.912 - 0.106			547.25	1	4.40865
4.41_547.2504m/z	142707	Phe Trp Cys Lys	M+H-2H2O	C29H38N6O5S	35.5	3.18821	81.0122	100 - 35 - 11.5 - 2.56 - 0.441			547.25	1	4.40865
4.41_547.2504m/z	142840	Phe Trp Lys Cys	M+H-2H2O	C29H38N6O5S	35.5	3.18821	81.0122	100 - 35 - 11.5 - 2.56 - 0.441			547.25	1	4.40865
4.41_547.2504m/z	143336	Phe Tyr Pro Val	M+Na	C28H36N4O6	34.5	-4.31613	77.5605	100 - 32.4 - 6.31 - 0.912 - 0.106			547.25	1	4.40865
4.41_547.2504m/z	143431	Phe Tyr Val Pro	M+Na	C28H36N4O6	34.5	-4.31613	77.5605	100 - 32.4 - 6.31 - 0.912 - 0.106			547.25	1	4.40865
4.41_547.2504m/z	152371	His Asp Phe Pro	M+CH3OH+H	C24H30N6O7	34.7	-1.25575	75.1446	100 - 28.8 - 5.43 - 0.769			547.25	1	4.40865
4.41_547.2504m/z	152438	His Asp Ile Tyr	M+H	C25H34N6O8	36.6	-1.18212	76.0007	100 - 29.9 - 5.97 - 0.894 - 0.11			547.25	1	4.40865
4.41_547.2504m/z	152478	His Asp Leu Tyr	M+H	C25H34N6O8	36.6	-1.18212	76.0007	100 - 29.9 - 5.97 - 0.894 - 0.11			547.25	1	4.40865
4.41_547.2504m/z	152523	His Asp Pro Phe	M+CH3OH+H	C24H30N6O7	34.7	-1.25575	75.1446	100 - 28.8 - 5.43 - 0.769			547.25	1	4.40865
4.41_547.2504m/z	152666	His Asp Tyr Ile	M+H	C25H34N6O8	36.8	-1.18212	76.0007	100 - 29.9 - 5.97 - 0.894 - 0.11			547.25	1	4.40865
4.41_547.2504m/z	152668	His Asp Tyr Leu	M+H	C25H34N6O8	36.6	-1.18212	76.0007	100 - 29.9 - 5.97 - 0.894 - 0.11			547.25	1	4.40865
4.41_547.2504m/z	153038	His Glu Val Tyr	M+H	C25H34N6O8	36.7	-1.18212	76.0007	100 - 29.9 - 5.97 - 0.894 - 0.11			547.25	1	4.40865
4.41_547.2504m/z	153076	His Glu Tyr Val	M+H	C25H34N6O8	37.1	-1.18212	76.0007	100 - 29.9 - 5.97 - 0.894 - 0.11			547.25	1	4.40865
4.41_547.2504m/z	153131	His Phe Asp Pro	M+CH3OH+H	C24H30N6O7	34.7	-1.25575	75.1446	100 - 28.8 - 5.43 - 0.769			547.25	1	4.40865
4.41_547.2504m/z	153321	His Phe Pro Asp	M+CH3OH+H	C24H30N6O7	34.7	-1.25575	75.1446	100 - 28.8 - 5.43 - 0.769			547.25	1	4.40865
4.41_547.2504m/z	154338	His Ile Asp Tyr	M+H	C25H34N6O8	36.6	-1.18212	76.0007	100 - 29.9 - 5.97 - 0.894 - 0.11			547.25	1	4.40865
4.41_547.2504m/z	154661	His Ile Tyr Asp	M+H	C25H34N6O8	36.5	-1.18212	76.0007	100 - 29.9 - 5.97 - 0.894 - 0.11			547.25	1	4.40865
4.41_547.2504m/z	155138	His Leu Asp Tyr	M+H	C25H34N6O8	36.7	-1.18212	76.0007	100 - 29.9 - 5.97 - 0.894 - 0.11			547.25	1	4.40865
4.41_547.2504m/z	155461	His Leu Tyr Asp	M+H	C25H34N6O8	36.6	-1.18212	76.0007	100 - 29.9 - 5.97 - 0.894 - 0.11			547.25	1	4.40865
4.41_547.2504m/z	156323	His Pro Asp Phe	M+CH3OH+H	C24H30N6O7	34.7	-1.25575	75.1446	100 - 28.8 - 5.43 - 0.769			547.25	1	4.40865
4.41_547.2504m/z	156361	His Pro Phe Asp	M+CH3OH+H	C24H30N6O7	34.7	-1.25575	75.1446	100 - 28.8 - 5.43 - 0.769			547.25	1	4.40865
4.41_547.2504m/z	158358	His Val Glu Tyr	M+H	C25H34N6O8	37	-1.18212	76.0007	100 - 29.9 - 5.97 - 0.894 - 0.11			547.25	1	4.40865
4.41_547.2504m/z	158662	His Val Tyr Glu	M+H	C25H34N6O8	36.6	-1.18212	76.0007	100 - 29.9 - 5.97 - 0.894 - 0.11			547.25	1	4.40865
4.41_547.2504m/z	159126	His Tyr Asp Ile	M+H	C25H34N6O8	36.8	-1.18212	76.0007	100 - 29.9 - 5.97 - 0.894 - 0.11			547.25	1	4.40865
4.41_547.2504m/z	159128	His Tyr Asp Leu	M+H	C25H34N6O8	36.6	-1.18212	76.0007	100 - 29.9 - 5.97 - 0.894 - 0.11			547.25	1	4.40865
4.41_547.2504m/z	159156	His Tyr Glu Val	M+H	C25H34N6O8	36.9	-1.18212	76.0007	100 - 29.9 - 5.97 - 0.894 - 0.11			547.25	1	4.40865
4.41_547.2504m/z	159221	His Tyr Ile Asp	M+H	C25H34N6O8	36.5	-1.18212	76.0007	100 - 29.9 - 5.97 - 0.894 - 0.11			547.25	1	4.40865
4.41_547.2504m/z	159261	His Tyr Leu Asp	M+H	C25H34N6O8	36.6	-1.18212	76.0007	100 - 29.9 - 5.97 - 0.894 - 0.11			547.25	1	4.40865
4.41_547.2504m/z	159422	His Tyr Val Glu	M+H	C25H34N6O8	36.6	-1.18212	76.0007	100 - 29.9 - 5.97 - 0.894 - 0.11			547.25	1	4.40865
4.41_547.2504m/z	160418	Ile Asp His Tyr	M+H	C25H34N6O8	36.6	-1.18212	76.0007	100 - 29.9 - 5.97 - 0.894 - 0.11			547.25	1	4.40865
4.41_547.2504m/z	160517	Ile Asp Asn Trp	M+H	C25H34N6O8	36.1	-1.18212	76.0007	100 - 29.9 - 5.97 - 0.894 - 0.11			547.25	1	4.40865
4.41_547.2504m/z	160650	Ile Asp Trp Asn	M+H	C25H34N6O8	36.1	-1.18212	76.0007	100 - 29.9 - 5.97 - 0.894 - 0.11			547.25	1	4.40865
4.41_547.2504m/z	160665	Ile Asp Tyr His	M+H	C25H34N6O8	36.8	-1.18212	76.0007	100 - 29.9 - 5.97 - 0.894 - 0.11			547.25	1	4.40865
4.41_547.2504m/z	161938	Ile His Asp Tyr	M+H	C25H34N6O8	36.6	-1.18212	76.0007	100 - 29.9 - 5.97 - 0.894 - 0.11			547.25	1	4.40865
4.41_547.2504m/z	162261	Ile His Tyr Asp	M+H	C25H34N6O8	36.6	-1.18212	76.0007	100 - 29.9 - 5.97 - 0.894 - 0.11			547.25	1	4.40865
4.41_547.2504m/z	163937	Ile Asn Asp Trp	M+H	C25H34N6O8	36.3	-1.18212	76.0007	100 - 29.9 - 5.97 - 0.894 - 0.11			547.25	1	4.40865
4.41_547.2504m/z	164241	Ile Asn Trp Asp	M+H	C25H34N6O8	36.1	-1.18212	76.0007	100 - 29.9 - 5.97 - 0.894 - 0.11			547.25	1	4.40865
4.41_547.2504m/z	166730	Ile Trp Asp Asn	M+H	C25H34N6O8	36.2	-1.18212	76.0007	100 - 29.9 - 5.97 - 0.894 - 0.11			547.25	1	4.40865
4.41_547.2504m/z	166901	Ile Trp Asn Asp	M+H	C25H34N6O8	36.2	-1.18212	76.0007	100 - 29.9 - 5.97 - 0.894 - 0.11			547.25	1	4.40865
4.41_547.2504m/z	167125	Ile Tyr Asp His	M+H	C25H34N6O8	36.6	-1.18212	76.0007	100 - 29.9 - 5.97 - 0.894 - 0.11			547.25	1	4.40865
4.41_547.2504m/z	167201	Ile Tyr His Asp	M+H	C25H34N6O8	36.6	-1.18212	76.0007	100 - 29.9 - 5.97 - 0.894 - 0.11			547.25	1	4.40865
4.41_547.2504m/z	167977	Lys Cys Phe Trp	M+H-2H2O	C29H38N6O5S	35.5	3.18821	81.0122	100 - 35 - 11.5 - 2.56 - 0.441			547.25	1	4.40865
4.41_547.2504m/z	168243	Lys Cys Trp Phe	M+H-2H2O	C29H38N6O5S	35.5	3.18821	81.0122	100 - 35 - 11.5 - 2.56 - 0.441			547.25	1	4.40865
4.41_547.2504m/z	169117	Lys Phe Cys Trp	M+H-2H2O	C29H38N6O5S	35.5	3.18821	81.0122	100 - 35 - 11.5 - 2.56 - 0.441			547.25	1	4.40865
4.41_547.2504m/z	169440	Lys Phe Trp Cys	M+H-2H2O	C29H38N6O5S	35.5	3.18821	81.0122	100 - 35 - 11.5 - 2.56 - 0.441			547.25	1	4.40865
4.41_547.2504m/z	172218	Lys Asn Thr Tyr	M+Na	C23H36N6O8	34.1	3.35704	74.56	100 - 27.8 - 5.37 - 0.776			547.25	1	4.40865
4.41_547.2504m/z	172275	Lys Asn Tyr Thr	M+Na	C23H36N6O8	34.1	3.35704	74.56	100 - 27.8 - 5.37 - 0.776			547.25	1	4.40865
4.41_547.2504m/z	172998	Lys Gln Ser Tyr	M+Na	C23H36N6O8	34.1	3.35704	74.56	100 - 27.8 - 5.37 - 0.776			547.25	1	4.40865
4.41_547.2504m/z	173074	Lys Gln Tyr Ser	M+Na	C23H36N6O8	34.1	3.35704	74.56	100 - 27.8 - 5.37 - 0.776			547.25	1	4.40865
4.41_547.2504m/z	173758	Lys Ser Gln Tyr	M+Na	C23H36N6O8	34.1	3.35704	74.56	100 - 27.8 - 5.37 - 0.776			547.25	1	4.40865
4.41_547.2504m/z	173798	Lys Ser Ser Tyr	M+ACN+Na	C21H33N5O8	33.7	3.64205	72.8026	100 - 25.2 - 4.7 - 0.651			547.25	1	4.40865
4.41_547.2504m/z	173872	Lys Ser Tyr Gln	M+Na	C23H36N6O8	34.1	3.35704	74.56	100 - 27.8 - 5.37 - 0.776			547.25	1	4.40865
4.41_547.2504m/z	173874	Lys Ser Tyr Ser	M+ACN+Na	C21H33N5O8	33.7	3.64205	72.8026	100 - 25.2 - 4.7 - 0.651			547.25	1	4.40865
4.41_547.2504m/z	174118	Lys Thr Asn Tyr	M+Na	C23H36N6O8	34.1	3.35704	74.56	100 - 27.8 - 5.37 - 0.776			547.25	1	4.40865
4.41_547.2504m/z	174270	Lys Thr Tyr Asn	M+Na	C23H36N6O8	34.1	3.35704	74.56	100 - 27.8 - 5.37 - 0.776			547.25	1	4.40865
4.41_547.2504m/z	174703	Lys Trp Cys Phe	M+H-2H2O	C29H38N6O5S	35.5	3.18821	81.0122	100 - 35 - 11.5 - 2.56 - 0.441			547.25	1	4.40865
4.41_547.2504m/z	174760	Lys Trp Phe Cys	M+H-2H2O	C29H38N6O5S	35.5	3.18821	81.0122	100 - 35 - 11.5 - 2.56 - 0.441			547.25	1	4.40865
4.41_547.2504m/z	175315	Lys Tyr Asn Thr	M+Na	C23H36N6O8	34.1	3.35704	74.56	100 - 27.8 - 5.37 - 0.776			547.25	1	4.40865
4.41_547.2504m/z	175354	Lys Tyr Gln Ser	M+Na	C23H36N6O8	34.1	3.35704	74.56	100 - 27.8 - 5.37 - 0.776			547.25	1	4.40865
4.41_547.2504m/z	175392	Lys Tyr Ser Gln	M+Na	C23H36N6O8	34.1	3.35704	74.56	100 - 27.8 - 5.37 - 0.776			547.25	1	4.40865
4.41_547.2504m/z	175394	Lys Tyr Ser Ser	M+ACN+Na	C21H33N5O8	33.7	3.64205	72.8026	100 - 25.2 - 4.7 - 0.651			547.25	1	4.40865
4.41_547.2504m/z	175410	Lys Tyr Thr Asn	M+Na	C23H36N6O8	34.1	3.35704	74.56	100 - 27.8 - 5.37 - 0.776			547.25	1	4.40865
4.41_547.2504m/z	176418	Leu Asp His Tyr	M+H	C25H34N6O8	36.6	-1.18212	76.0007	100 - 29.9 - 5.97 - 0.894 - 0.11			547.25	1	4.40865
4.41_547.2504m/z	176517	Leu Asp Asn Trp	M+H	C25H34N6O8	36.1	-1.18212	76.0007	100 - 29.9 - 5.97 - 0.894 - 0.11			547.25	1	4.40865
4.41_547.2504m/z	176650	Leu Asp Trp Asn	M+H	C25H34N6O8	36.2	-1.18212	76.0007	100 - 29.9 - 5.97 - 0.894 - 0.11			547.25	1	4.40865
4.41_547.2504m/z	176665	Leu Asp Tyr His	M+H	C25H34N6O8	36.6	-1.18212	76.0007	100 - 29.9 - 5.97 - 0.894 - 0.11			547.25	1	4.40865
4.41_547.2504m/z	177938	Leu His Asp Tyr	M+H	C25H34N6O8	36.7	-1.18212	76.0007	100 - 29.9 - 5.97 - 0.894 - 0.11			547.25	1	4.40865
4.41_547.2504m/z	178261	Leu His Tyr Asp	M+H	C25H34N6O8	36.5	-1.18212	76.0007	100 - 29.9 - 5.97 - 0.894 - 0.11			547.25	1	4.40865
4.41_547.2504m/z	179937	Leu Asn Asp Trp	M+H	C25H34N6O8	36.2	-1.18212	76.0007	100 - 29.9 - 5.97 - 0.894 - 0.11			547.25	1	4.40865
4.41_547.2504m/z	180241	Leu Asn Trp Asp	M+H	C25H34N6O8	36.1	-1.18212	76.0007	100 - 29.9 - 5.97 - 0.894 - 0.11			547.25	1	4.40865
4.41_547.2504m/z	182730	Leu Trp Asp Asn	M+H	C25H34N6O8	36.1	-1.18212	76.0007	100 - 29.9 - 5.97 - 0.894 - 0.11			547.25	1	4.40865
4.41_547.2504m/z	182901	Leu Trp Asn Asp	M+H	C25H34N6O8	36.1	-1.18212	76.0007	100 - 29.9 - 5.97 - 0.894 - 0.11			547.25	1	4.40865
4.41_547.2504m/z	183125	Leu Tyr Asp His	M+H	C25H34N6O8	36.6	-1.18212	76.0007	100 - 29.9 - 5.97 - 0.894 - 0.11			547.25	1	4.40865
4.41_547.2504m/z	183201	Leu Tyr His Asp	M+H	C25H34N6O8	36.5	-1.18212	76.0007	100 - 29.9 - 5.97 - 0.894 - 0.11			547.25	1	4.40865
4.41_547.2504m/z	184133	Met Cys Pro Arg	M+ACN+H	C19H35N7O5S2	34.1	4.96422	76.3726	100 - 25.3 - 13.1 - 2.71 - 0.649 - 0.105			547.25	1	4.40865
4.41_547.2504m/z	184171	Met Cys Arg Pro	M+ACN+H	C19H35N7O5S2	34.1	4.96422	76.3726	100 - 25.3 - 13.1 - 2.71 - 0.649 - 0.105			547.25	1	4.40865
4.41_547.2504m/z	187753	Met Met Gln Arg	M+H-H2O	C21H40N8O6S2	34.6	4.44481	78.0818	100 - 27.9 - 14 - 3.12 - 0.751 - 0.129			547.25	1	4.40865
4.41_547.2504m/z	187772	Met Met Arg Gln	M+H-H2O	C21H40N8O6S2	34.6	4.44481	78.0818	100 - 27.9 - 14 - 3.12 - 0.751 - 0.129			547.25	1	4.40865
4.41_547.2504m/z	188313	Met Pro Cys Arg	M+ACN+H	C19H35N7O5S2	34.1	4.96422	76.3726	100 - 25.3 - 13.1 - 2.71 - 0.649 - 0.105			547.25	1	4.40865
4.41_547.2504m/z	188560	Met Pro Arg Cys	M+ACN+H	C19H35N7O5S2	34.1	4.96422	76.3726	100 - 25.3 - 13.1 - 2.71 - 0.649 - 0.105			547.25	1	4.40865
4.41_547.2504m/z	188893	Met Gln Met Arg	M+H-H2O	C21H40N8O6S2	34.6	4.44481	78.0818	100 - 27.9 - 14 - 3.12 - 0.751 - 0.129			547.25	1	4.40865
4.41_547.2504m/z	188969	Met Gln Arg Met	M+H-H2O	C21H40N8O6S2	34.6	4.44481	78.0818	100 - 27.9 - 14 - 3.12 - 0.751 - 0.129			547.25	1	4.40865
4.41_547.2504m/z	189111	Met Arg Cys Pro	M+ACN+H	C19H35N7O5S2	34.1	4.96422	76.3726	100 - 25.3 - 13.1 - 2.71 - 0.649 - 0.105			547.25	1	4.40865
4.41_547.2504m/z	189292	Met Arg Met Gln	M+H-H2O	C21H40N8O6S2	34.6	4.44481	78.0818	100 - 27.9 - 14 - 3.12 - 0.751 - 0.129			547.25	1	4.40865
4.41_547.2504m/z	189320	Met Arg Pro Cys	M+ACN+H	C19H35N7O5S2	34.1	4.96422	76.3726	100 - 25.3 - 13.1 - 2.71 - 0.649 - 0.105			547.25	1	4.40865
4.41_547.2504m/z	189349	Met Arg Gln Met	M+H-H2O	C21H40N8O6S2	34.6	4.44481	78.0818	100 - 27.9 - 14 - 3.12 - 0.751 - 0.129			547.25	1	4.40865
4.41_547.2504m/z	192437	Asn Asp Ile Trp	M+H	C25H34N6O8	36.3	-1.18212	76.0007	100 - 29.9 - 5.97 - 0.894 - 0.11			547.25	1	4.40865
4.41_547.2504m/z	192477	Asn Asp Leu Trp	M+H	C25H34N6O8	36.2	-1.18212	76.0007	100 - 29.9 - 5.97 - 0.894 - 0.11			547.25	1	4.40865
4.41_547.2504m/z	192646	Asn Asp Trp Ile	M+H	C25H34N6O8	36.3	-1.18212	76.0007	100 - 29.9 - 5.97 - 0.894 - 0.11			547.25	1	4.40865
4.41_547.2504m/z	192648	Asn Asp Trp Leu	M+H	C25H34N6O8	36.1	-1.18212	76.0007	100 - 29.9 - 5.97 - 0.894 - 0.11			547.25	1	4.40865
4.41_547.2504m/z	192771	Asn Glu Phe Pro	M+ACN+H	C23H31N5O8	34.5	-1.27811	74.2676	100 - 27.4 - 5.25 - 0.754			547.25	1	4.40865
4.41_547.2504m/z	192923	Asn Glu Pro Phe	M+ACN+H	C23H31N5O8	34.5	-1.27811	74.2676	100 - 27.4 - 5.25 - 0.754			547.25	1	4.40865
4.41_547.2504m/z	193037	Asn Glu Val Trp	M+H	C25H34N6O8	36.4	-1.18212	76.0007	100 - 29.9 - 5.97 - 0.894 - 0.11			547.25	1	4.40865
4.41_547.2504m/z	193056	Asn Glu Trp Val	M+H	C25H34N6O8	36.5	-1.18212	76.0007	100 - 29.9 - 5.97 - 0.894 - 0.11			547.25	1	4.40865
4.41_547.2504m/z	193151	Asn Phe Glu Pro	M+ACN+H	C23H31N5O8	34.5	-1.27811	74.2676	100 - 27.4 - 5.25 - 0.754			547.25	1	4.40865
4.41_547.2504m/z	193322	Asn Phe Pro Glu	M+ACN+H	C23H31N5O8	34.5	-1.27811	74.2676	100 - 27.4 - 5.25 - 0.754			547.25	1	4.40865
4.41_547.2504m/z	194337	Asn Ile Asp Trp	M+H	C25H34N6O8	36.3	-1.18212	76.0007	100 - 29.9 - 5.97 - 0.894 - 0.11			547.25	1	4.40865
4.41_547.2504m/z	194641	Asn Ile Trp Asp	M+H	C25H34N6O8	36.1	-1.18212	76.0007	100 - 29.9 - 5.97 - 0.894 - 0.11			547.25	1	4.40865
4.41_547.2504m/z	195018	Asn Lys Thr Tyr	M+Na	C23H36N6O8	34.1	3.35704	74.56	100 - 27.8 - 5.37 - 0.776			547.25	1	4.40865
4.41_547.2504m/z	195075	Asn Lys Tyr Thr	M+Na	C23H36N6O8	34.1	3.35704	74.56	100 - 27.8 - 5.37 - 0.776			547.25	1	4.40865
4.41_547.2504m/z	195137	Asn Leu Asp Trp	M+H	C25H34N6O8	36.2	-1.18212	76.0007	100 - 29.9 - 5.97 - 0.894 - 0.11			547.25	1	4.40865
4.41_547.2504m/z	195441	Asn Leu Trp Asp	M+H	C25H34N6O8	36.1	-1.18212	76.0007	100 - 29.9 - 5.97 - 0.894 - 0.11			547.25	1	4.40865
4.41_547.2504m/z	196343	Asn Pro Glu Phe	M+ACN+H	C23H31N5O8	34.5	-1.27811	74.2676	100 - 27.4 - 5.25 - 0.754			547.25	1	4.40865
4.41_547.2504m/z	196362	Asn Pro Phe Glu	M+ACN+H	C23H31N5O8	34.5	-1.27811	74.2676	100 - 27.4 - 5.25 - 0.754			547.25	1	4.40865
4.41_547.2504m/z	198058	Asn Thr Lys Tyr	M+Na	C23H36N6O8	34.1	3.35704	74.56	100 - 27.8 - 5.37 - 0.776			547.25	1	4.40865
4.41_547.2504m/z	198267	Asn Thr Tyr Lys	M+Na	C23H36N6O8	34.1	3.35704	74.56	100 - 27.8 - 5.37 - 0.776			547.25	1	4.40865
4.41_547.2504m/z	198357	Asn Val Glu Trp	M+H	C25H34N6O8	36.2	-1.18212	76.0007	100 - 29.9 - 5.97 - 0.894 - 0.11			547.25	1	4.40865
4.41_547.2504m/z	198642	Asn Val Trp Glu	M+H	C25H34N6O8	36.2	-1.18212	76.0007	100 - 29.9 - 5.97 - 0.894 - 0.11			547.25	1	4.40865
4.41_547.2504m/z	198726	Asn Trp Asp Ile	M+H	C25H34N6O8	36.3	-1.18212	76.0007	100 - 29.9 - 5.97 - 0.894 - 0.11			547.25	1	4.40865
4.41_547.2504m/z	198728	Asn Trp Asp Leu	M+H	C25H34N6O8	36.1	-1.18212	76.0007	100 - 29.9 - 5.97 - 0.894 - 0.11			547.25	1	4.40865
4.41_547.2504m/z	198756	Asn Trp Glu Val	M+H	C25H34N6O8	36.3	-1.18212	76.0007	100 - 29.9 - 5.97 - 0.894 - 0.11			547.25	1	4.40865
4.41_547.2504m/z	198821	Asn Trp Ile Asp	M+H	C25H34N6O8	36.1	-1.18212	76.0007	100 - 29.9 - 5.97 - 0.894 - 0.11			547.25	1	4.40865
4.41_547.2504m/z	198861	Asn Trp Leu Asp	M+H	C25H34N6O8	36.1	-1.18212	76.0007	100 - 29.9 - 5.97 - 0.894 - 0.11			547.25	1	4.40865
4.41_547.2504m/z	199022	Asn Trp Val Glu	M+H	C25H34N6O8	36.2	-1.18212	76.0007	100 - 29.9 - 5.97 - 0.894 - 0.11			547.25	1	4.40865
4.41_547.2504m/z	199255	Asn Tyr Lys Thr	M+Na	C23H36N6O8	34.1	3.35704	74.56	100 - 27.8 - 5.37 - 0.776			547.25	1	4.40865
4.41_547.2504m/z	199407	Asn Tyr Thr Lys	M+Na	C23H36N6O8	34.1	3.35704	74.56	100 - 27.8 - 5.37 - 0.776			547.25	1	4.40865
4.41_547.2504m/z	200093	Pro Cys Met Arg	M+ACN+H	C19H35N7O5S2	34.1	4.96422	76.3726	100 - 25.3 - 13.1 - 2.71 - 0.649 - 0.105			547.25	1	4.40865
4.41_547.2504m/z	200169	Pro Cys Arg Met	M+ACN+H	C19H35N7O5S2	34.1	4.96422	76.3726	100 - 25.3 - 13.1 - 2.71 - 0.649 - 0.105			547.25	1	4.40865
4.41_547.2504m/z	200365	Pro Asp Phe His	M+CH3OH+H	C24H30N6O7	34.7	-1.25575	75.1446	100 - 28.8 - 5.43 - 0.769			547.25	1	4.40865
4.41_547.2504m/z	200372	Pro Asp Phe Gln	M+ACN+H	C23H31N5O8	34.5	-1.27811	74.2676	100 - 27.4 - 5.25 - 0.754			547.25	1	4.40865
4.41_547.2504m/z	200403	Pro Asp His Phe	M+CH3OH+H	C24H30N6O7	34.7	-1.25575	75.1446	100 - 28.8 - 5.43 - 0.769			547.25	1	4.40865
4.41_547.2504m/z	200543	Pro Asp Gln Phe	M+ACN+H	C23H31N5O8	34.5	-1.27811	74.2676	100 - 27.4 - 5.25 - 0.754			547.25	1	4.40865
4.41_547.2504m/z	200770	Pro Glu Phe Asn	M+ACN+H	C23H31N5O8	34.5	-1.27811	74.2676	100 - 27.4 - 5.25 - 0.754			547.25	1	4.40865
4.41_547.2504m/z	200903	Pro Glu Asn Phe	M+ACN+H	C23H31N5O8	34.5	-1.27811	74.2676	100 - 27.4 - 5.25 - 0.754			547.25	1	4.40865
4.41_547.2504m/z	201125	Pro Phe Asp His	M+CH3OH+H	C24H30N6O7	34.7	-1.25575	75.1446	100 - 28.8 - 5.43 - 0.769			547.25	1	4.40865
4.41_547.2504m/z	201132	Pro Phe Asp Gln	M+ACN+H	C23H31N5O8	34.5	-1.27811	74.2676	100 - 27.4 - 5.25 - 0.754			547.25	1	4.40865
4.41_547.2504m/z	201150	Pro Phe Glu Asn	M+ACN+H	C23H31N5O8	34.5	-1.27811	74.2676	100 - 27.4 - 5.25 - 0.754			547.25	1	4.40865
4.41_547.2504m/z	201201	Pro Phe His Asp	M+CH3OH+H	C24H30N6O7	34.7	-1.25575	75.1446	100 - 28.8 - 5.43 - 0.769			547.25	1	4.40865
4.41_547.2504m/z	201302	Pro Phe Asn Glu	M+ACN+H	C23H31N5O8	34.5	-1.27811	74.2676	100 - 27.4 - 5.25 - 0.754			547.25	1	4.40865
4.41_547.2504m/z	201341	Pro Phe Gln Asp	M+ACN+H	C23H31N5O8	34.5	-1.27811	74.2676	100 - 27.4 - 5.25 - 0.754			547.25	1	4.40865
4.41_547.2504m/z	201438	Pro Phe Val Tyr	M+Na	C28H36N4O6	34.5	-4.31613	77.5605	100 - 32.4 - 6.31 - 0.912 - 0.106			547.25	1	4.40865
4.41_547.2504m/z	201476	Pro Phe Tyr Val	M+Na	C28H36N4O6	34.5	-4.31613	77.5605	100 - 32.4 - 6.31 - 0.912 - 0.106			547.25	1	4.40865
4.41_547.2504m/z	201923	Pro His Asp Phe	M+CH3OH+H	C24H30N6O7	34.7	-1.25575	75.1446	100 - 28.8 - 5.43 - 0.769			547.25	1	4.40865
4.41_547.2504m/z	201961	Pro His Phe Asp	M+CH3OH+H	C24H30N6O7	34.7	-1.25575	75.1446	100 - 28.8 - 5.43 - 0.769			547.25	1	4.40865
4.41_547.2504m/z	203513	Pro Met Cys Arg	M+ACN+H	C19H35N7O5S2	34.1	4.96422	76.3726	100 - 25.3 - 13.1 - 2.71 - 0.649 - 0.105			547.25	1	4.40865
4.41_547.2504m/z	203760	Pro Met Arg Cys	M+ACN+H	C19H35N7O5S2	34.1	4.96422	76.3726	100 - 25.3 - 13.1 - 2.71 - 0.649 - 0.105			547.25	1	4.40865
4.41_547.2504m/z	203943	Pro Asn Glu Phe	M+ACN+H	C23H31N5O8	34.5	-1.27811	74.2676	100 - 27.4 - 5.25 - 0.754			547.25	1	4.40865
4.41_547.2504m/z	203962	Pro Asn Phe Glu	M+ACN+H	C23H31N5O8	34.5	-1.27811	74.2676	100 - 27.4 - 5.25 - 0.754			547.25	1	4.40865
4.41_547.2504m/z	204723	Pro Gln Asp Phe	M+ACN+H	C23H31N5O8	34.5	-1.27811	74.2676	100 - 27.4 - 5.25 - 0.754			547.25	1	4.40865
4.41_547.2504m/z	204761	Pro Gln Phe Asp	M+ACN+H	C23H31N5O8	34.5	-1.27811	74.2676	100 - 27.4 - 5.25 - 0.754			547.25	1	4.40865
4.41_547.2504m/z	205109	Pro Arg Cys Met	M+ACN+H	C19H35N7O5S2	34.1	4.96422	76.3726	100 - 25.3 - 13.1 - 2.71 - 0.649 - 0.105			547.25	1	4.40865
4.41_547.2504m/z	205280	Pro Arg Met Cys	M+ACN+H	C19H35N7O5S2	34.1	4.96422	76.3726	100 - 25.3 - 13.1 - 2.71 - 0.649 - 0.105			547.25	1	4.40865
4.41_547.2504m/z	206378	Pro Val Phe Tyr	M+Na	C28H36N4O6	34.5	-4.31613	77.5605	100 - 32.4 - 6.31 - 0.912 - 0.106			547.25	1	4.40865
4.41_547.2504m/z	206663	Pro Val Tyr Phe	M+Na	C28H36N4O6	34.5	-4.31613	77.5605	100 - 32.4 - 6.31 - 0.912 - 0.106			547.25	1	4.40865
4.41_547.2504m/z	207176	Pro Tyr Phe Val	M+Na	C28H36N4O6	34.5	-4.31613	77.5605	100 - 32.4 - 6.31 - 0.912 - 0.106			547.25	1	4.40865
4.41_547.2504m/z	207423	Pro Tyr Val Phe	M+Na	C28H36N4O6	34.5	-4.31613	77.5605	100 - 32.4 - 6.31 - 0.912 - 0.106			547.25	1	4.40865
4.41_547.2504m/z	208371	Gln Asp Phe Pro	M+ACN+H	C23H31N5O8	34.5	-1.27811	74.2676	100 - 27.4 - 5.25 - 0.754			547.25	1	4.40865
4.41_547.2504m/z	208523	Gln Asp Pro Phe	M+ACN+H	C23H31N5O8	34.5	-1.27811	74.2676	100 - 27.4 - 5.25 - 0.754			547.25	1	4.40865
4.41_547.2504m/z	208637	Gln Asp Val Trp	M+H	C25H34N6O8	36.2	-1.18212	76.0007	100 - 29.9 - 5.97 - 0.894 - 0.11			547.25	1	4.40865
4.41_547.2504m/z	208656	Gln Asp Trp Val	M+H	C25H34N6O8	36.4	-1.18212	76.0007	100 - 29.9 - 5.97 - 0.894 - 0.11			547.25	1	4.40865
4.41_547.2504m/z	209131	Gln Phe Asp Pro	M+ACN+H	C23H31N5O8	34.5	-1.27811	74.2676	100 - 27.4 - 5.25 - 0.754			547.25	1	4.40865
4.41_547.2504m/z	209321	Gln Phe Pro Asp	M+ACN+H	C23H31N5O8	34.5	-1.27811	74.2676	100 - 27.4 - 5.25 - 0.754			547.25	1	4.40865
4.41_547.2504m/z	210998	Gln Lys Ser Tyr	M+Na	C23H36N6O8	34.1	3.35704	74.56	100 - 27.8 - 5.37 - 0.776			547.25	1	4.40865
4.41_547.2504m/z	211074	Gln Lys Tyr Ser	M+Na	C23H36N6O8	34.1	3.35704	74.56	100 - 27.8 - 5.37 - 0.776			547.25	1	4.40865
4.41_547.2504m/z	211693	Gln Met Met Arg	M+H-H2O	C21H40N8O6S2	34.6	4.44481	78.0818	100 - 27.9 - 14 - 3.12 - 0.751 - 0.129			547.25	1	4.40865
4.41_547.2504m/z	211769	Gln Met Arg Met	M+H-H2O	C21H40N8O6S2	34.6	4.44481	78.0818	100 - 27.9 - 14 - 3.12 - 0.751 - 0.129			547.25	1	4.40865
4.41_547.2504m/z	212323	Gln Pro Asp Phe	M+ACN+H	C23H31N5O8	34.5	-1.27811	74.2676	100 - 27.4 - 5.25 - 0.754			547.25	1	4.40865
4.41_547.2504m/z	212361	Gln Pro Phe Asp	M+ACN+H	C23H31N5O8	34.5	-1.27811	74.2676	100 - 27.4 - 5.25 - 0.754			547.25	1	4.40865
4.41_547.2504m/z	213289	Gln Arg Met Met	M+H-H2O	C21H40N8O6S2	34.6	4.44481	78.0818	100 - 27.9 - 14 - 3.12 - 0.751 - 0.129			547.25	1	4.40865
4.41_547.2504m/z	213658	Gln Ser Lys Tyr	M+Na	C23H36N6O8	34.1	3.35704	74.56	100 - 27.8 - 5.37 - 0.776			547.25	1	4.40865
4.41_547.2504m/z	213867	Gln Ser Tyr Lys	M+Na	C23H36N6O8	34.1	3.35704	74.56	100 - 27.8 - 5.37 - 0.776			547.25	1	4.40865
4.41_547.2504m/z	214337	Gln Val Asp Trp	M+H	C25H34N6O8	36.3	-1.18212	76.0007	100 - 29.9 - 5.97 - 0.894 - 0.11			547.25	1	4.40865
4.41_547.2504m/z	214641	Gln Val Trp Asp	M+H	C25H34N6O8	36.1	-1.18212	76.0007	100 - 29.9 - 5.97 - 0.894 - 0.11			547.25	1	4.40865
4.41_547.2504m/z	214736	Gln Trp Asp Val	M+H	C25H34N6O8	36.3	-1.18212	76.0007	100 - 29.9 - 5.97 - 0.894 - 0.11			547.25	1	4.40865
4.41_547.2504m/z	215021	Gln Trp Val Asp	M+H	C25H34N6O8	36.1	-1.18212	76.0007	100 - 29.9 - 5.97 - 0.894 - 0.11			547.25	1	4.40865
4.41_547.2504m/z	215254	Gln Tyr Lys Ser	M+Na	C23H36N6O8	34.1	3.35704	74.56	100 - 27.8 - 5.37 - 0.776			547.25	1	4.40865
4.41_547.2504m/z	215387	Gln Tyr Ser Lys	M+Na	C23H36N6O8	34.1	3.35704	74.56	100 - 27.8 - 5.37 - 0.776			547.25	1	4.40865
4.41_547.2504m/z	216091	Arg Cys Met Pro	M+ACN+H	C19H35N7O5S2	34.1	4.96422	76.3726	100 - 25.3 - 13.1 - 2.71 - 0.649 - 0.105			547.25	1	4.40865
4.41_547.2504m/z	216129	Arg Cys Pro Met	M+ACN+H	C19H35N7O5S2	34.1	4.96422	76.3726	100 - 25.3 - 13.1 - 2.71 - 0.649 - 0.105			547.25	1	4.40865
4.41_547.2504m/z	219511	Arg Met Cys Pro	M+ACN+H	C19H35N7O5S2	34.1	4.96422	76.3726	100 - 25.3 - 13.1 - 2.71 - 0.649 - 0.105			547.25	1	4.40865
4.41_547.2504m/z	219692	Arg Met Met Gln	M+H-H2O	C21H40N8O6S2	34.6	4.44481	78.0818	100 - 27.9 - 14 - 3.12 - 0.751 - 0.129			547.25	1	4.40865
4.41_547.2504m/z	219720	Arg Met Pro Cys	M+ACN+H	C19H35N7O5S2	34.1	4.96422	76.3726	100 - 25.3 - 13.1 - 2.71 - 0.649 - 0.105			547.25	1	4.40865
4.41_547.2504m/z	219749	Arg Met Gln Met	M+H-H2O	C21H40N8O6S2	34.6	4.44481	78.0818	100 - 27.9 - 14 - 3.12 - 0.751 - 0.129			547.25	1	4.40865
4.41_547.2504m/z	220309	Arg Pro Cys Met	M+ACN+H	C19H35N7O5S2	34.1	4.96422	76.3726	100 - 25.3 - 13.1 - 2.71 - 0.649 - 0.105			547.25	1	4.40865
4.41_547.2504m/z	220480	Arg Pro Met Cys	M+ACN+H	C19H35N7O5S2	34.1	4.96422	76.3726	100 - 25.3 - 13.1 - 2.71 - 0.649 - 0.105			547.25	1	4.40865
4.41_547.2504m/z	220889	Arg Gln Met Met	M+H-H2O	C21H40N8O6S2	34.6	4.44481	78.0818	100 - 27.9 - 14 - 3.12 - 0.751 - 0.129			547.25	1	4.40865
4.41_547.2504m/z	224637	Ser Asp Val Trp	M+ACN+H	C23H31N5O8	34.5	-1.27811	74.2676	100 - 27.4 - 5.25 - 0.754			547.25	1	4.40865
4.41_547.2504m/z	224656	Ser Asp Trp Val	M+ACN+H	C23H31N5O8	34.5	-1.27811	74.2676	100 - 27.4 - 5.25 - 0.754			547.25	1	4.40865
4.41_547.2504m/z	226958	Ser Lys Gln Tyr	M+Na	C23H36N6O8	34.1	3.35704	74.56	100 - 27.8 - 5.37 - 0.776			547.25	1	4.40865
4.41_547.2504m/z	226998	Ser Lys Ser Tyr	M+ACN+Na	C21H33N5O8	33.7	3.64205	72.8026	100 - 25.2 - 4.7 - 0.651			547.25	1	4.40865
4.41_547.2504m/z	227072	Ser Lys Tyr Gln	M+Na	C23H36N6O8	34.1	3.35704	74.56	100 - 27.8 - 5.37 - 0.776			547.25	1	4.40865
4.41_547.2504m/z	227074	Ser Lys Tyr Ser	M+ACN+Na	C21H33N5O8	33.7	3.64205	72.8026	100 - 25.2 - 4.7 - 0.651			547.25	1	4.40865
4.41_547.2504m/z	228858	Ser Gln Lys Tyr	M+Na	C23H36N6O8	34.1	3.35704	74.56	100 - 27.8 - 5.37 - 0.776			547.25	1	4.40865
4.41_547.2504m/z	229067	Ser Gln Tyr Lys	M+Na	C23H36N6O8	34.1	3.35704	74.56	100 - 27.8 - 5.37 - 0.776			547.25	1	4.40865
4.41_547.2504m/z	229658	Ser Ser Lys Tyr	M+ACN+Na	C21H33N5O8	33.7	3.64205	72.8026	100 - 25.2 - 4.7 - 0.651			547.25	1	4.40865
4.41_547.2504m/z	229867	Ser Ser Tyr Lys	M+ACN+Na	C21H33N5O8	33.7	3.64205	72.8026	100 - 25.2 - 4.7 - 0.651			547.25	1	4.40865
4.41_547.2504m/z	230337	Ser Val Asp Trp	M+ACN+H	C23H31N5O8	34.5	-1.27811	74.2676	100 - 27.4 - 5.25 - 0.754			547.25	1	4.40865
4.41_547.2504m/z	230641	Ser Val Trp Asp	M+ACN+H	C23H31N5O8	34.5	-1.27811	74.2676	100 - 27.4 - 5.25 - 0.754			547.25	1	4.40865
4.41_547.2504m/z	230736	Ser Trp Asp Val	M+ACN+H	C23H31N5O8	34.5	-1.27811	74.2676	100 - 27.4 - 5.25 - 0.754			547.25	1	4.40865
4.41_547.2504m/z	231021	Ser Trp Val Asp	M+ACN+H	C23H31N5O8	34.5	-1.27811	74.2676	100 - 27.4 - 5.25 - 0.754			547.25	1	4.40865
4.41_547.2504m/z	231252	Ser Tyr Lys Gln	M+Na	C23H36N6O8	34.1	3.35704	74.56	100 - 27.8 - 5.37 - 0.776			547.25	1	4.40865
4.41_547.2504m/z	231254	Ser Tyr Lys Ser	M+ACN+Na	C21H33N5O8	33.7	3.64205	72.8026	100 - 25.2 - 4.7 - 0.651			547.25	1	4.40865
4.41_547.2504m/z	231347	Ser Tyr Gln Lys	M+Na	C23H36N6O8	34.1	3.35704	74.56	100 - 27.8 - 5.37 - 0.776			547.25	1	4.40865
4.41_547.2504m/z	231387	Ser Tyr Ser Lys	M+ACN+Na	C21H33N5O8	33.7	3.64205	72.8026	100 - 25.2 - 4.7 - 0.651			547.25	1	4.40865
4.41_547.2504m/z	231557	Thr Ala Glu Trp	M+ACN+H	C23H31N5O8	34.5	-1.27811	74.2676	100 - 27.4 - 5.25 - 0.754			547.25	1	4.40865
4.41_547.2504m/z	231842	Thr Ala Trp Glu	M+ACN+H	C23H31N5O8	34.5	-1.27811	74.2676	100 - 27.4 - 5.25 - 0.754			547.25	1	4.40865
4.41_547.2504m/z	232697	Thr Glu Ala Trp	M+ACN+H	C23H31N5O8	34.5	-1.27811	74.2676	100 - 27.4 - 5.25 - 0.754			547.25	1	4.40865
4.41_547.2504m/z	233039	Thr Glu Trp Ala	M+ACN+H	C23H31N5O8	34.5	-1.27811	74.2676	100 - 27.4 - 5.25 - 0.754			547.25	1	4.40865
4.41_547.2504m/z	234918	Thr Lys Asn Tyr	M+Na	C23H36N6O8	34.1	3.35704	74.56	100 - 27.8 - 5.37 - 0.776			547.25	1	4.40865
4.41_547.2504m/z	235070	Thr Lys Tyr Asn	M+Na	C23H36N6O8	34.1	3.35704	74.56	100 - 27.8 - 5.37 - 0.776			547.25	1	4.40865
4.41_547.2504m/z	236058	Thr Asn Lys Tyr	M+Na	C23H36N6O8	34.1	3.35704	74.56	100 - 27.8 - 5.37 - 0.776			547.25	1	4.40865
4.41_547.2504m/z	236267	Thr Asn Tyr Lys	M+Na	C23H36N6O8	34.1	3.35704	74.56	100 - 27.8 - 5.37 - 0.776			547.25	1	4.40865
4.41_547.2504m/z	23690	Pro Phe	2M+Na	C14H18N2O3	32.3	-4.31613	66.3264	100 - 16.2 - 1.84 - 0.157			547.25	1	4.40865
4.41_547.2504m/z	238682	Thr Trp Ala Glu	M+ACN+H	C23H31N5O8	34.5	-1.27811	74.2676	100 - 27.4 - 5.25 - 0.754			547.25	1	4.40865
4.41_547.2504m/z	238739	Thr Trp Glu Ala	M+ACN+H	C23H31N5O8	34.5	-1.27811	74.2676	100 - 27.4 - 5.25 - 0.754			547.25	1	4.40865
4.41_547.2504m/z	239250	Thr Tyr Lys Asn	M+Na	C23H36N6O8	34.1	3.35704	74.56	100 - 27.8 - 5.37 - 0.776			547.25	1	4.40865
4.41_547.2504m/z	239307	Thr Tyr Asn Lys	M+Na	C23H36N6O8	34.1	3.35704	74.56	100 - 27.8 - 5.37 - 0.776			547.25	1	4.40865
4.41_547.2504m/z	23997	L-phenylalanyl-L-proline	2M+Na	C14H18N2O3	32.3	-4.31613	66.3264	100 - 16.2 - 1.84 - 0.157	http://nonlinear.com/redirect/outbound?p=hmdb&param=HMDB11177		547.25	1	4.40865
4.41_547.2504m/z	240557	Val Asp Gln Trp	M+H	C25H34N6O8	36.2	-1.18212	76.0007	100 - 29.9 - 5.97 - 0.894 - 0.11			547.25	1	4.40865
4.41_547.2504m/z	240597	Val Asp Ser Trp	M+ACN+H	C23H31N5O8	34.5	-1.27811	74.2676	100 - 27.4 - 5.25 - 0.754			547.25	1	4.40865
4.41_547.2504m/z	240652	Val Asp Trp Gln	M+H	C25H34N6O8	36.1	-1.18212	76.0007	100 - 29.9 - 5.97 - 0.894 - 0.11			547.25	1	4.40865
4.41_547.2504m/z	240654	Val Asp Trp Ser	M+ACN+H	C23H31N5O8	34.5	-1.27811	74.2676	100 - 27.4 - 5.25 - 0.754			547.25	1	4.40865
4.41_547.2504m/z	240818	Val Glu His Tyr	M+H	C25H34N6O8	36.7	-1.18212	76.0007	100 - 29.9 - 5.97 - 0.894 - 0.11			547.25	1	4.40865
4.41_547.2504m/z	240917	Val Glu Asn Trp	M+H	C25H34N6O8	36.2	-1.18212	76.0007	100 - 29.9 - 5.97 - 0.894 - 0.11			547.25	1	4.40865
4.41_547.2504m/z	241050	Val Glu Trp Asn	M+H	C25H34N6O8	36.2	-1.18212	76.0007	100 - 29.9 - 5.97 - 0.894 - 0.11			547.25	1	4.40865
4.41_547.2504m/z	241065	Val Glu Tyr His	M+H	C25H34N6O8	37	-1.18212	76.0007	100 - 29.9 - 5.97 - 0.894 - 0.11			547.25	1	4.40865
4.41_547.2504m/z	241338	Val Phe Pro Tyr	M+Na	C28H36N4O6	34.5	-4.31613	77.5605	100 - 32.4 - 6.31 - 0.912 - 0.106			547.25	1	4.40865
4.41_547.2504m/z	241471	Val Phe Tyr Pro	M+Na	C28H36N4O6	34.5	-4.31613	77.5605	100 - 32.4 - 6.31 - 0.912 - 0.106			547.25	1	4.40865
4.41_547.2504m/z	241958	Val His Glu Tyr	M+H	C25H34N6O8	37	-1.18212	76.0007	100 - 29.9 - 5.97 - 0.894 - 0.11			547.25	1	4.40865
4.41_547.2504m/z	242262	Val His Tyr Glu	M+H	C25H34N6O8	36.7	-1.18212	76.0007	100 - 29.9 - 5.97 - 0.894 - 0.11			547.25	1	4.40865
4.41_547.2504m/z	243957	Val Asn Glu Trp	M+H	C25H34N6O8	36.2	-1.18212	76.0007	100 - 29.9 - 5.97 - 0.894 - 0.11			547.25	1	4.40865
4.41_547.2504m/z	244242	Val Asn Trp Glu	M+H	C25H34N6O8	36.2	-1.18212	76.0007	100 - 29.9 - 5.97 - 0.894 - 0.11			547.25	1	4.40865
4.41_547.2504m/z	244378	Val Pro Phe Tyr	M+Na	C28H36N4O6	34.5	-4.31613	77.5605	100 - 32.4 - 6.31 - 0.912 - 0.106			547.25	1	4.40865
4.41_547.2504m/z	244663	Val Pro Tyr Phe	M+Na	C28H36N4O6	34.5	-4.31613	77.5605	100 - 32.4 - 6.31 - 0.912 - 0.106			547.25	1	4.40865
4.41_547.2504m/z	244737	Val Gln Asp Trp	M+H	C25H34N6O8	36.3	-1.18212	76.0007	100 - 29.9 - 5.97 - 0.894 - 0.11			547.25	1	4.40865
4.41_547.2504m/z	245041	Val Gln Trp Asp	M+H	C25H34N6O8	36.1	-1.18212	76.0007	100 - 29.9 - 5.97 - 0.894 - 0.11			547.25	1	4.40865
4.41_547.2504m/z	245537	Val Ser Asp Trp	M+ACN+H	C23H31N5O8	34.5	-1.27811	74.2676	100 - 27.4 - 5.25 - 0.754			547.25	1	4.40865
4.41_547.2504m/z	245841	Val Ser Trp Asp	M+ACN+H	C23H31N5O8	34.5	-1.27811	74.2676	100 - 27.4 - 5.25 - 0.754			547.25	1	4.40865
4.41_547.2504m/z	246732	Val Trp Asp Gln	M+H	C25H34N6O8	36.1	-1.18212	76.0007	100 - 29.9 - 5.97 - 0.894 - 0.11			547.25	1	4.40865
4.41_547.2504m/z	246734	Val Trp Asp Ser	M+ACN+H	C23H31N5O8	34.5	-1.27811	74.2676	100 - 27.4 - 5.25 - 0.754			547.25	1	4.40865
4.41_547.2504m/z	246750	Val Trp Glu Asn	M+H	C25H34N6O8	36.2	-1.18212	76.0007	100 - 29.9 - 5.97 - 0.894 - 0.11			547.25	1	4.40865
4.41_547.2504m/z	246902	Val Trp Asn Glu	M+H	C25H34N6O8	36.2	-1.18212	76.0007	100 - 29.9 - 5.97 - 0.894 - 0.11			547.25	1	4.40865
4.41_547.2504m/z	246941	Val Trp Gln Asp	M+H	C25H34N6O8	36.1	-1.18212	76.0007	100 - 29.9 - 5.97 - 0.894 - 0.11			547.25	1	4.40865
4.41_547.2504m/z	246981	Val Trp Ser Asp	M+ACN+H	C23H31N5O8	34.5	-1.27811	74.2676	100 - 27.4 - 5.25 - 0.754			547.25	1	4.40865
4.41_547.2504m/z	247145	Val Tyr Glu His	M+H	C25H34N6O8	36.7	-1.18212	76.0007	100 - 29.9 - 5.97 - 0.894 - 0.11			547.25	1	4.40865
4.41_547.2504m/z	247171	Val Tyr Phe Pro	M+Na	C28H36N4O6	34.5	-4.31613	77.5605	100 - 32.4 - 6.31 - 0.912 - 0.106			547.25	1	4.40865
4.41_547.2504m/z	247202	Val Tyr His Glu	M+H	C25H34N6O8	36.7	-1.18212	76.0007	100 - 29.9 - 5.97 - 0.894 - 0.11			547.25	1	4.40865
4.41_547.2504m/z	247323	Val Tyr Pro Phe	M+Na	C28H36N4O6	34.5	-4.31613	77.5605	100 - 32.4 - 6.31 - 0.912 - 0.106			547.25	1	4.40865
4.41_547.2504m/z	247555	Trp Ala Glu Thr	M+ACN+H	C23H31N5O8	34.5	-1.27811	74.2676	100 - 27.4 - 5.25 - 0.754			547.25	1	4.40865
4.41_547.2504m/z	247802	Trp Ala Thr Glu	M+ACN+H	C23H31N5O8	34.5	-1.27811	74.2676	100 - 27.4 - 5.25 - 0.754			547.25	1	4.40865
4.41_547.2504m/z	247967	Trp Cys Phe Lys	M+H-2H2O	C29H38N6O5S	35.5	3.18821	81.0122	100 - 35 - 11.5 - 2.56 - 0.441			547.25	1	4.40865
4.41_547.2504m/z	248043	Trp Cys Lys Phe	M+H-2H2O	C29H38N6O5S	35.5	3.18821	81.0122	100 - 35 - 11.5 - 2.56 - 0.441			547.25	1	4.40865
4.41_547.2504m/z	248430	Trp Asp Ile Asn	M+H	C25H34N6O8	36.2	-1.18212	76.0007	100 - 29.9 - 5.97 - 0.894 - 0.11			547.25	1	4.40865
4.41_547.2504m/z	248470	Trp Asp Leu Asn	M+H	C25H34N6O8	36.2	-1.18212	76.0007	100 - 29.9 - 5.97 - 0.894 - 0.11			547.25	1	4.40865
4.41_547.2504m/z	248506	Trp Asp Asn Ile	M+H	C25H34N6O8	36.3	-1.18212	76.0007	100 - 29.9 - 5.97 - 0.894 - 0.11			547.25	1	4.40865
4.41_547.2504m/z	248508	Trp Asp Asn Leu	M+H	C25H34N6O8	36.2	-1.18212	76.0007	100 - 29.9 - 5.97 - 0.894 - 0.11			547.25	1	4.40865
4.41_547.2504m/z	248556	Trp Asp Gln Val	M+H	C25H34N6O8	36.4	-1.18212	76.0007	100 - 29.9 - 5.97 - 0.894 - 0.11			547.25	1	4.40865
4.41_547.2504m/z	248596	Trp Asp Ser Val	M+ACN+H	C23H31N5O8	34.5	-1.27811	74.2676	100 - 27.4 - 5.25 - 0.754			547.25	1	4.40865
4.41_547.2504m/z	248632	Trp Asp Val Gln	M+H	C25H34N6O8	36.2	-1.18212	76.0007	100 - 29.9 - 5.97 - 0.894 - 0.11			547.25	1	4.40865
4.41_547.2504m/z	248634	Trp Asp Val Ser	M+ACN+H	C23H31N5O8	34.5	-1.27811	74.2676	100 - 27.4 - 5.25 - 0.754			547.25	1	4.40865
4.41_547.2504m/z	248695	Trp Glu Ala Thr	M+ACN+H	C23H31N5O8	34.5	-1.27811	74.2676	100 - 27.4 - 5.25 - 0.754			547.25	1	4.40865
4.41_547.2504m/z	248916	Trp Glu Asn Val	M+H	C25H34N6O8	36.5	-1.18212	76.0007	100 - 29.9 - 5.97 - 0.894 - 0.11			547.25	1	4.40865
4.41_547.2504m/z	248999	Trp Glu Thr Ala	M+ACN+H	C23H31N5O8	34.5	-1.27811	74.2676	100 - 27.4 - 5.25 - 0.754			547.25	1	4.40865
4.41_547.2504m/z	249030	Trp Glu Val Asn	M+H	C25H34N6O8	36.4	-1.18212	76.0007	100 - 29.9 - 5.97 - 0.894 - 0.11			547.25	1	4.40865
4.41_547.2504m/z	249107	Trp Phe Cys Lys	M+H-2H2O	C29H38N6O5S	35.5	3.18821	81.0122	100 - 35 - 11.5 - 2.56 - 0.441			547.25	1	4.40865
4.41_547.2504m/z	249240	Trp Phe Lys Cys	M+H-2H2O	C29H38N6O5S	35.5	3.18821	81.0122	100 - 35 - 11.5 - 2.56 - 0.441			547.25	1	4.40865
4.41_547.2504m/z	250330	Trp Ile Asp Asn	M+H	C25H34N6O8	36.1	-1.18212	76.0007	100 - 29.9 - 5.97 - 0.894 - 0.11			547.25	1	4.40865
4.41_547.2504m/z	250501	Trp Ile Asn Asp	M+H	C25H34N6O8	36.1	-1.18212	76.0007	100 - 29.9 - 5.97 - 0.894 - 0.11			547.25	1	4.40865
4.41_547.2504m/z	250703	Trp Lys Cys Phe	M+H-2H2O	C29H38N6O5S	35.5	3.18821	81.0122	100 - 35 - 11.5 - 2.56 - 0.441			547.25	1	4.40865
4.41_547.2504m/z	250760	Trp Lys Phe Cys	M+H-2H2O	C29H38N6O5S	35.5	3.18821	81.0122	100 - 35 - 11.5 - 2.56 - 0.441			547.25	1	4.40865
4.41_547.2504m/z	251130	Trp Leu Asp Asn	M+H	C25H34N6O8	36.1	-1.18212	76.0007	100 - 29.9 - 5.97 - 0.894 - 0.11			547.25	1	4.40865
4.41_547.2504m/z	251301	Trp Leu Asn Asp	M+H	C25H34N6O8	36.1	-1.18212	76.0007	100 - 29.9 - 5.97 - 0.894 - 0.11			547.25	1	4.40865
4.41_547.2504m/z	251926	Trp Asn Asp Ile	M+H	C25H34N6O8	36.3	-1.18212	76.0007	100 - 29.9 - 5.97 - 0.894 - 0.11			547.25	1	4.40865
4.41_547.2504m/z	251928	Trp Asn Asp Leu	M+H	C25H34N6O8	36.1	-1.18212	76.0007	100 - 29.9 - 5.97 - 0.894 - 0.11			547.25	1	4.40865
4.41_547.2504m/z	251956	Trp Asn Glu Val	M+H	C25H34N6O8	36.3	-1.18212	76.0007	100 - 29.9 - 5.97 - 0.894 - 0.11			547.25	1	4.40865
4.41_547.2504m/z	252021	Trp Asn Ile Asp	M+H	C25H34N6O8	36.2	-1.18212	76.0007	100 - 29.9 - 5.97 - 0.894 - 0.11			547.25	1	4.40865
4.41_547.2504m/z	252061	Trp Asn Leu Asp	M+H	C25H34N6O8	36.1	-1.18212	76.0007	100 - 29.9 - 5.97 - 0.894 - 0.11			547.25	1	4.40865
4.41_547.2504m/z	252222	Trp Asn Val Glu	M+H	C25H34N6O8	36.2	-1.18212	76.0007	100 - 29.9 - 5.97 - 0.894 - 0.11			547.25	1	4.40865
4.41_547.2504m/z	252736	Trp Gln Asp Val	M+H	C25H34N6O8	36.3	-1.18212	76.0007	100 - 29.9 - 5.97 - 0.894 - 0.11			547.25	1	4.40865
4.41_547.2504m/z	253021	Trp Gln Val Asp	M+H	C25H34N6O8	36.1	-1.18212	76.0007	100 - 29.9 - 5.97 - 0.894 - 0.11			547.25	1	4.40865
4.41_547.2504m/z	253536	Trp Ser Asp Val	M+ACN+H	C23H31N5O8	34.5	-1.27811	74.2676	100 - 27.4 - 5.25 - 0.754			547.25	1	4.40865
4.41_547.2504m/z	253821	Trp Ser Val Asp	M+ACN+H	C23H31N5O8	34.5	-1.27811	74.2676	100 - 27.4 - 5.25 - 0.754			547.25	1	4.40865
4.41_547.2504m/z	253882	Trp Thr Ala Glu	M+ACN+H	C23H31N5O8	34.5	-1.27811	74.2676	100 - 27.4 - 5.25 - 0.754			547.25	1	4.40865
4.41_547.2504m/z	253939	Trp Thr Glu Ala	M+ACN+H	C23H31N5O8	34.5	-1.27811	74.2676	100 - 27.4 - 5.25 - 0.754			547.25	1	4.40865
4.41_547.2504m/z	254332	Trp Val Asp Gln	M+H	C25H34N6O8	36.1	-1.18212	76.0007	100 - 29.9 - 5.97 - 0.894 - 0.11			547.25	1	4.40865
4.41_547.2504m/z	254334	Trp Val Asp Ser	M+ACN+H	C23H31N5O8	34.5	-1.27811	74.2676	100 - 27.4 - 5.25 - 0.754			547.25	1	4.40865
4.41_547.2504m/z	254350	Trp Val Glu Asn	M+H	C25H34N6O8	36.2	-1.18212	76.0007	100 - 29.9 - 5.97 - 0.894 - 0.11			547.25	1	4.40865
4.41_547.2504m/z	254502	Trp Val Asn Glu	M+H	C25H34N6O8	36.2	-1.18212	76.0007	100 - 29.9 - 5.97 - 0.894 - 0.11			547.25	1	4.40865
4.41_547.2504m/z	254541	Trp Val Gln Asp	M+H	C25H34N6O8	36.1	-1.18212	76.0007	100 - 29.9 - 5.97 - 0.894 - 0.11			547.25	1	4.40865
4.41_547.2504m/z	254581	Trp Val Ser Asp	M+ACN+H	C23H31N5O8	34.5	-1.27811	74.2676	100 - 27.4 - 5.25 - 0.754			547.25	1	4.40865
4.41_547.2504m/z	256406	Tyr Asp His Ile	M+H	C25H34N6O8	36.8	-1.18212	76.0007	100 - 29.9 - 5.97 - 0.894 - 0.11			547.25	1	4.40865
4.41_547.2504m/z	256408	Tyr Asp His Leu	M+H	C25H34N6O8	36.6	-1.18212	76.0007	100 - 29.9 - 5.97 - 0.894 - 0.11			547.25	1	4.40865
4.41_547.2504m/z	256425	Tyr Asp Ile His	M+H	C25H34N6O8	36.7	-1.18212	76.0007	100 - 29.9 - 5.97 - 0.894 - 0.11			547.25	1	4.40865
4.41_547.2504m/z	256465	Tyr Asp Leu His	M+H	C25H34N6O8	36.6	-1.18212	76.0007	100 - 29.9 - 5.97 - 0.894 - 0.11			547.25	1	4.40865
4.41_547.2504m/z	256816	Tyr Glu His Val	M+H	C25H34N6O8	37.1	-1.18212	76.0007	100 - 29.9 - 5.97 - 0.894 - 0.11			547.25	1	4.40865
4.41_547.2504m/z	257025	Tyr Glu Val His	M+H	C25H34N6O8	36.9	-1.18212	76.0007	100 - 29.9 - 5.97 - 0.894 - 0.11			547.25	1	4.40865
4.41_547.2504m/z	257336	Tyr Phe Pro Val	M+Na	C28H36N4O6	34.5	-4.31613	77.5605	100 - 32.4 - 6.31 - 0.912 - 0.106			547.25	1	4.40865
4.41_547.2504m/z	257431	Tyr Phe Val Pro	M+Na	C28H36N4O6	34.5	-4.31613	77.5605	100 - 32.4 - 6.31 - 0.912 - 0.106			547.25	1	4.40865
4.41_547.2504m/z	257926	Tyr His Asp Ile	M+H	C25H34N6O8	36.8	-1.18212	76.0007	100 - 29.9 - 5.97 - 0.894 - 0.11			547.25	1	4.40865
4.41_547.2504m/z	257928	Tyr His Asp Leu	M+H	C25H34N6O8	36.6	-1.18212	76.0007	100 - 29.9 - 5.97 - 0.894 - 0.11			547.25	1	4.40865
4.41_547.2504m/z	257956	Tyr His Glu Val	M+H	C25H34N6O8	36.9	-1.18212	76.0007	100 - 29.9 - 5.97 - 0.894 - 0.11			547.25	1	4.40865
4.41_547.2504m/z	258021	Tyr His Ile Asp	M+H	C25H34N6O8	36.5	-1.18212	76.0007	100 - 29.9 - 5.97 - 0.894 - 0.11			547.25	1	4.40865
4.41_547.2504m/z	258061	Tyr His Leu Asp	M+H	C25H34N6O8	36.6	-1.18212	76.0007	100 - 29.9 - 5.97 - 0.894 - 0.11			547.25	1	4.40865
4.41_547.2504m/z	258222	Tyr His Val Glu	M+H	C25H34N6O8	36.6	-1.18212	76.0007	100 - 29.9 - 5.97 - 0.894 - 0.11			547.25	1	4.40865
4.41_547.2504m/z	258325	Tyr Ile Asp His	M+H	C25H34N6O8	36.6	-1.18212	76.0007	100 - 29.9 - 5.97 - 0.894 - 0.11			547.25	1	4.40865
4.41_547.2504m/z	258401	Tyr Ile His Asp	M+H	C25H34N6O8	36.6	-1.18212	76.0007	100 - 29.9 - 5.97 - 0.894 - 0.11			547.25	1	4.40865
4.41_547.2504m/z	258915	Tyr Lys Asn Thr	M+Na	C23H36N6O8	34.1	3.35704	74.56	100 - 27.8 - 5.37 - 0.776			547.25	1	4.40865
4.41_547.2504m/z	258954	Tyr Lys Gln Ser	M+Na	C23H36N6O8	34.1	3.35704	74.56	100 - 27.8 - 5.37 - 0.776			547.25	1	4.40865
4.41_547.2504m/z	258992	Tyr Lys Ser Gln	M+Na	C23H36N6O8	34.1	3.35704	74.56	100 - 27.8 - 5.37 - 0.776			547.25	1	4.40865
4.41_547.2504m/z	258994	Tyr Lys Ser Ser	M+ACN+Na	C21H33N5O8	33.7	3.64205	72.8026	100 - 25.2 - 4.7 - 0.651			547.25	1	4.40865
4.41_547.2504m/z	259010	Tyr Lys Thr Asn	M+Na	C23H36N6O8	34.1	3.35704	74.56	100 - 27.8 - 5.37 - 0.776			547.25	1	4.40865
4.41_547.2504m/z	259125	Tyr Leu Asp His	M+H	C25H34N6O8	36.6	-1.18212	76.0007	100 - 29.9 - 5.97 - 0.894 - 0.11			547.25	1	4.40865
4.41_547.2504m/z	259201	Tyr Leu His Asp	M+H	C25H34N6O8	36.6	-1.18212	76.0007	100 - 29.9 - 5.97 - 0.894 - 0.11			547.25	1	4.40865
4.41_547.2504m/z	260055	Tyr Asn Lys Thr	M+Na	C23H36N6O8	34.1	3.35704	74.56	100 - 27.8 - 5.37 - 0.776			547.25	1	4.40865
4.41_547.2504m/z	260207	Tyr Asn Thr Lys	M+Na	C23H36N6O8	34.1	3.35704	74.56	100 - 27.8 - 5.37 - 0.776			547.25	1	4.40865
4.41_547.2504m/z	260376	Tyr Pro Phe Val	M+Na	C28H36N4O6	34.5	-4.31613	77.5605	100 - 32.4 - 6.31 - 0.912 - 0.106			547.25	1	4.40865
4.41_547.2504m/z	260623	Tyr Pro Val Phe	M+Na	C28H36N4O6	34.5	-4.31613	77.5605	100 - 32.4 - 6.31 - 0.912 - 0.106			547.25	1	4.40865
4.41_547.2504m/z	260854	Tyr Gln Lys Ser	M+Na	C23H36N6O8	34.1	3.35704	74.56	100 - 27.8 - 5.37 - 0.776			547.25	1	4.40865
4.41_547.2504m/z	260987	Tyr Gln Ser Lys	M+Na	C23H36N6O8	34.1	3.35704	74.56	100 - 27.8 - 5.37 - 0.776			547.25	1	4.40865
4.41_547.2504m/z	261652	Tyr Ser Lys Gln	M+Na	C23H36N6O8	34.1	3.35704	74.56	100 - 27.8 - 5.37 - 0.776			547.25	1	4.40865
4.41_547.2504m/z	261654	Tyr Ser Lys Ser	M+ACN+Na	C21H33N5O8	33.7	3.64205	72.8026	100 - 25.2 - 4.7 - 0.651			547.25	1	4.40865
4.41_547.2504m/z	261747	Tyr Ser Gln Lys	M+Na	C23H36N6O8	34.1	3.35704	74.56	100 - 27.8 - 5.37 - 0.776			547.25	1	4.40865
4.41_547.2504m/z	261787	Tyr Ser Ser Lys	M+ACN+Na	C21H33N5O8	33.7	3.64205	72.8026	100 - 25.2 - 4.7 - 0.651			547.25	1	4.40865
4.41_547.2504m/z	262050	Tyr Thr Lys Asn	M+Na	C23H36N6O8	34.1	3.35704	74.56	100 - 27.8 - 5.37 - 0.776			547.25	1	4.40865
4.41_547.2504m/z	262107	Tyr Thr Asn Lys	M+Na	C23H36N6O8	34.1	3.35704	74.56	100 - 27.8 - 5.37 - 0.776			547.25	1	4.40865
4.41_547.2504m/z	262345	Tyr Val Glu His	M+H	C25H34N6O8	36.6	-1.18212	76.0007	100 - 29.9 - 5.97 - 0.894 - 0.11			547.25	1	4.40865
4.41_547.2504m/z	262371	Tyr Val Phe Pro	M+Na	C28H36N4O6	34.5	-4.31613	77.5605	100 - 32.4 - 6.31 - 0.912 - 0.106			547.25	1	4.40865
4.41_547.2504m/z	262402	Tyr Val His Glu	M+H	C25H34N6O8	36.7	-1.18212	76.0007	100 - 29.9 - 5.97 - 0.894 - 0.11			547.25	1	4.40865
4.41_547.2504m/z	262523	Tyr Val Pro Phe	M+Na	C28H36N4O6	34.5	-4.31613	77.5605	100 - 32.4 - 6.31 - 0.912 - 0.106			547.25	1	4.40865
4.41_547.2504m/z	264094	Ser Phe Asp Lys Ser	M+H-2H2O	C25H38N6O10	35	-1.10899	76.2525	100 - 30 - 6.42 - 1.02 - 0.136			547.25	1	4.40865
4.41_547.2504m/z	43252	Methohexital	2M+Na	C14H18N2O3	32.3	-4.31613	66.3264	100 - 16.2 - 1.84 - 0.157			547.25	1	4.40865
4.41_547.2504m/z	62026	L-prolyl-L-phenylalanine	2M+Na	C14H18N2O3	32.3	-4.31613	66.3264	100 - 16.2 - 1.84 - 0.157	http://nonlinear.com/redirect/outbound?p=hmdb&param=HMDB11179		547.25	1	4.40865
4.41_547.2504m/z	67539	Physovenine	2M+Na	C14H18N2O3	32.3	-4.31613	66.3264	100 - 16.2 - 1.84 - 0.157			547.25	1	4.40865
4.41_547.2504m/z	93478	N1-Caffeoyl-N10-feruloylspermidine	M+ACN+Na	C26H33N3O6	34.1	-4.68257	75.7961	100 - 29.8 - 5.53 - 0.765	http://nonlinear.com/redirect/outbound?p=hmdb&param=HMDB38843		547.25	1	4.40865
4.33_447.2308m/z	105648	Ala Gly Lys Lys	M+2Na-H	C17H34N6O5	34.8	1.31943	75.7133	100 - 21.2 - 3.16 - 0.354			447.231	1	4.32988
4.33_447.2308m/z	106237	Ala His Val Val	M+Na	C19H32N6O5	34.4	-4.41947	77.2663	100 - 23.3 - 3.63 - 0.424			447.231	1	4.32988
4.33_447.2308m/z	106788	Ala Lys Gly Lys	M+2Na-H	C17H34N6O5	34.8	1.31943	75.7133	100 - 21.2 - 3.16 - 0.354			447.231	1	4.32988
4.33_447.2308m/z	106845	Ala Lys Lys Gly	M+2Na-H	C17H34N6O5	34.8	1.31943	75.7133	100 - 21.2 - 3.16 - 0.354			447.231	1	4.32988
4.33_447.2308m/z	110417	Ala Val His Val	M+Na	C19H32N6O5	34.4	-4.41947	77.2663	100 - 23.3 - 3.63 - 0.424			447.231	1	4.32988
4.33_447.2308m/z	110626	Ala Val Val His	M+Na	C19H32N6O5	34.4	-4.41947	77.2663	100 - 23.3 - 3.63 - 0.424			447.231	1	4.32988
4.33_447.2308m/z	143647	Gly Ala Lys Lys	M+2Na-H	C17H34N6O5	34.8	1.31943	75.7133	100 - 21.2 - 3.16 - 0.354			447.231	1	4.32988
4.33_447.2308m/z	146036	Gly His Ile Val	M+Na	C19H32N6O5	34.4	-4.41947	77.2663	100 - 23.3 - 3.63 - 0.424			447.231	1	4.32988
4.33_447.2308m/z	146076	Gly His Leu Val	M+Na	C19H32N6O5	34.4	-4.41947	77.2663	100 - 23.3 - 3.63 - 0.424			447.231	1	4.32988
4.33_447.2308m/z	146226	Gly His Val Ile	M+Na	C19H32N6O5	34.4	-4.41947	77.2663	100 - 23.3 - 3.63 - 0.424			447.231	1	4.32988
4.33_447.2308m/z	146228	Gly His Val Leu	M+Na	C19H32N6O5	34.4	-4.41947	77.2663	100 - 23.3 - 3.63 - 0.424			447.231	1	4.32988
4.33_447.2308m/z	146416	Gly Ile His Val	M+Na	C19H32N6O5	34.4	-4.41947	77.2663	100 - 23.3 - 3.63 - 0.424			447.231	1	4.32988
4.33_447.2308m/z	146625	Gly Ile Val His	M+Na	C19H32N6O5	34.4	-4.41947	77.2663	100 - 23.3 - 3.63 - 0.424			447.231	1	4.32988
4.33_447.2308m/z	146687	Gly Lys Ala Lys	M+2Na-H	C17H34N6O5	34.8	1.31943	75.7133	100 - 21.2 - 3.16 - 0.354			447.231	1	4.32988
4.33_447.2308m/z	146839	Gly Lys Lys Ala	M+2Na-H	C17H34N6O5	34.8	1.31943	75.7133	100 - 21.2 - 3.16 - 0.354			447.231	1	4.32988
4.33_447.2308m/z	147216	Gly Leu His Val	M+Na	C19H32N6O5	34.4	-4.41947	77.2663	100 - 23.3 - 3.63 - 0.424			447.231	1	4.32988
4.33_447.2308m/z	147425	Gly Leu Val His	M+Na	C19H32N6O5	34.4	-4.41947	77.2663	100 - 23.3 - 3.63 - 0.424			447.231	1	4.32988
4.33_447.2308m/z	149394	Gly Arg Ser Ser	M+ACN+H	C14H27N7O7	34.6	-0.636397	73.8736	100 - 18.3 - 3.02 - 0.349			447.231	1	4.32988
4.33_447.2308m/z	149774	Gly Ser Arg Ser	M+ACN+H	C14H27N7O7	34.6	-0.636397	73.8736	100 - 18.3 - 3.02 - 0.349			447.231	1	4.32988
4.33_447.2308m/z	149793	Gly Ser Ser Arg	M+ACN+H	C14H27N7O7	34.6	-0.636397	73.8736	100 - 18.3 - 3.02 - 0.349			447.231	1	4.32988
4.33_447.2308m/z	150406	Gly Val His Ile	M+Na	C19H32N6O5	34.4	-4.41947	77.2663	100 - 23.3 - 3.63 - 0.424			447.231	1	4.32988
4.33_447.2308m/z	150408	Gly Val His Leu	M+Na	C19H32N6O5	34.4	-4.41947	77.2663	100 - 23.3 - 3.63 - 0.424			447.231	1	4.32988
4.33_447.2308m/z	150425	Gly Val Ile His	M+Na	C19H32N6O5	34.4	-4.41947	77.2663	100 - 23.3 - 3.63 - 0.424			447.231	1	4.32988
4.33_447.2308m/z	150465	Gly Val Leu His	M+Na	C19H32N6O5	34.4	-4.41947	77.2663	100 - 23.3 - 3.63 - 0.424			447.231	1	4.32988
4.33_447.2308m/z	151836	His Ala Val Val	M+Na	C19H32N6O5	34.4	-4.41947	77.2663	100 - 23.3 - 3.63 - 0.424			447.231	1	4.32988
4.33_447.2308m/z	153636	His Gly Ile Val	M+Na	C19H32N6O5	34.4	-4.41947	77.2663	100 - 23.3 - 3.63 - 0.424			447.231	1	4.32988
4.33_447.2308m/z	153676	His Gly Leu Val	M+Na	C19H32N6O5	34.4	-4.41947	77.2663	100 - 23.3 - 3.63 - 0.424			447.231	1	4.32988
4.33_447.2308m/z	153826	His Gly Val Ile	M+Na	C19H32N6O5	34.4	-4.41947	77.2663	100 - 23.3 - 3.63 - 0.424			447.231	1	4.32988
4.33_447.2308m/z	153828	His Gly Val Leu	M+Na	C19H32N6O5	34.4	-4.41947	77.2663	100 - 23.3 - 3.63 - 0.424			447.231	1	4.32988
4.33_447.2308m/z	154396	His Ile Gly Val	M+Na	C19H32N6O5	34.4	-4.41947	77.2663	100 - 23.3 - 3.63 - 0.424			447.231	1	4.32988
4.33_447.2308m/z	154624	His Ile Val Gly	M+Na	C19H32N6O5	34.4	-4.41947	77.2663	100 - 23.3 - 3.63 - 0.424			447.231	1	4.32988
4.33_447.2308m/z	155196	His Leu Gly Val	M+Na	C19H32N6O5	34.4	-4.41947	77.2663	100 - 23.3 - 3.63 - 0.424			447.231	1	4.32988
4.33_447.2308m/z	155424	His Leu Val Gly	M+Na	C19H32N6O5	34.4	-4.41947	77.2663	100 - 23.3 - 3.63 - 0.424			447.231	1	4.32988
4.33_447.2308m/z	158296	His Val Ala Val	M+Na	C19H32N6O5	34.4	-4.41947	77.2663	100 - 23.3 - 3.63 - 0.424			447.231	1	4.32988
4.33_447.2308m/z	158386	His Val Gly Ile	M+Na	C19H32N6O5	34.4	-4.41947	77.2663	100 - 23.3 - 3.63 - 0.424			447.231	1	4.32988
4.33_447.2308m/z	158388	His Val Gly Leu	M+Na	C19H32N6O5	34.4	-4.41947	77.2663	100 - 23.3 - 3.63 - 0.424			447.231	1	4.32988
4.33_447.2308m/z	158424	His Val Ile Gly	M+Na	C19H32N6O5	34.4	-4.41947	77.2663	100 - 23.3 - 3.63 - 0.424			447.231	1	4.32988
4.33_447.2308m/z	158464	His Val Leu Gly	M+Na	C19H32N6O5	34.4	-4.41947	77.2663	100 - 23.3 - 3.63 - 0.424			447.231	1	4.32988
4.33_447.2308m/z	158619	His Val Val Ala	M+Na	C19H32N6O5	34.4	-4.41947	77.2663	100 - 23.3 - 3.63 - 0.424			447.231	1	4.32988
4.33_447.2308m/z	161616	Ile Gly His Val	M+Na	C19H32N6O5	34.4	-4.41947	77.2663	100 - 23.3 - 3.63 - 0.424			447.231	1	4.32988
4.33_447.2308m/z	161825	Ile Gly Val His	M+Na	C19H32N6O5	34.4	-4.41947	77.2663	100 - 23.3 - 3.63 - 0.424			447.231	1	4.32988
4.33_447.2308m/z	161996	Ile His Gly Val	M+Na	C19H32N6O5	34.4	-4.41947	77.2663	100 - 23.3 - 3.63 - 0.424			447.231	1	4.32988
4.33_447.2308m/z	162224	Ile His Val Gly	M+Na	C19H32N6O5	34.4	-4.41947	77.2663	100 - 23.3 - 3.63 - 0.424			447.231	1	4.32988
4.33_447.2308m/z	16499	Gln Lys Lys	M+2Na-H	C17H34N6O5	34.8	1.31943	75.7133	100 - 21.2 - 3.16 - 0.354			447.231	1	4.32988
4.33_447.2308m/z	166385	Ile Val Gly His	M+Na	C19H32N6O5	34.4	-4.41947	77.2663	100 - 23.3 - 3.63 - 0.424			447.231	1	4.32988
4.33_447.2308m/z	166404	Ile Val His Gly	M+Na	C19H32N6O5	34.4	-4.41947	77.2663	100 - 23.3 - 3.63 - 0.424			447.231	1	4.32988
4.33_447.2308m/z	167587	Lys Ala Gly Lys	M+2Na-H	C17H34N6O5	34.8	1.31943	75.7133	100 - 21.2 - 3.16 - 0.354			447.231	1	4.32988
4.33_447.2308m/z	167644	Lys Ala Lys Gly	M+2Na-H	C17H34N6O5	34.8	1.31943	75.7133	100 - 21.2 - 3.16 - 0.354			447.231	1	4.32988
4.33_447.2308m/z	169487	Lys Gly Ala Lys	M+2Na-H	C17H34N6O5	34.8	1.31943	75.7133	100 - 21.2 - 3.16 - 0.354			447.231	1	4.32988
4.33_447.2308m/z	169639	Lys Gly Lys Ala	M+2Na-H	C17H34N6O5	34.8	1.31943	75.7133	100 - 21.2 - 3.16 - 0.354			447.231	1	4.32988
4.33_447.2308m/z	170684	Lys Lys Ala Gly	M+2Na-H	C17H34N6O5	34.8	1.31943	75.7133	100 - 21.2 - 3.16 - 0.354			447.231	1	4.32988
4.33_447.2308m/z	170779	Lys Lys Gly Ala	M+2Na-H	C17H34N6O5	34.8	1.31943	75.7133	100 - 21.2 - 3.16 - 0.354			447.231	1	4.32988
4.33_447.2308m/z	177616	Leu Gly His Val	M+Na	C19H32N6O5	34.4	-4.41947	77.2663	100 - 23.3 - 3.63 - 0.424			447.231	1	4.32988
4.33_447.2308m/z	177825	Leu Gly Val His	M+Na	C19H32N6O5	34.4	-4.41947	77.2663	100 - 23.3 - 3.63 - 0.424			447.231	1	4.32988
4.33_447.2308m/z	177996	Leu His Gly Val	M+Na	C19H32N6O5	34.4	-4.41947	77.2663	100 - 23.3 - 3.63 - 0.424			447.231	1	4.32988
4.33_447.2308m/z	178224	Leu His Val Gly	M+Na	C19H32N6O5	34.4	-4.41947	77.2663	100 - 23.3 - 3.63 - 0.424			447.231	1	4.32988
4.33_447.2308m/z	182385	Leu Val Gly His	M+Na	C19H32N6O5	34.4	-4.41947	77.2663	100 - 23.3 - 3.63 - 0.424			447.231	1	4.32988
4.33_447.2308m/z	182404	Leu Val His Gly	M+Na	C19H32N6O5	34.4	-4.41947	77.2663	100 - 23.3 - 3.63 - 0.424			447.231	1	4.32988
4.33_447.2308m/z	20577	Lys Lys Gln	M+2Na-H	C17H34N6O5	34.8	1.31943	75.7133	100 - 21.2 - 3.16 - 0.354			447.231	1	4.32988
4.33_447.2308m/z	217794	Arg Gly Ser Ser	M+ACN+H	C14H27N7O7	34.6	-0.636397	73.8736	100 - 18.3 - 3.02 - 0.349			447.231	1	4.32988
4.33_447.2308m/z	221594	Arg Ser Gly Ser	M+ACN+H	C14H27N7O7	34.6	-0.636397	73.8736	100 - 18.3 - 3.02 - 0.349			447.231	1	4.32988
4.33_447.2308m/z	221784	Arg Ser Ser Gly	M+ACN+H	C14H27N7O7	34.6	-0.636397	73.8736	100 - 18.3 - 3.02 - 0.349			447.231	1	4.32988
4.33_447.2308m/z	225774	Ser Gly Arg Ser	M+ACN+H	C14H27N7O7	34.6	-0.636397	73.8736	100 - 18.3 - 3.02 - 0.349			447.231	1	4.32988
4.33_447.2308m/z	225793	Ser Gly Ser Arg	M+ACN+H	C14H27N7O7	34.6	-0.636397	73.8736	100 - 18.3 - 3.02 - 0.349			447.231	1	4.32988
4.33_447.2308m/z	22767	Lys Gln Lys	M+2Na-H	C17H34N6O5	34.8	1.31943	75.7133	100 - 21.2 - 3.16 - 0.354			447.231	1	4.32988
4.33_447.2308m/z	229194	Ser Arg Gly Ser	M+ACN+H	C14H27N7O7	34.6	-0.636397	73.8736	100 - 18.3 - 3.02 - 0.349			447.231	1	4.32988
4.33_447.2308m/z	229384	Ser Arg Ser Gly	M+ACN+H	C14H27N7O7	34.6	-0.636397	73.8736	100 - 18.3 - 3.02 - 0.349			447.231	1	4.32988
4.33_447.2308m/z	229593	Ser Ser Gly Arg	M+ACN+H	C14H27N7O7	34.6	-0.636397	73.8736	100 - 18.3 - 3.02 - 0.349			447.231	1	4.32988
4.33_447.2308m/z	229764	Ser Ser Arg Gly	M+ACN+H	C14H27N7O7	34.6	-0.636397	73.8736	100 - 18.3 - 3.02 - 0.349			447.231	1	4.32988
4.33_447.2308m/z	239616	Val Ala His Val	M+Na	C19H32N6O5	34.4	-4.41947	77.2663	100 - 23.3 - 3.63 - 0.424			447.231	1	4.32988
4.33_447.2308m/z	239825	Val Ala Val His	M+Na	C19H32N6O5	34.4	-4.41947	77.2663	100 - 23.3 - 3.63 - 0.424			447.231	1	4.32988
4.33_447.2308m/z	241606	Val Gly His Ile	M+Na	C19H32N6O5	34.4	-4.41947	77.2663	100 - 23.3 - 3.63 - 0.424			447.231	1	4.32988
4.33_447.2308m/z	241608	Val Gly His Leu	M+Na	C19H32N6O5	34.4	-4.41947	77.2663	100 - 23.3 - 3.63 - 0.424			447.231	1	4.32988
4.33_447.2308m/z	241625	Val Gly Ile His	M+Na	C19H32N6O5	34.4	-4.41947	77.2663	100 - 23.3 - 3.63 - 0.424			447.231	1	4.32988
4.33_447.2308m/z	241665	Val Gly Leu His	M+Na	C19H32N6O5	34.4	-4.41947	77.2663	100 - 23.3 - 3.63 - 0.424			447.231	1	4.32988
4.33_447.2308m/z	241896	Val His Ala Val	M+Na	C19H32N6O5	34.4	-4.41947	77.2663	100 - 23.3 - 3.63 - 0.424			447.231	1	4.32988
4.33_447.2308m/z	241986	Val His Gly Ile	M+Na	C19H32N6O5	34.4	-4.41947	77.2663	100 - 23.3 - 3.63 - 0.424			447.231	1	4.32988
4.33_447.2308m/z	241988	Val His Gly Leu	M+Na	C19H32N6O5	34.4	-4.41947	77.2663	100 - 23.3 - 3.63 - 0.424			447.231	1	4.32988
4.33_447.2308m/z	242024	Val His Ile Gly	M+Na	C19H32N6O5	34.4	-4.41947	77.2663	100 - 23.3 - 3.63 - 0.424			447.231	1	4.32988
4.33_447.2308m/z	242064	Val His Leu Gly	M+Na	C19H32N6O5	34.4	-4.41947	77.2663	100 - 23.3 - 3.63 - 0.424			447.231	1	4.32988
4.33_447.2308m/z	242219	Val His Val Ala	M+Na	C19H32N6O5	34.4	-4.41947	77.2663	100 - 23.3 - 3.63 - 0.424			447.231	1	4.32988
4.33_447.2308m/z	242385	Val Ile Gly His	M+Na	C19H32N6O5	34.4	-4.41947	77.2663	100 - 23.3 - 3.63 - 0.424			447.231	1	4.32988
4.33_447.2308m/z	242404	Val Ile His Gly	M+Na	C19H32N6O5	34.4	-4.41947	77.2663	100 - 23.3 - 3.63 - 0.424			447.231	1	4.32988
4.33_447.2308m/z	243185	Val Leu Gly His	M+Na	C19H32N6O5	34.4	-4.41947	77.2663	100 - 23.3 - 3.63 - 0.424			447.231	1	4.32988
4.33_447.2308m/z	243204	Val Leu His Gly	M+Na	C19H32N6O5	34.4	-4.41947	77.2663	100 - 23.3 - 3.63 - 0.424			447.231	1	4.32988
4.33_447.2308m/z	246285	Val Val Ala His	M+Na	C19H32N6O5	34.4	-4.41947	77.2663	100 - 23.3 - 3.63 - 0.424			447.231	1	4.32988
4.33_447.2308m/z	246399	Val Val His Ala	M+Na	C19H32N6O5	34.4	-4.41947	77.2663	100 - 23.3 - 3.63 - 0.424			447.231	1	4.32988
4.33_447.2308m/z	43579	ACRIFLAVINIUM	2M+H	C14H13N3	33.5	3.56909	71.8019	100 - 16.4 - 1.26			447.231	1	4.32988
4.33_447.2308m/z	68688	Mepanipyrim	2M+H	C14H13N3	33.5	3.56909	71.8019	100 - 16.4 - 1.26			447.231	1	4.32988
4.33_447.2308m/z	69918	4-Cumylphenol	2M+Na	C15H16O	33.7	3.09484	71.9663	100 - 16.4 - 1.47			447.231	1	4.32988
4.33_447.2308m/z	70244	1-(4-Methoxyphenyl)-2-phenylethane	2M+Na	C15H16O	33.7	3.09484	71.9663	100 - 16.4 - 1.47			447.231	1	4.32988
4.33_447.2308m/z	82338	PA(22:6(4Z,7Z,10Z,13Z,16Z,19Z)/0:0)	M+H-2H2O	C25H39O7P	35.5	2.64726	80.7578	100 - 27.8 - 5.14 - 0.715			447.231	1	4.32988
4.33_447.2308m/z	90991	11,12-Dihydrolactaroviolin	2M+Na	C15H16O	33.7	3.09484	71.9663	100 - 16.4 - 1.47	http://nonlinear.com/redirect/outbound?p=hmdb&param=HMDB35736		447.231	1	4.32988
4.33_447.2308m/z	91587	Pyrocurzerenone	2M+Na	C15H16O	33.7	3.09484	71.9663	100 - 16.4 - 1.47	http://nonlinear.com/redirect/outbound?p=hmdb&param=HMDB36454		447.231	1	4.32988
4.33_447.2308m/z	95852	Deterrol	2M+Na	C15H16O	33.7	3.09484	71.9663	100 - 16.4 - 1.47	http://nonlinear.com/redirect/outbound?p=hmdb&param=HMDB41460		447.231	1	4.32988
4.46_430.2339m/z	2244	Ramiprilat	M+ACN+H	C21H28N2O5	36.2	0.638859	81.8359	100 - 24 - 3.77 - 0.446			430.234	1	4.45947
4.46_430.2339m/z	43363	Trimethobenzamide	M+ACN+H	C21H28N2O5	36.2	0.638859	81.8359	100 - 24 - 3.77 - 0.446			430.234	1	4.45947
4.46_430.2339m/z	62993	Docosahexaenoyl Glycine	M+2Na-H	C24H35NO3	35.9	2.6907	82.6536	100 - 26.8 - 4.08 - 0.451			430.234	1	4.45947
4.46_430.2339m/z	65473	Boc-Pro-Phe(NMe)-Gly-OMe	M+H-H2O	C23H33N3O6	36.5	0.554516	83.0603	100 - 26.6 - 4.63 - 0.605			430.234	1	4.45947
4.46_430.2339m/z	67137	Ovatine	M+2Na-H	C24H35NO3	35.9	2.6907	82.6536	100 - 26.8 - 4.08 - 0.451			430.234	1	4.45947
4.46_430.2339m/z	73117	Doxylamine succinate	M+ACN+H	C21H28N2O5	36.2	0.638859	81.8359	100 - 24 - 3.77 - 0.446			430.234	1	4.45947
4.46_430.2339m/z	85508	Drospirenone	M+ACN+Na	C24H30O3	35.7	-3.73836	82.8141	100 - 26.4 - 3.97 - 0.434	http://nonlinear.com/redirect/outbound?p=hmdb&param=HMDB15467		430.234	1	4.45947
4.46_430.2339m/z	87086	Umbelliprenin	M+ACN+Na	C24H30O3	35.7	-3.73836	82.8141	100 - 26.4 - 3.97 - 0.434	http://nonlinear.com/redirect/outbound?p=hmdb&param=HMDB30597		430.234	1	4.45947
4.46_430.2339m/z	94608	4-Butyl-5-propylthiazole	2M+ACN+Na	C10H17NS	33.9	4.87324	75.1585	100 - 12.2 - 5.2 - 0.537	http://nonlinear.com/redirect/outbound?p=hmdb&param=HMDB40067		430.234	1	4.45947
4.46_430.2339m/z	94624	2,4-Dimethyl-5-pentylthiazole	2M+ACN+Na	C10H17NS	33.9	4.87324	75.1585	100 - 12.2 - 5.2 - 0.537	http://nonlinear.com/redirect/outbound?p=hmdb&param=HMDB40083		430.234	1	4.45947
4.46_430.2339m/z	94625	4,5-Dimethyl-2-pentylthiazole	2M+ACN+Na	C10H17NS	33.9	4.87324	75.1585	100 - 12.2 - 5.2 - 0.537	http://nonlinear.com/redirect/outbound?p=hmdb&param=HMDB40084		430.234	1	4.45947
4.46_430.2339m/z	94626	2,5-Dipropyl-4-methylthiazole	2M+ACN+Na	C10H17NS	33.9	4.87324	75.1585	100 - 12.2 - 5.2 - 0.537	http://nonlinear.com/redirect/outbound?p=hmdb&param=HMDB40085		430.234	1	4.45947
4.46_430.2339m/z	94627	2-Butyl-5-ethyl-4-methylthiazole	2M+ACN+Na	C10H17NS	33.9	4.87324	75.1585	100 - 12.2 - 5.2 - 0.537	http://nonlinear.com/redirect/outbound?p=hmdb&param=HMDB40086		430.234	1	4.45947
4.46_430.2339m/z	94628	4-Butyl-2-ethyl-5-methylthiazole	2M+ACN+Na	C10H17NS	33.9	4.87324	75.1585	100 - 12.2 - 5.2 - 0.537	http://nonlinear.com/redirect/outbound?p=hmdb&param=HMDB40087		430.234	1	4.45947
4.46_430.2339m/z	94629	2,4-Diethyl-5-propylthiazole	2M+ACN+Na	C10H17NS	33.9	4.87324	75.1585	100 - 12.2 - 5.2 - 0.537	http://nonlinear.com/redirect/outbound?p=hmdb&param=HMDB40088		430.234	1	4.45947
4.46_430.2339m/z	94630	2,5-Diethyl-4-propylthiazole	2M+ACN+Na	C10H17NS	33.9	4.87324	75.1585	100 - 12.2 - 5.2 - 0.537	http://nonlinear.com/redirect/outbound?p=hmdb&param=HMDB40089		430.234	1	4.45947
4.46_430.2339m/z	94650	4-Ethyl-2-pentylthiazole	2M+ACN+Na	C10H17NS	33.9	4.87324	75.1585	100 - 12.2 - 5.2 - 0.537	http://nonlinear.com/redirect/outbound?p=hmdb&param=HMDB40109		430.234	1	4.45947
4.46_430.2339m/z	94651	2-Butyl-4-propylthiazole	2M+ACN+Na	C10H17NS	33.9	4.87324	75.1585	100 - 12.2 - 5.2 - 0.537	http://nonlinear.com/redirect/outbound?p=hmdb&param=HMDB40110		430.234	1	4.45947
4.46_430.2339m/z	CerP(d17:1/2:0)	CerP(d17:1/2:0)	M+Na	C19H38NO6P	35.4	2.45624	80.1257	100 - 21.6 - 3.45 - 0.41	http://nonlinear.com/redirect/outbound?p=lipidblast&param=CerP%28d17%3A1%2F2%3A0%29		430.234	1	4.45947
5.03_294.1081m/z	114154	Cys His Gln Arg	M+2Na	C20H34N10O6S	29.4	-1.07947	48.3041	100 - 26.7 - 9.19 - 1.78 - 0.288			294.108	2	5.02863
5.03_294.1081m/z	114173	Cys His Arg Gln	M+2Na	C20H34N10O6S	29.4	-1.07947	48.3041	100 - 26.7 - 9.19 - 1.78 - 0.288			294.108	2	5.02863
5.03_294.1081m/z	116814	Cys Gln His Arg	M+2Na	C20H34N10O6S	29.4	-1.07947	48.3041	100 - 26.7 - 9.19 - 1.78 - 0.288			294.108	2	5.02863
5.03_294.1081m/z	116966	Cys Gln Arg His	M+2Na	C20H34N10O6S	29.4	-1.07947	48.3041	100 - 26.7 - 9.19 - 1.78 - 0.288			294.108	2	5.02863
5.03_294.1081m/z	117213	Cys Arg His Gln	M+2Na	C20H34N10O6S	29.4	-1.07947	48.3041	100 - 26.7 - 9.19 - 1.78 - 0.288			294.108	2	5.02863
5.03_294.1081m/z	117346	Cys Arg Gln His	M+2Na	C20H34N10O6S	29.4	-1.07947	48.3041	100 - 26.7 - 9.19 - 1.78 - 0.288			294.108	2	5.02863
5.03_294.1081m/z	121439	Asp Phe Val Tyr	M+2Na	C27H34N4O8	29.7	0.18527	48.7043	100 - 31.4 - 6.4 - 0.98 - 0.123			294.108	2	5.02863
5.03_294.1081m/z	121477	Asp Phe Tyr Val	M+2Na	C27H34N4O8	29.7	0.18527	48.7043	100 - 31.4 - 6.4 - 0.98 - 0.123			294.108	2	5.02863
5.03_294.1081m/z	126379	Asp Val Phe Tyr	M+2Na	C27H34N4O8	29.7	0.18527	48.7043	100 - 31.4 - 6.4 - 0.98 - 0.123			294.108	2	5.02863
5.03_294.1081m/z	126664	Asp Val Tyr Phe	M+2Na	C27H34N4O8	29.7	0.18527	48.7043	100 - 31.4 - 6.4 - 0.98 - 0.123			294.108	2	5.02863
5.03_294.1081m/z	127177	Asp Tyr Phe Val	M+2Na	C27H34N4O8	29.7	0.18527	48.7043	100 - 31.4 - 6.4 - 0.98 - 0.123			294.108	2	5.02863
5.03_294.1081m/z	127424	Asp Tyr Val Phe	M+2Na	C27H34N4O8	29.7	0.18527	48.7043	100 - 31.4 - 6.4 - 0.98 - 0.123			294.108	2	5.02863
5.03_294.1081m/z	129176	Glu Phe Phe Thr	M+2Na	C27H34N4O8	29.7	0.18527	48.7043	100 - 31.4 - 6.4 - 0.98 - 0.123			294.108	2	5.02863
5.03_294.1081m/z	129404	Glu Phe Thr Phe	M+2Na	C27H34N4O8	29.7	0.18527	48.7043	100 - 31.4 - 6.4 - 0.98 - 0.123			294.108	2	5.02863
5.03_294.1081m/z	133964	Glu Thr Phe Phe	M+2Na	C27H34N4O8	29.7	0.18527	48.7043	100 - 31.4 - 6.4 - 0.98 - 0.123			294.108	2	5.02863
5.03_294.1081m/z	136639	Phe Asp Val Tyr	M+2Na	C27H34N4O8	29.7	0.18527	48.7043	100 - 31.4 - 6.4 - 0.98 - 0.123			294.108	2	5.02863
5.03_294.1081m/z	136677	Phe Asp Tyr Val	M+2Na	C27H34N4O8	29.7	0.18527	48.7043	100 - 31.4 - 6.4 - 0.98 - 0.123			294.108	2	5.02863
5.03_294.1081m/z	136776	Phe Glu Phe Thr	M+2Na	C27H34N4O8	29.7	0.18527	48.7043	100 - 31.4 - 6.4 - 0.98 - 0.123			294.108	2	5.02863
5.03_294.1081m/z	137004	Phe Glu Thr Phe	M+2Na	C27H34N4O8	29.7	0.18527	48.7043	100 - 31.4 - 6.4 - 0.98 - 0.123			294.108	2	5.02863
5.03_294.1081m/z	137156	Phe Phe Glu Thr	M+2Na	C27H34N4O8	29.7	0.18527	48.7043	100 - 31.4 - 6.4 - 0.98 - 0.123			294.108	2	5.02863
5.03_294.1081m/z	137403	Phe Phe Thr Glu	M+2Na	C27H34N4O8	29.7	0.18527	48.7043	100 - 31.4 - 6.4 - 0.98 - 0.123			294.108	2	5.02863
5.03_294.1081m/z	138089	Phe His Met Met	M+H+Na	C25H36N6O5S2	30.1	1.50384	52.4453	100 - 31.4 - 14.9 - 3.56 - 0.836 - 0.149			294.108	2	5.02863
5.03_294.1081m/z	139609	Phe Met His Met	M+H+Na	C25H36N6O5S2	30.1	1.50384	52.4453	100 - 31.4 - 14.9 - 3.56 - 0.836 - 0.149			294.108	2	5.02863
5.03_294.1081m/z	139685	Phe Met Met His	M+H+Na	C25H36N6O5S2	30.1	1.50384	52.4453	100 - 31.4 - 14.9 - 3.56 - 0.836 - 0.149			294.108	2	5.02863
5.03_294.1081m/z	141943	Phe Thr Glu Phe	M+2Na	C27H34N4O8	29.7	0.18527	48.7043	100 - 31.4 - 6.4 - 0.98 - 0.123			294.108	2	5.02863
5.03_294.1081m/z	141962	Phe Thr Phe Glu	M+2Na	C27H34N4O8	29.7	0.18527	48.7043	100 - 31.4 - 6.4 - 0.98 - 0.123			294.108	2	5.02863
5.03_294.1081m/z	142338	Phe Val Asp Tyr	M+2Na	C27H34N4O8	29.7	0.18527	48.7043	100 - 31.4 - 6.4 - 0.98 - 0.123			294.108	2	5.02863
5.03_294.1081m/z	142661	Phe Val Tyr Asp	M+2Na	C27H34N4O8	29.7	0.18527	48.7043	100 - 31.4 - 6.4 - 0.98 - 0.123			294.108	2	5.02863
5.03_294.1081m/z	143136	Phe Tyr Asp Val	M+2Na	C27H34N4O8	29.7	0.18527	48.7043	100 - 31.4 - 6.4 - 0.98 - 0.123			294.108	2	5.02863
5.03_294.1081m/z	143421	Phe Tyr Val Asp	M+2Na	C27H34N4O8	29.7	0.18527	48.7043	100 - 31.4 - 6.4 - 0.98 - 0.123			294.108	2	5.02863
5.03_294.1081m/z	151478	Gly Tyr Tyr Tyr	M+H+Na	C29H32N4O8	29	-4.08567	49.7407	100 - 33.5 - 7.08 - 1.12 - 0.144			294.108	2	5.02863
5.03_294.1081m/z	152153	His Cys Gln Arg	M+2Na	C20H34N10O6S	29.4	-1.07947	48.3041	100 - 26.7 - 9.19 - 1.78 - 0.288			294.108	2	5.02863
5.03_294.1081m/z	152172	His Cys Arg Gln	M+2Na	C20H34N10O6S	29.4	-1.07947	48.3041	100 - 26.7 - 9.19 - 1.78 - 0.288			294.108	2	5.02863
5.03_294.1081m/z	153289	His Phe Met Met	M+H+Na	C25H36N6O5S2	30.1	1.50384	52.4453	100 - 31.4 - 14.9 - 3.56 - 0.836 - 0.149			294.108	2	5.02863
5.03_294.1081m/z	155569	His Met Phe Met	M+H+Na	C25H36N6O5S2	30.1	1.50384	52.4453	100 - 31.4 - 14.9 - 3.56 - 0.836 - 0.149			294.108	2	5.02863
5.03_294.1081m/z	155683	His Met Met Phe	M+H+Na	C25H36N6O5S2	30.1	1.50384	52.4453	100 - 31.4 - 14.9 - 3.56 - 0.836 - 0.149			294.108	2	5.02863
5.03_294.1081m/z	156713	His Gln Cys Arg	M+2Na	C20H34N10O6S	29.4	-1.07947	48.3041	100 - 26.7 - 9.19 - 1.78 - 0.288			294.108	2	5.02863
5.03_294.1081m/z	156960	His Gln Arg Cys	M+2Na	C20H34N10O6S	29.4	-1.07947	48.3041	100 - 26.7 - 9.19 - 1.78 - 0.288			294.108	2	5.02863
5.03_294.1081m/z	157112	His Arg Cys Gln	M+2Na	C20H34N10O6S	29.4	-1.07947	48.3041	100 - 26.7 - 9.19 - 1.78 - 0.288			294.108	2	5.02863
5.03_294.1081m/z	157340	His Arg Gln Cys	M+2Na	C20H34N10O6S	29.4	-1.07947	48.3041	100 - 26.7 - 9.19 - 1.78 - 0.288			294.108	2	5.02863
5.03_294.1081m/z	185209	Met Phe His Met	M+H+Na	C25H36N6O5S2	30.1	1.50384	52.4453	100 - 31.4 - 14.9 - 3.56 - 0.836 - 0.149			294.108	2	5.02863
5.03_294.1081m/z	185285	Met Phe Met His	M+H+Na	C25H36N6O5S2	30.1	1.50384	52.4453	100 - 31.4 - 14.9 - 3.56 - 0.836 - 0.149			294.108	2	5.02863
5.03_294.1081m/z	185969	Met His Phe Met	M+H+Na	C25H36N6O5S2	30.1	1.50384	52.4453	100 - 31.4 - 14.9 - 3.56 - 0.836 - 0.149			294.108	2	5.02863
5.03_294.1081m/z	186083	Met His Met Phe	M+H+Na	C25H36N6O5S2	30.1	1.50384	52.4453	100 - 31.4 - 14.9 - 3.56 - 0.836 - 0.149			294.108	2	5.02863
5.03_294.1081m/z	187565	Met Met Phe His	M+H+Na	C25H36N6O5S2	30.1	1.50384	52.4453	100 - 31.4 - 14.9 - 3.56 - 0.836 - 0.149			294.108	2	5.02863
5.03_294.1081m/z	187603	Met Met His Phe	M+H+Na	C25H36N6O5S2	30.1	1.50384	52.4453	100 - 31.4 - 14.9 - 3.56 - 0.836 - 0.149			294.108	2	5.02863
5.03_294.1081m/z	206278	Pro Thr Tyr Tyr	M+2Na	C27H34N4O8	29.7	0.18527	48.7043	100 - 31.4 - 6.4 - 0.98 - 0.123			294.108	2	5.02863
5.03_294.1081m/z	207418	Pro Tyr Thr Tyr	M+2Na	C27H34N4O8	29.7	0.18527	48.7043	100 - 31.4 - 6.4 - 0.98 - 0.123			294.108	2	5.02863
5.03_294.1081m/z	207475	Pro Tyr Tyr Thr	M+2Na	C27H34N4O8	29.7	0.18527	48.7043	100 - 31.4 - 6.4 - 0.98 - 0.123			294.108	2	5.02863
5.03_294.1081m/z	208013	Gln Cys His Arg	M+2Na	C20H34N10O6S	29.4	-1.07947	48.3041	100 - 26.7 - 9.19 - 1.78 - 0.288			294.108	2	5.02863
5.03_294.1081m/z	208165	Gln Cys Arg His	M+2Na	C20H34N10O6S	29.4	-1.07947	48.3041	100 - 26.7 - 9.19 - 1.78 - 0.288			294.108	2	5.02863
5.03_294.1081m/z	209913	Gln His Cys Arg	M+2Na	C20H34N10O6S	29.4	-1.07947	48.3041	100 - 26.7 - 9.19 - 1.78 - 0.288			294.108	2	5.02863
5.03_294.1081m/z	210160	Gln His Arg Cys	M+2Na	C20H34N10O6S	29.4	-1.07947	48.3041	100 - 26.7 - 9.19 - 1.78 - 0.288			294.108	2	5.02863
5.03_294.1081m/z	213105	Gln Arg Cys His	M+2Na	C20H34N10O6S	29.4	-1.07947	48.3041	100 - 26.7 - 9.19 - 1.78 - 0.288			294.108	2	5.02863
5.03_294.1081m/z	213200	Gln Arg His Cys	M+2Na	C20H34N10O6S	29.4	-1.07947	48.3041	100 - 26.7 - 9.19 - 1.78 - 0.288			294.108	2	5.02863
5.03_294.1081m/z	216012	Arg Cys His Gln	M+2Na	C20H34N10O6S	29.4	-1.07947	48.3041	100 - 26.7 - 9.19 - 1.78 - 0.288			294.108	2	5.02863
5.03_294.1081m/z	216145	Arg Cys Gln His	M+2Na	C20H34N10O6S	29.4	-1.07947	48.3041	100 - 26.7 - 9.19 - 1.78 - 0.288			294.108	2	5.02863
5.03_294.1081m/z	217912	Arg His Cys Gln	M+2Na	C20H34N10O6S	29.4	-1.07947	48.3041	100 - 26.7 - 9.19 - 1.78 - 0.288			294.108	2	5.02863
5.03_294.1081m/z	218140	Arg His Gln Cys	M+2Na	C20H34N10O6S	29.4	-1.07947	48.3041	100 - 26.7 - 9.19 - 1.78 - 0.288			294.108	2	5.02863
5.03_294.1081m/z	220705	Arg Gln Cys His	M+2Na	C20H34N10O6S	29.4	-1.07947	48.3041	100 - 26.7 - 9.19 - 1.78 - 0.288			294.108	2	5.02863
5.03_294.1081m/z	220800	Arg Gln His Cys	M+2Na	C20H34N10O6S	29.4	-1.07947	48.3041	100 - 26.7 - 9.19 - 1.78 - 0.288			294.108	2	5.02863
5.03_294.1081m/z	232763	Thr Glu Phe Phe	M+2Na	C27H34N4O8	29.7	0.18527	48.7043	100 - 31.4 - 6.4 - 0.98 - 0.123			294.108	2	5.02863
5.03_294.1081m/z	233143	Thr Phe Glu Phe	M+2Na	C27H34N4O8	29.7	0.18527	48.7043	100 - 31.4 - 6.4 - 0.98 - 0.123			294.108	2	5.02863
5.03_294.1081m/z	233162	Thr Phe Phe Glu	M+2Na	C27H34N4O8	29.7	0.18527	48.7043	100 - 31.4 - 6.4 - 0.98 - 0.123			294.108	2	5.02863
5.03_294.1081m/z	236678	Thr Pro Tyr Tyr	M+2Na	C27H34N4O8	29.7	0.18527	48.7043	100 - 31.4 - 6.4 - 0.98 - 0.123			294.108	2	5.02863
5.03_294.1081m/z	239338	Thr Tyr Pro Tyr	M+2Na	C27H34N4O8	29.7	0.18527	48.7043	100 - 31.4 - 6.4 - 0.98 - 0.123			294.108	2	5.02863
5.03_294.1081m/z	239471	Thr Tyr Tyr Pro	M+2Na	C27H34N4O8	29.7	0.18527	48.7043	100 - 31.4 - 6.4 - 0.98 - 0.123			294.108	2	5.02863
5.03_294.1081m/z	240378	Val Asp Phe Tyr	M+2Na	C27H34N4O8	29.7	0.18527	48.7043	100 - 31.4 - 6.4 - 0.98 - 0.123			294.108	2	5.02863
5.03_294.1081m/z	240663	Val Asp Tyr Phe	M+2Na	C27H34N4O8	29.7	0.18527	48.7043	100 - 31.4 - 6.4 - 0.98 - 0.123			294.108	2	5.02863
5.03_294.1081m/z	241138	Val Phe Asp Tyr	M+2Na	C27H34N4O8	29.7	0.18527	48.7043	100 - 31.4 - 6.4 - 0.98 - 0.123			294.108	2	5.02863
5.03_294.1081m/z	241461	Val Phe Tyr Asp	M+2Na	C27H34N4O8	29.7	0.18527	48.7043	100 - 31.4 - 6.4 - 0.98 - 0.123			294.108	2	5.02863
5.03_294.1081m/z	247123	Val Tyr Asp Phe	M+2Na	C27H34N4O8	29.7	0.18527	48.7043	100 - 31.4 - 6.4 - 0.98 - 0.123			294.108	2	5.02863
5.03_294.1081m/z	247161	Val Tyr Phe Asp	M+2Na	C27H34N4O8	29.7	0.18527	48.7043	100 - 31.4 - 6.4 - 0.98 - 0.123			294.108	2	5.02863
5.03_294.1081m/z	256376	Tyr Asp Phe Val	M+2Na	C27H34N4O8	29.7	0.18527	48.7043	100 - 31.4 - 6.4 - 0.98 - 0.123			294.108	2	5.02863
5.03_294.1081m/z	256623	Tyr Asp Val Phe	M+2Na	C27H34N4O8	29.7	0.18527	48.7043	100 - 31.4 - 6.4 - 0.98 - 0.123			294.108	2	5.02863
5.03_294.1081m/z	257136	Tyr Phe Asp Val	M+2Na	C27H34N4O8	29.7	0.18527	48.7043	100 - 31.4 - 6.4 - 0.98 - 0.123			294.108	2	5.02863
5.03_294.1081m/z	257421	Tyr Phe Val Asp	M+2Na	C27H34N4O8	29.7	0.18527	48.7043	100 - 31.4 - 6.4 - 0.98 - 0.123			294.108	2	5.02863
5.03_294.1081m/z	257878	Tyr Gly Tyr Tyr	M+H+Na	C29H32N4O8	29	-4.08567	49.7407	100 - 33.5 - 7.08 - 1.12 - 0.144			294.108	2	5.02863
5.03_294.1081m/z	260618	Tyr Pro Thr Tyr	M+2Na	C27H34N4O8	29.7	0.18527	48.7043	100 - 31.4 - 6.4 - 0.98 - 0.123			294.108	2	5.02863
5.03_294.1081m/z	260675	Tyr Pro Tyr Thr	M+2Na	C27H34N4O8	29.7	0.18527	48.7043	100 - 31.4 - 6.4 - 0.98 - 0.123			294.108	2	5.02863
5.03_294.1081m/z	262138	Tyr Thr Pro Tyr	M+2Na	C27H34N4O8	29.7	0.18527	48.7043	100 - 31.4 - 6.4 - 0.98 - 0.123			294.108	2	5.02863
5.03_294.1081m/z	262271	Tyr Thr Tyr Pro	M+2Na	C27H34N4O8	29.7	0.18527	48.7043	100 - 31.4 - 6.4 - 0.98 - 0.123			294.108	2	5.02863
5.03_294.1081m/z	262323	Tyr Val Asp Phe	M+2Na	C27H34N4O8	29.7	0.18527	48.7043	100 - 31.4 - 6.4 - 0.98 - 0.123			294.108	2	5.02863
5.03_294.1081m/z	262361	Tyr Val Phe Asp	M+2Na	C27H34N4O8	29.7	0.18527	48.7043	100 - 31.4 - 6.4 - 0.98 - 0.123			294.108	2	5.02863
5.03_294.1081m/z	263198	Tyr Tyr Gly Tyr	M+H+Na	C29H32N4O8	29	-4.08567	49.7407	100 - 33.5 - 7.08 - 1.12 - 0.144			294.108	2	5.02863
5.03_294.1081m/z	263335	Tyr Tyr Pro Thr	M+2Na	C27H34N4O8	29.7	0.18527	48.7043	100 - 31.4 - 6.4 - 0.98 - 0.123			294.108	2	5.02863
5.03_294.1081m/z	263411	Tyr Tyr Thr Pro	M+2Na	C27H34N4O8	29.7	0.18527	48.7043	100 - 31.4 - 6.4 - 0.98 - 0.123			294.108	2	5.02863
5.03_294.1081m/z	263464	Tyr Tyr Tyr Gly	M+H+Na	C29H32N4O8	29	-4.08567	49.7407	100 - 33.5 - 7.08 - 1.12 - 0.144			294.108	2	5.02863
5.03_294.1081m/z	264558	Asp Lys Glu Ala Cys	M+H+Na	C21H36N6O10S	29	-2.93077	48.5576	100 - 26.5 - 9.96 - 1.98 - 0.362			294.108	2	5.02863
5.03_294.1081m/z	90495	Cinncassiol C1 19-glucoside	M+2Na	C26H38O12	29	2.65175	47.9543	100 - 29 - 6.52 - 1.08 - 0.151	http://nonlinear.com/redirect/outbound?p=hmdb&param=HMDB35167		294.108	2	5.02863
1.72_722.5083m/z	40040	PC(O-14:0/15:0)	M+2Na-H	C37H76NO7P	38.1	1.71649	92.4079	100 - 41.5 - 9.84 - 1.7 - 0.236			722.508	1	1.72037
1.72_722.5083m/z	40414	PE(18:2(9Z,12Z)/18:2(9Z,12Z))[U]	M+H-H2O	C41H74NO8P	36.5	-4.93349	88.3304	100 - 45.9 - 11.9 - 2.25 - 0.341			722.508	1	1.72037
1.72_722.5083m/z	40429	PE(18:2(9Z,11Z)/18:2(9Z,11Z))[U]	M+H-H2O	C41H74NO8P	36.5	-4.93349	88.3304	100 - 45.9 - 11.9 - 2.25 - 0.341			722.508	1	1.72037
1.72_722.5083m/z	40495	PE(16:0/20:4(5Z,8Z,11Z,14Z))	M+H-H2O	C41H74NO8P	36.5	-4.93349	88.3304	100 - 45.9 - 11.9 - 2.25 - 0.341			722.508	1	1.72037
1.72_722.5083m/z	40509	PE(18:2(9Z,12Z)/18:2(9Z,12Z))	M+H-H2O	C41H74NO8P	36.5	-4.93349	88.3304	100 - 45.9 - 11.9 - 2.25 - 0.341			722.508	1	1.72037
1.72_722.5083m/z	40510	PE(18:2(6Z,9Z)/18:2(6Z,9Z))	M+H-H2O	C41H74NO8P	36.5	-4.93349	88.3304	100 - 45.9 - 11.9 - 2.25 - 0.341			722.508	1	1.72037
1.72_722.5083m/z	40511	PE(18:2(6Z,9Z)/18:2(6Z,9Z))[U]	M+H-H2O	C41H74NO8P	36.5	-4.93349	88.3304	100 - 45.9 - 11.9 - 2.25 - 0.341			722.508	1	1.72037
1.72_722.5083m/z	40748	PE(O-16:0/16:0)[U]	M+2Na-H	C37H76NO7P	38.1	1.71649	92.4079	100 - 41.5 - 9.84 - 1.7 - 0.236			722.508	1	1.72037
1.72_722.5083m/z	59393	PC(15:0/18:4(6Z,9Z,12Z,15Z))	M+H-H2O	C41H74NO8P	36.5	-4.93349	88.3304	100 - 45.9 - 11.9 - 2.25 - 0.341	http://nonlinear.com/redirect/outbound?p=hmdb&param=HMDB07943		722.508	1	1.72037
1.72_722.5083m/z	59677	PC(18:4(6Z,9Z,12Z,15Z)/15:0)	M+H-H2O	C41H74NO8P	36.5	-4.93349	88.3304	100 - 45.9 - 11.9 - 2.25 - 0.341	http://nonlinear.com/redirect/outbound?p=hmdb&param=HMDB08231		722.508	1	1.72037
1.72_722.5083m/z	60288	PE(14:0/22:4(7Z,10Z,13Z,16Z))	M+H-H2O	C41H74NO8P	36.5	-4.93349	88.3304	100 - 45.9 - 11.9 - 2.25 - 0.341	http://nonlinear.com/redirect/outbound?p=hmdb&param=HMDB08844		722.508	1	1.72037
1.72_722.5083m/z	60372	PE(16:0/20:4(8Z,11Z,14Z,17Z))	M+H-H2O	C41H74NO8P	36.5	-4.93349	88.3304	100 - 45.9 - 11.9 - 2.25 - 0.341	http://nonlinear.com/redirect/outbound?p=hmdb&param=HMDB08938		722.508	1	1.72037
1.72_722.5083m/z	60397	PE(16:1(9Z)/20:3(5Z,8Z,11Z))	M+H-H2O	C41H74NO8P	36.5	-4.93349	88.3304	100 - 45.9 - 11.9 - 2.25 - 0.341	http://nonlinear.com/redirect/outbound?p=hmdb&param=HMDB08968		722.508	1	1.72037
1.72_722.5083m/z	60413	PE(16:1(9Z)/P-18:1(11Z))	M+Na	C39H74NO7P	37.7	-1.77651	90.4648	100 - 43.7 - 10.7 - 1.92 - 0.273	http://nonlinear.com/redirect/outbound?p=hmdb&param=HMDB08984		722.508	1	1.72037
1.72_722.5083m/z	60414	PE(16:1(9Z)/P-18:1(9Z))	M+Na	C39H74NO7P	37.7	-1.77651	90.4648	100 - 43.7 - 10.7 - 1.92 - 0.273	http://nonlinear.com/redirect/outbound?p=hmdb&param=HMDB08985		722.508	1	1.72037
1.72_722.5083m/z	60423	PE(18:0/18:4(6Z,9Z,12Z,15Z))	M+H-H2O	C41H74NO8P	36.5	-4.93349	88.3304	100 - 45.9 - 11.9 - 2.25 - 0.341	http://nonlinear.com/redirect/outbound?p=hmdb&param=HMDB08997		722.508	1	1.72037
1.72_722.5083m/z	60446	PE(18:1(11Z)/18:3(6Z,9Z,12Z))	M+H-H2O	C41H74NO8P	36.5	-4.93349	88.3304	100 - 45.9 - 11.9 - 2.25 - 0.341	http://nonlinear.com/redirect/outbound?p=hmdb&param=HMDB09028		722.508	1	1.72037
1.72_722.5083m/z	60447	PE(18:1(11Z)/18:3(9Z,12Z,15Z))	M+H-H2O	C41H74NO8P	36.5	-4.93349	88.3304	100 - 45.9 - 11.9 - 2.25 - 0.341	http://nonlinear.com/redirect/outbound?p=hmdb&param=HMDB09029		722.508	1	1.72037
1.72_722.5083m/z	60474	PE(18:1(9Z)/18:3(6Z,9Z,12Z))	M+H-H2O	C41H74NO8P	36.5	-4.93349	88.3304	100 - 45.9 - 11.9 - 2.25 - 0.341	http://nonlinear.com/redirect/outbound?p=hmdb&param=HMDB09061		722.508	1	1.72037
1.72_722.5083m/z	60475	PE(18:1(9Z)/18:3(9Z,12Z,15Z))	M+H-H2O	C41H74NO8P	36.5	-4.93349	88.3304	100 - 45.9 - 11.9 - 2.25 - 0.341	http://nonlinear.com/redirect/outbound?p=hmdb&param=HMDB09062		722.508	1	1.72037
1.72_722.5083m/z	60521	PE(18:2(9Z,12Z)/P-16:0)	M+Na	C39H74NO7P	37.7	-1.77651	90.4648	100 - 43.7 - 10.7 - 1.92 - 0.273	http://nonlinear.com/redirect/outbound?p=hmdb&param=HMDB09114		722.508	1	1.72037
1.72_722.5083m/z	60531	PE(18:3(6Z,9Z,12Z)/18:1(11Z))	M+H-H2O	C41H74NO8P	36.5	-4.93349	88.3304	100 - 45.9 - 11.9 - 2.25 - 0.341	http://nonlinear.com/redirect/outbound?p=hmdb&param=HMDB09124		722.508	1	1.72037
1.72_722.5083m/z	60532	PE(18:3(6Z,9Z,12Z)/18:1(9Z))	M+H-H2O	C41H74NO8P	36.5	-4.93349	88.3304	100 - 45.9 - 11.9 - 2.25 - 0.341	http://nonlinear.com/redirect/outbound?p=hmdb&param=HMDB09125		722.508	1	1.72037
1.72_722.5083m/z	60563	PE(18:3(9Z,12Z,15Z)/18:1(11Z))	M+H-H2O	C41H74NO8P	36.5	-4.93349	88.3304	100 - 45.9 - 11.9 - 2.25 - 0.341	http://nonlinear.com/redirect/outbound?p=hmdb&param=HMDB09157		722.508	1	1.72037
1.72_722.5083m/z	60564	PE(18:3(9Z,12Z,15Z)/18:1(9Z))	M+H-H2O	C41H74NO8P	36.5	-4.93349	88.3304	100 - 45.9 - 11.9 - 2.25 - 0.341	http://nonlinear.com/redirect/outbound?p=hmdb&param=HMDB09158		722.508	1	1.72037
1.72_722.5083m/z	60595	PE(18:4(6Z,9Z,12Z,15Z)/18:0)	M+H-H2O	C41H74NO8P	36.5	-4.93349	88.3304	100 - 45.9 - 11.9 - 2.25 - 0.341	http://nonlinear.com/redirect/outbound?p=hmdb&param=HMDB09189		722.508	1	1.72037
1.72_722.5083m/z	60716	PE(20:3(5Z,8Z,11Z)/16:1(9Z))	M+H-H2O	C41H74NO8P	36.5	-4.93349	88.3304	100 - 45.9 - 11.9 - 2.25 - 0.341	http://nonlinear.com/redirect/outbound?p=hmdb&param=HMDB09320		722.508	1	1.72037
1.72_722.5083m/z	60749	PE(20:3(8Z,11Z,14Z)/16:1(9Z))	M+H-H2O	C41H74NO8P	36.5	-4.93349	88.3304	100 - 45.9 - 11.9 - 2.25 - 0.341	http://nonlinear.com/redirect/outbound?p=hmdb&param=HMDB09353		722.508	1	1.72037
1.72_722.5083m/z	60781	PE(20:4(5Z,8Z,11Z,14Z)/16:0)	M+H-H2O	C41H74NO8P	36.5	-4.93349	88.3304	100 - 45.9 - 11.9 - 2.25 - 0.341	http://nonlinear.com/redirect/outbound?p=hmdb&param=HMDB09385		722.508	1	1.72037
1.72_722.5083m/z	60814	PE(20:4(8Z,11Z,14Z,17Z)/16:0)	M+H-H2O	C41H74NO8P	36.5	-4.93349	88.3304	100 - 45.9 - 11.9 - 2.25 - 0.341	http://nonlinear.com/redirect/outbound?p=hmdb&param=HMDB09418		722.508	1	1.72037
1.72_722.5083m/z	60969	PE(22:4(7Z,10Z,13Z,16Z)/14:0)	M+H-H2O	C41H74NO8P	36.5	-4.93349	88.3304	100 - 45.9 - 11.9 - 2.25 - 0.341	http://nonlinear.com/redirect/outbound?p=hmdb&param=HMDB09580		722.508	1	1.72037
1.72_722.5083m/z	62154	PE(P-16:0/18:2(9Z,12Z))	M+Na	C39H74NO7P	37.7	-1.77651	90.4648	100 - 43.7 - 10.7 - 1.92 - 0.273	http://nonlinear.com/redirect/outbound?p=hmdb&param=HMDB11343		722.508	1	1.72037
1.72_722.5083m/z	62204	PE(P-18:1(11Z)/16:1(9Z))	M+Na	C39H74NO7P	37.7	-1.77651	90.4648	100 - 43.7 - 10.7 - 1.92 - 0.273	http://nonlinear.com/redirect/outbound?p=hmdb&param=HMDB11405		722.508	1	1.72037
1.72_722.5083m/z	62233	PE(P-18:1(9Z)/16:1(9Z))	M+Na	C39H74NO7P	37.7	-1.77651	90.4648	100 - 43.7 - 10.7 - 1.92 - 0.273	http://nonlinear.com/redirect/outbound?p=hmdb&param=HMDB11438		722.508	1	1.72037
1.72_722.5083m/z	65421	Microcolin C	M+CH3OH+H	C37H63N5O7	37.5	2.94103	91.208	100 - 42.8 - 10.4 - 1.83 - 0.258			722.508	1	1.72037
1.72_722.5083m/z	75636	PC(13:0/20:4(5Z,8Z,11Z,14Z))	M+H-H2O	C41H74NO8P	36.5	-4.93349	88.3304	100 - 45.9 - 11.9 - 2.25 - 0.341			722.508	1	1.72037
1.72_722.5083m/z	75725	PC(15:1(9Z)/18:3(6Z,9Z,12Z))	M+H-H2O	C41H74NO8P	36.5	-4.93349	88.3304	100 - 45.9 - 11.9 - 2.25 - 0.341			722.508	1	1.72037
1.72_722.5083m/z	75726	PC(15:1(9Z)/18:3(9Z,12Z,15Z))	M+H-H2O	C41H74NO8P	36.5	-4.93349	88.3304	100 - 45.9 - 11.9 - 2.25 - 0.341			722.508	1	1.72037
1.72_722.5083m/z	75925	PC(18:3(6Z,9Z,12Z)/15:1(9Z))	M+H-H2O	C41H74NO8P	36.5	-4.93349	88.3304	100 - 45.9 - 11.9 - 2.25 - 0.341			722.508	1	1.72037
1.72_722.5083m/z	75956	PC(18:3(9Z,12Z,15Z)/15:1(9Z))	M+H-H2O	C41H74NO8P	36.5	-4.93349	88.3304	100 - 45.9 - 11.9 - 2.25 - 0.341			722.508	1	1.72037
1.72_722.5083m/z	76178	PC(20:4(5Z,8Z,11Z,14Z)/13:0)	M+H-H2O	C41H74NO8P	36.5	-4.93349	88.3304	100 - 45.9 - 11.9 - 2.25 - 0.341			722.508	1	1.72037
1.72_722.5083m/z	76408	PC(O-16:0/13:0)	M+2Na-H	C37H76NO7P	38.1	1.71649	92.4079	100 - 41.5 - 9.84 - 1.7 - 0.236			722.508	1	1.72037
1.72_722.5083m/z	77519	PE(O-18:0/14:0)	M+2Na-H	C37H76NO7P	38.1	1.71649	92.4079	100 - 41.5 - 9.84 - 1.7 - 0.236			722.508	1	1.72037
1.72_722.5083m/z	77540	PE(O-20:0/12:0)	M+2Na-H	C37H76NO7P	38.1	1.71649	92.4079	100 - 41.5 - 9.84 - 1.7 - 0.236			722.508	1	1.72037
1.72_722.5083m/z	77577	PE(O-16:0/18:3(9Z,12Z,15Z))	M+Na	C39H74NO7P	37.7	-1.77651	90.4648	100 - 43.7 - 10.7 - 1.92 - 0.273			722.508	1	1.72037
1.72_722.5083m/z	77578	PE(O-16:0/18:3(6Z,9Z,12Z))	M+Na	C39H74NO7P	37.7	-1.77651	90.4648	100 - 43.7 - 10.7 - 1.92 - 0.273			722.508	1	1.72037
1.72_722.5083m/z	77582	PE(O-16:0/16:0)	M+2Na-H	C37H76NO7P	38.1	1.71649	92.4079	100 - 41.5 - 9.84 - 1.7 - 0.236			722.508	1	1.72037
1.72_722.5083m/z	78778	PS(P-18:0/17:2(9Z,12Z))	M+H-2H2O	C41H76NO9P	36.5	-4.81619	88.0985	100 - 45.9 - 12.2 - 2.35 - 0.367			722.508	1	1.72037
1.72_722.5083m/z	82227	PA(O-16:0/18:2(9Z,12Z))	M+ACN+Na	C37H71O7P	38.1	-1.88719	92.7983	100 - 41.1 - 9.67 - 1.66 - 0.229			722.508	1	1.72037
1.72_722.5083m/z	82275	PA(P-18:0/16:1(9Z))	M+ACN+Na	C37H71O7P	38.1	-1.88719	92.7983	100 - 41.1 - 9.67 - 1.66 - 0.229			722.508	1	1.72037
1.72_722.5083m/z	82299	PA(P-20:0/14:1(9Z))	M+ACN+Na	C37H71O7P	38.1	-1.88719	92.7983	100 - 41.1 - 9.67 - 1.66 - 0.229			722.508	1	1.72037
1.72_722.5083m/z	82329	PA(P-16:0/18:1(9Z))	M+ACN+Na	C37H71O7P	38.1	-1.88719	92.7983	100 - 41.1 - 9.67 - 1.66 - 0.229			722.508	1	1.72037
1.72_722.5083m/z	82386	PE(P-16:0/20:4(5Z,8Z,10E,14Z)(12OH[S]))	M+H-H2O	C41H74NO8P	36.5	-4.93349	88.3304	100 - 45.9 - 11.9 - 2.25 - 0.341			722.508	1	1.72037
1.72_722.5083m/z	82389	PE(P-16:0/20:4(5Z,8Z,11Z,13E)(15OH[S]))	M+H-H2O	C41H74NO8P	36.5	-4.93349	88.3304	100 - 45.9 - 11.9 - 2.25 - 0.341			722.508	1	1.72037
1.72_722.5083m/z	82392	PE(P-16:0/20:4(6E,8Z,11Z,14Z)(5OH[S]))	M+H-H2O	C41H74NO8P	36.5	-4.93349	88.3304	100 - 45.9 - 11.9 - 2.25 - 0.341			722.508	1	1.72037
4.41_433.2099m/z	104377	Ala Asp Phe Val	M+H-H2O	C21H30N4O7	31.6	3.79297	62.621	100 - 24.8 - 4.38 - 0.58			433.21	1	4.40865
4.41_433.2099m/z	104624	Ala Asp Val Phe	M+H-H2O	C21H30N4O7	31.6	3.79297	62.621	100 - 24.8 - 4.38 - 0.58			433.21	1	4.40865
4.41_433.2099m/z	105137	Ala Phe Asp Val	M+H-H2O	C21H30N4O7	31.6	3.79297	62.621	100 - 24.8 - 4.38 - 0.58			433.21	1	4.40865
4.41_433.2099m/z	105422	Ala Phe Val Asp	M+H-H2O	C21H30N4O7	31.6	3.79297	62.621	100 - 24.8 - 4.38 - 0.58			433.21	1	4.40865
4.41_433.2099m/z	108619	Ala Pro Thr Tyr	M+H-H2O	C21H30N4O7	31.6	3.79297	62.621	100 - 24.8 - 4.38 - 0.58			433.21	1	4.40865
4.41_433.2099m/z	108676	Ala Pro Tyr Thr	M+H-H2O	C21H30N4O7	31.6	3.79297	62.621	100 - 24.8 - 4.38 - 0.58			433.21	1	4.40865
4.41_433.2099m/z	110139	Ala Thr Pro Tyr	M+H-H2O	C21H30N4O7	31.6	3.79297	62.621	100 - 24.8 - 4.38 - 0.58			433.21	1	4.40865
4.41_433.2099m/z	110272	Ala Thr Tyr Pro	M+H-H2O	C21H30N4O7	31.6	3.79297	62.621	100 - 24.8 - 4.38 - 0.58			433.21	1	4.40865
4.41_433.2099m/z	110324	Ala Val Asp Phe	M+H-H2O	C21H30N4O7	31.6	3.79297	62.621	100 - 24.8 - 4.38 - 0.58			433.21	1	4.40865
4.41_433.2099m/z	110362	Ala Val Phe Asp	M+H-H2O	C21H30N4O7	31.6	3.79297	62.621	100 - 24.8 - 4.38 - 0.58			433.21	1	4.40865
4.41_433.2099m/z	111336	Ala Tyr Pro Thr	M+H-H2O	C21H30N4O7	31.6	3.79297	62.621	100 - 24.8 - 4.38 - 0.58			433.21	1	4.40865
4.41_433.2099m/z	111412	Ala Tyr Thr Pro	M+H-H2O	C21H30N4O7	31.6	3.79297	62.621	100 - 24.8 - 4.38 - 0.58			433.21	1	4.40865
4.41_433.2099m/z	1133	Normeperidinic acid	2M+Na	C12H15NO2	31.1	0.220802	55.8386	100 - 13.6 - 1.26			433.21	1	4.40865
4.41_433.2099m/z	119577	Asp Ala Phe Val	M+H-H2O	C21H30N4O7	31.6	3.79297	62.621	100 - 24.8 - 4.38 - 0.58			433.21	1	4.40865
4.41_433.2099m/z	119824	Asp Ala Val Phe	M+H-H2O	C21H30N4O7	31.6	3.79297	62.621	100 - 24.8 - 4.38 - 0.58			433.21	1	4.40865
4.41_433.2099m/z	121097	Asp Phe Ala Val	M+H-H2O	C21H30N4O7	31.6	3.79297	62.621	100 - 24.8 - 4.38 - 0.58			433.21	1	4.40865
4.41_433.2099m/z	121187	Asp Phe Gly Ile	M+H-H2O	C21H30N4O7	31.6	3.79297	62.621	100 - 24.8 - 4.38 - 0.58			433.21	1	4.40865
4.41_433.2099m/z	121189	Asp Phe Gly Leu	M+H-H2O	C21H30N4O7	31.6	3.79297	62.621	100 - 24.8 - 4.38 - 0.58			433.21	1	4.40865
4.41_433.2099m/z	121225	Asp Phe Ile Gly	M+H-H2O	C21H30N4O7	31.6	3.79297	62.621	100 - 24.8 - 4.38 - 0.58			433.21	1	4.40865
4.41_433.2099m/z	121265	Asp Phe Leu Gly	M+H-H2O	C21H30N4O7	31.6	3.79297	62.621	100 - 24.8 - 4.38 - 0.58			433.21	1	4.40865
4.41_433.2099m/z	121420	Asp Phe Val Ala	M+H-H2O	C21H30N4O7	31.6	3.79297	62.621	100 - 24.8 - 4.38 - 0.58			433.21	1	4.40865
4.41_433.2099m/z	121567	Asp Gly Phe Ile	M+H-H2O	C21H30N4O7	31.6	3.79297	62.621	100 - 24.8 - 4.38 - 0.58			433.21	1	4.40865
4.41_433.2099m/z	121569	Asp Gly Phe Leu	M+H-H2O	C21H30N4O7	31.6	3.79297	62.621	100 - 24.8 - 4.38 - 0.58			433.21	1	4.40865
4.41_433.2099m/z	121624	Asp Gly Ile Phe	M+H-H2O	C21H30N4O7	31.6	3.79297	62.621	100 - 24.8 - 4.38 - 0.58			433.21	1	4.40865
4.41_433.2099m/z	121664	Asp Gly Leu Phe	M+H-H2O	C21H30N4O7	31.6	3.79297	62.621	100 - 24.8 - 4.38 - 0.58			433.21	1	4.40865
4.41_433.2099m/z	122365	Asp Ile Phe Gly	M+H-H2O	C21H30N4O7	31.6	3.79297	62.621	100 - 24.8 - 4.38 - 0.58			433.21	1	4.40865
4.41_433.2099m/z	122384	Asp Ile Gly Phe	M+H-H2O	C21H30N4O7	31.6	3.79297	62.621	100 - 24.8 - 4.38 - 0.58			433.21	1	4.40865
4.41_433.2099m/z	123165	Asp Leu Phe Gly	M+H-H2O	C21H30N4O7	31.6	3.79297	62.621	100 - 24.8 - 4.38 - 0.58			433.21	1	4.40865
4.41_433.2099m/z	123184	Asp Leu Gly Phe	M+H-H2O	C21H30N4O7	31.6	3.79297	62.621	100 - 24.8 - 4.38 - 0.58			433.21	1	4.40865
4.41_433.2099m/z	126284	Asp Val Ala Phe	M+H-H2O	C21H30N4O7	31.6	3.79297	62.621	100 - 24.8 - 4.38 - 0.58			433.21	1	4.40865
4.41_433.2099m/z	126360	Asp Val Phe Ala	M+H-H2O	C21H30N4O7	31.6	3.79297	62.621	100 - 24.8 - 4.38 - 0.58			433.21	1	4.40865
4.41_433.2099m/z	129197	Glu Phe Gly Val	M+H-H2O	C21H30N4O7	31.6	3.79297	62.621	100 - 24.8 - 4.38 - 0.58			433.21	1	4.40865
4.41_433.2099m/z	129425	Glu Phe Val Gly	M+H-H2O	C21H30N4O7	31.6	3.79297	62.621	100 - 24.8 - 4.38 - 0.58			433.21	1	4.40865
4.41_433.2099m/z	129577	Glu Gly Phe Val	M+H-H2O	C21H30N4O7	31.6	3.79297	62.621	100 - 24.8 - 4.38 - 0.58			433.21	1	4.40865
4.41_433.2099m/z	129824	Glu Gly Val Phe	M+H-H2O	C21H30N4O7	31.6	3.79297	62.621	100 - 24.8 - 4.38 - 0.58			433.21	1	4.40865
4.41_433.2099m/z	134365	Glu Val Phe Gly	M+H-H2O	C21H30N4O7	31.6	3.79297	62.621	100 - 24.8 - 4.38 - 0.58			433.21	1	4.40865
4.41_433.2099m/z	134384	Glu Val Gly Phe	M+H-H2O	C21H30N4O7	31.6	3.79297	62.621	100 - 24.8 - 4.38 - 0.58			433.21	1	4.40865
4.41_433.2099m/z	135537	Phe Ala Asp Val	M+H-H2O	C21H30N4O7	31.6	3.79297	62.621	100 - 24.8 - 4.38 - 0.58			433.21	1	4.40865
4.41_433.2099m/z	135822	Phe Ala Val Asp	M+H-H2O	C21H30N4O7	31.6	3.79297	62.621	100 - 24.8 - 4.38 - 0.58			433.21	1	4.40865
4.41_433.2099m/z	136297	Phe Asp Ala Val	M+H-H2O	C21H30N4O7	31.6	3.79297	62.621	100 - 24.8 - 4.38 - 0.58			433.21	1	4.40865
4.41_433.2099m/z	136387	Phe Asp Gly Ile	M+H-H2O	C21H30N4O7	31.6	3.79297	62.621	100 - 24.8 - 4.38 - 0.58			433.21	1	4.40865
4.41_433.2099m/z	136389	Phe Asp Gly Leu	M+H-H2O	C21H30N4O7	31.6	3.79297	62.621	100 - 24.8 - 4.38 - 0.58			433.21	1	4.40865
4.41_433.2099m/z	136425	Phe Asp Ile Gly	M+H-H2O	C21H30N4O7	31.6	3.79297	62.621	100 - 24.8 - 4.38 - 0.58			433.21	1	4.40865
4.41_433.2099m/z	136465	Phe Asp Leu Gly	M+H-H2O	C21H30N4O7	31.6	3.79297	62.621	100 - 24.8 - 4.38 - 0.58			433.21	1	4.40865
4.41_433.2099m/z	136620	Phe Asp Val Ala	M+H-H2O	C21H30N4O7	31.6	3.79297	62.621	100 - 24.8 - 4.38 - 0.58			433.21	1	4.40865
4.41_433.2099m/z	136797	Phe Glu Gly Val	M+H-H2O	C21H30N4O7	31.6	3.79297	62.621	100 - 24.8 - 4.38 - 0.58			433.21	1	4.40865
4.41_433.2099m/z	137025	Phe Glu Val Gly	M+H-H2O	C21H30N4O7	31.6	3.79297	62.621	100 - 24.8 - 4.38 - 0.58			433.21	1	4.40865
4.41_433.2099m/z	137527	Phe Gly Asp Ile	M+H-H2O	C21H30N4O7	31.6	3.79297	62.621	100 - 24.8 - 4.38 - 0.58			433.21	1	4.40865
4.41_433.2099m/z	137529	Phe Gly Asp Leu	M+H-H2O	C21H30N4O7	31.6	3.79297	62.621	100 - 24.8 - 4.38 - 0.58			433.21	1	4.40865
4.41_433.2099m/z	137557	Phe Gly Glu Val	M+H-H2O	C21H30N4O7	31.6	3.79297	62.621	100 - 24.8 - 4.38 - 0.58			433.21	1	4.40865
4.41_433.2099m/z	137621	Phe Gly Ile Asp	M+H-H2O	C21H30N4O7	31.6	3.79297	62.621	100 - 24.8 - 4.38 - 0.58			433.21	1	4.40865
4.41_433.2099m/z	137661	Phe Gly Leu Asp	M+H-H2O	C21H30N4O7	31.6	3.79297	62.621	100 - 24.8 - 4.38 - 0.58			433.21	1	4.40865
4.41_433.2099m/z	137822	Phe Gly Val Glu	M+H-H2O	C21H30N4O7	31.6	3.79297	62.621	100 - 24.8 - 4.38 - 0.58			433.21	1	4.40865
4.41_433.2099m/z	138324	Phe Ile Asp Gly	M+H-H2O	C21H30N4O7	31.6	3.79297	62.621	100 - 24.8 - 4.38 - 0.58			433.21	1	4.40865
4.41_433.2099m/z	138381	Phe Ile Gly Asp	M+H-H2O	C21H30N4O7	31.6	3.79297	62.621	100 - 24.8 - 4.38 - 0.58			433.21	1	4.40865
4.41_433.2099m/z	139124	Phe Leu Asp Gly	M+H-H2O	C21H30N4O7	31.6	3.79297	62.621	100 - 24.8 - 4.38 - 0.58			433.21	1	4.40865
4.41_433.2099m/z	139181	Phe Leu Gly Asp	M+H-H2O	C21H30N4O7	31.6	3.79297	62.621	100 - 24.8 - 4.38 - 0.58			433.21	1	4.40865
4.41_433.2099m/z	140595	Phe Pro Ser Thr	M+H-H2O	C21H30N4O7	31.6	3.79297	62.621	100 - 24.8 - 4.38 - 0.58			433.21	1	4.40865
4.41_433.2099m/z	140614	Phe Pro Thr Ser	M+H-H2O	C21H30N4O7	31.6	3.79297	62.621	100 - 24.8 - 4.38 - 0.58			433.21	1	4.40865
4.41_433.2099m/z	141735	Phe Ser Pro Thr	M+H-H2O	C21H30N4O7	31.6	3.79297	62.621	100 - 24.8 - 4.38 - 0.58			433.21	1	4.40865
4.41_433.2099m/z	141811	Phe Ser Thr Pro	M+H-H2O	C21H30N4O7	31.6	3.79297	62.621	100 - 24.8 - 4.38 - 0.58			433.21	1	4.40865
4.41_433.2099m/z	142134	Phe Thr Pro Ser	M+H-H2O	C21H30N4O7	31.6	3.79297	62.621	100 - 24.8 - 4.38 - 0.58			433.21	1	4.40865
4.41_433.2099m/z	142191	Phe Thr Ser Pro	M+H-H2O	C21H30N4O7	31.6	3.79297	62.621	100 - 24.8 - 4.38 - 0.58			433.21	1	4.40865
4.41_433.2099m/z	142215	Phe Thr Thr Thr	M+H-2H2O	C21H32N4O8	31.7	3.64709	62.7412	100 - 24.8 - 4.61 - 0.633			433.21	1	4.40865
4.41_433.2099m/z	142281	Phe Val Ala Asp	M+H-H2O	C21H30N4O7	31.6	3.79297	62.621	100 - 24.8 - 4.38 - 0.58			433.21	1	4.40865
4.41_433.2099m/z	142319	Phe Val Asp Ala	M+H-H2O	C21H30N4O7	31.6	3.79297	62.621	100 - 24.8 - 4.38 - 0.58			433.21	1	4.40865
4.41_433.2099m/z	142344	Phe Val Glu Gly	M+H-H2O	C21H30N4O7	31.6	3.79297	62.621	100 - 24.8 - 4.38 - 0.58			433.21	1	4.40865
4.41_433.2099m/z	142382	Phe Val Gly Glu	M+H-H2O	C21H30N4O7	31.6	3.79297	62.621	100 - 24.8 - 4.38 - 0.58			433.21	1	4.40865
4.41_433.2099m/z	144366	Gly Asp Phe Ile	M+H-H2O	C21H30N4O7	31.6	3.79297	62.621	100 - 24.8 - 4.38 - 0.58			433.21	1	4.40865
4.41_433.2099m/z	144368	Gly Asp Phe Leu	M+H-H2O	C21H30N4O7	31.6	3.79297	62.621	100 - 24.8 - 4.38 - 0.58			433.21	1	4.40865
4.41_433.2099m/z	144423	Gly Asp Ile Phe	M+H-H2O	C21H30N4O7	31.6	3.79297	62.621	100 - 24.8 - 4.38 - 0.58			433.21	1	4.40865
4.41_433.2099m/z	144463	Gly Asp Leu Phe	M+H-H2O	C21H30N4O7	31.6	3.79297	62.621	100 - 24.8 - 4.38 - 0.58			433.21	1	4.40865
4.41_433.2099m/z	144776	Gly Glu Phe Val	M+H-H2O	C21H30N4O7	31.6	3.79297	62.621	100 - 24.8 - 4.38 - 0.58			433.21	1	4.40865
4.41_433.2099m/z	145023	Gly Glu Val Phe	M+H-H2O	C21H30N4O7	31.6	3.79297	62.621	100 - 24.8 - 4.38 - 0.58			433.21	1	4.40865
4.41_433.2099m/z	145126	Gly Phe Asp Ile	M+H-H2O	C21H30N4O7	31.6	3.79297	62.621	100 - 24.8 - 4.38 - 0.58			433.21	1	4.40865
4.41_433.2099m/z	145128	Gly Phe Asp Leu	M+H-H2O	C21H30N4O7	31.6	3.79297	62.621	100 - 24.8 - 4.38 - 0.58			433.21	1	4.40865
4.41_433.2099m/z	145156	Gly Phe Glu Val	M+H-H2O	C21H30N4O7	31.6	3.79297	62.621	100 - 24.8 - 4.38 - 0.58			433.21	1	4.40865
4.41_433.2099m/z	145221	Gly Phe Ile Asp	M+H-H2O	C21H30N4O7	31.6	3.79297	62.621	100 - 24.8 - 4.38 - 0.58			433.21	1	4.40865
4.41_433.2099m/z	145261	Gly Phe Leu Asp	M+H-H2O	C21H30N4O7	31.6	3.79297	62.621	100 - 24.8 - 4.38 - 0.58			433.21	1	4.40865
4.41_433.2099m/z	145422	Gly Phe Val Glu	M+H-H2O	C21H30N4O7	31.6	3.79297	62.621	100 - 24.8 - 4.38 - 0.58			433.21	1	4.40865
4.41_433.2099m/z	146323	Gly Ile Asp Phe	M+H-H2O	C21H30N4O7	31.6	3.79297	62.621	100 - 24.8 - 4.38 - 0.58			433.21	1	4.40865
4.41_433.2099m/z	146361	Gly Ile Phe Asp	M+H-H2O	C21H30N4O7	31.6	3.79297	62.621	100 - 24.8 - 4.38 - 0.58			433.21	1	4.40865
4.41_433.2099m/z	147123	Gly Leu Asp Phe	M+H-H2O	C21H30N4O7	31.6	3.79297	62.621	100 - 24.8 - 4.38 - 0.58			433.21	1	4.40865
4.41_433.2099m/z	147161	Gly Leu Phe Asp	M+H-H2O	C21H30N4O7	31.6	3.79297	62.621	100 - 24.8 - 4.38 - 0.58			433.21	1	4.40865
4.41_433.2099m/z	147731	Gly Met Pro Pro	M+CH3OH+H	C17H28N4O5S	31.5	-4.15687	62.1951	100 - 21.2 - 7.68 - 1.27 - 0.189			433.21	1	4.40865
4.41_433.2099m/z	148491	Gly Pro Met Pro	M+CH3OH+H	C17H28N4O5S	31.5	-4.15687	62.1951	100 - 21.2 - 7.68 - 1.27 - 0.189			433.21	1	4.40865
4.41_433.2099m/z	148529	Gly Pro Pro Met	M+CH3OH+H	C17H28N4O5S	31.5	-4.15687	62.1951	100 - 21.2 - 7.68 - 1.27 - 0.189			433.21	1	4.40865
4.41_433.2099m/z	150343	Gly Val Glu Phe	M+H-H2O	C21H30N4O7	31.6	3.79297	62.621	100 - 24.8 - 4.38 - 0.58			433.21	1	4.40865
4.41_433.2099m/z	150362	Gly Val Phe Glu	M+H-H2O	C21H30N4O7	31.6	3.79297	62.621	100 - 24.8 - 4.38 - 0.58			433.21	1	4.40865
4.41_433.2099m/z	15936	Met Ile Glu	M+ACN+H	C16H29N3O6S	31.3	-4.2525	61.5042	100 - 19.8 - 7.61 - 1.21 - 0.187			433.21	1	4.40865
4.41_433.2099m/z	16015	Phe Pro Glu	M+ACN+H	C19H25N3O6	31.2	4.36543	61.0008	100 - 22.2 - 3.58 - 0.43			433.21	1	4.40865
4.41_433.2099m/z	160364	Ile Asp Phe Gly	M+H-H2O	C21H30N4O7	31.6	3.79297	62.621	100 - 24.8 - 4.38 - 0.58			433.21	1	4.40865
4.41_433.2099m/z	160383	Ile Asp Gly Phe	M+H-H2O	C21H30N4O7	31.6	3.79297	62.621	100 - 24.8 - 4.38 - 0.58			433.21	1	4.40865
4.41_433.2099m/z	16060	Glu Pro Phe	M+ACN+H	C19H25N3O6	31.2	4.36543	61.0008	100 - 22.2 - 3.58 - 0.43			433.21	1	4.40865
4.41_433.2099m/z	161124	Ile Phe Asp Gly	M+H-H2O	C21H30N4O7	31.6	3.79297	62.621	100 - 24.8 - 4.38 - 0.58			433.21	1	4.40865
4.41_433.2099m/z	161181	Ile Phe Gly Asp	M+H-H2O	C21H30N4O7	31.6	3.79297	62.621	100 - 24.8 - 4.38 - 0.58			433.21	1	4.40865
4.41_433.2099m/z	161523	Ile Gly Asp Phe	M+H-H2O	C21H30N4O7	31.6	3.79297	62.621	100 - 24.8 - 4.38 - 0.58			433.21	1	4.40865
4.41_433.2099m/z	161561	Ile Gly Phe Asp	M+H-H2O	C21H30N4O7	31.6	3.79297	62.621	100 - 24.8 - 4.38 - 0.58			433.21	1	4.40865
4.41_433.2099m/z	163795	Ile Met Ser Thr	M+H-H2O	C18H34N4O7S	31.7	-3.69488	63.0403	100 - 22.4 - 8.35 - 1.46 - 0.238			433.21	1	4.40865
4.41_433.2099m/z	163814	Ile Met Thr Ser	M+H-H2O	C18H34N4O7S	31.7	-3.69488	63.0403	100 - 22.4 - 8.35 - 1.46 - 0.238			433.21	1	4.40865
4.41_433.2099m/z	16449	Leu Met Glu	M+ACN+H	C16H29N3O6S	31.3	-4.2525	61.5042	100 - 19.8 - 7.61 - 1.21 - 0.187			433.21	1	4.40865
4.41_433.2099m/z	16465	Ile Met Glu	M+ACN+H	C16H29N3O6S	31.3	-4.2525	61.5042	100 - 19.8 - 7.61 - 1.21 - 0.187			433.21	1	4.40865
4.41_433.2099m/z	165695	Ile Ser Met Thr	M+H-H2O	C18H34N4O7S	31.7	-3.69488	63.0403	100 - 22.4 - 8.35 - 1.46 - 0.238			433.21	1	4.40865
4.41_433.2099m/z	165798	Ile Ser Ser Tyr	M+H-2H2O	C21H32N4O8	31.7	3.64709	62.7412	100 - 24.8 - 4.61 - 0.633			433.21	1	4.40865
4.41_433.2099m/z	165809	Ile Ser Thr Met	M+H-H2O	C18H34N4O7S	31.7	-3.69488	63.0403	100 - 22.4 - 8.35 - 1.46 - 0.238			433.21	1	4.40865
4.41_433.2099m/z	165874	Ile Ser Tyr Ser	M+H-2H2O	C21H32N4O8	31.7	3.64709	62.7412	100 - 24.8 - 4.61 - 0.633			433.21	1	4.40865
4.41_433.2099m/z	166094	Ile Thr Met Ser	M+H-H2O	C18H34N4O7S	31.7	-3.69488	63.0403	100 - 22.4 - 8.35 - 1.46 - 0.238			433.21	1	4.40865
4.41_433.2099m/z	166189	Ile Thr Ser Met	M+H-H2O	C18H34N4O7S	31.7	-3.69488	63.0403	100 - 22.4 - 8.35 - 1.46 - 0.238			433.21	1	4.40865
4.41_433.2099m/z	167394	Ile Tyr Ser Ser	M+H-2H2O	C21H32N4O8	31.7	3.64709	62.7412	100 - 24.8 - 4.61 - 0.633			433.21	1	4.40865
4.41_433.2099m/z	16770	Val Glu Trp	M+H	C21H28N4O6	31.6	3.95104	62.5006	100 - 24.7 - 4.16 - 0.526			433.21	1	4.40865
4.41_433.2099m/z	16984	Met Leu Glu	M+ACN+H	C16H29N3O6S	31.3	-4.2525	61.5042	100 - 19.8 - 7.61 - 1.21 - 0.187			433.21	1	4.40865
4.41_433.2099m/z	17486	Pro Phe Glu	M+ACN+H	C19H25N3O6	31.2	4.36543	61.0008	100 - 22.2 - 3.58 - 0.43			433.21	1	4.40865
4.41_433.2099m/z	17602	Leu Glu Met	M+ACN+H	C16H29N3O6S	31.3	-4.2525	61.5042	100 - 19.8 - 7.61 - 1.21 - 0.187			433.21	1	4.40865
4.41_433.2099m/z	176364	Leu Asp Phe Gly	M+H-H2O	C21H30N4O7	31.6	3.79297	62.621	100 - 24.8 - 4.38 - 0.58			433.21	1	4.40865
4.41_433.2099m/z	176383	Leu Asp Gly Phe	M+H-H2O	C21H30N4O7	31.6	3.79297	62.621	100 - 24.8 - 4.38 - 0.58			433.21	1	4.40865
4.41_433.2099m/z	177124	Leu Phe Asp Gly	M+H-H2O	C21H30N4O7	31.6	3.79297	62.621	100 - 24.8 - 4.38 - 0.58			433.21	1	4.40865
4.41_433.2099m/z	177181	Leu Phe Gly Asp	M+H-H2O	C21H30N4O7	31.6	3.79297	62.621	100 - 24.8 - 4.38 - 0.58			433.21	1	4.40865
4.41_433.2099m/z	177523	Leu Gly Asp Phe	M+H-H2O	C21H30N4O7	31.6	3.79297	62.621	100 - 24.8 - 4.38 - 0.58			433.21	1	4.40865
4.41_433.2099m/z	177561	Leu Gly Phe Asp	M+H-H2O	C21H30N4O7	31.6	3.79297	62.621	100 - 24.8 - 4.38 - 0.58			433.21	1	4.40865
4.41_433.2099m/z	17769	Ile Glu Met	M+ACN+H	C16H29N3O6S	31.3	-4.2525	61.5042	100 - 19.8 - 7.61 - 1.21 - 0.187			433.21	1	4.40865
4.41_433.2099m/z	179795	Leu Met Ser Thr	M+H-H2O	C18H34N4O7S	31.7	-3.69488	63.0403	100 - 22.4 - 8.35 - 1.46 - 0.238			433.21	1	4.40865
4.41_433.2099m/z	179814	Leu Met Thr Ser	M+H-H2O	C18H34N4O7S	31.7	-3.69488	63.0403	100 - 22.4 - 8.35 - 1.46 - 0.238			433.21	1	4.40865
4.41_433.2099m/z	181695	Leu Ser Met Thr	M+H-H2O	C18H34N4O7S	31.7	-3.69488	63.0403	100 - 22.4 - 8.35 - 1.46 - 0.238			433.21	1	4.40865
4.41_433.2099m/z	181798	Leu Ser Ser Tyr	M+H-2H2O	C21H32N4O8	31.7	3.64709	62.7412	100 - 24.8 - 4.61 - 0.633			433.21	1	4.40865
4.41_433.2099m/z	181809	Leu Ser Thr Met	M+H-H2O	C18H34N4O7S	31.7	-3.69488	63.0403	100 - 22.4 - 8.35 - 1.46 - 0.238			433.21	1	4.40865
4.41_433.2099m/z	181874	Leu Ser Tyr Ser	M+H-2H2O	C21H32N4O8	31.7	3.64709	62.7412	100 - 24.8 - 4.61 - 0.633			433.21	1	4.40865
4.41_433.2099m/z	182094	Leu Thr Met Ser	M+H-H2O	C18H34N4O7S	31.7	-3.69488	63.0403	100 - 22.4 - 8.35 - 1.46 - 0.238			433.21	1	4.40865
4.41_433.2099m/z	182189	Leu Thr Ser Met	M+H-H2O	C18H34N4O7S	31.7	-3.69488	63.0403	100 - 22.4 - 8.35 - 1.46 - 0.238			433.21	1	4.40865
4.41_433.2099m/z	183394	Leu Tyr Ser Ser	M+H-2H2O	C21H32N4O8	31.7	3.64709	62.7412	100 - 24.8 - 4.61 - 0.633			433.21	1	4.40865
4.41_433.2099m/z	185731	Met Gly Pro Pro	M+CH3OH+H	C17H28N4O5S	31.5	-4.15687	62.1951	100 - 21.2 - 7.68 - 1.27 - 0.189			433.21	1	4.40865
4.41_433.2099m/z	186595	Met Ile Ser Thr	M+H-H2O	C18H34N4O7S	31.7	-3.69488	63.0403	100 - 22.4 - 8.35 - 1.46 - 0.238			433.21	1	4.40865
4.41_433.2099m/z	186614	Met Ile Thr Ser	M+H-H2O	C18H34N4O7S	31.7	-3.69488	63.0403	100 - 22.4 - 8.35 - 1.46 - 0.238			433.21	1	4.40865
4.41_433.2099m/z	187395	Met Leu Ser Thr	M+H-H2O	C18H34N4O7S	31.7	-3.69488	63.0403	100 - 22.4 - 8.35 - 1.46 - 0.238			433.21	1	4.40865
4.41_433.2099m/z	187414	Met Leu Thr Ser	M+H-H2O	C18H34N4O7S	31.7	-3.69488	63.0403	100 - 22.4 - 8.35 - 1.46 - 0.238			433.21	1	4.40865
4.41_433.2099m/z	188391	Met Pro Gly Pro	M+CH3OH+H	C17H28N4O5S	31.5	-4.15687	62.1951	100 - 21.2 - 7.68 - 1.27 - 0.189			433.21	1	4.40865
4.41_433.2099m/z	18841	Asp Ile Trp	M+H	C21H28N4O6	31.7	3.95104	62.5006	100 - 24.7 - 4.16 - 0.526			433.21	1	4.40865
4.41_433.2099m/z	188524	Met Pro Pro Gly	M+CH3OH+H	C17H28N4O5S	31.5	-4.15687	62.1951	100 - 21.2 - 7.68 - 1.27 - 0.189			433.21	1	4.40865
4.41_433.2099m/z	189635	Met Ser Ile Thr	M+H-H2O	C18H34N4O7S	31.7	-3.69488	63.0403	100 - 22.4 - 8.35 - 1.46 - 0.238			433.21	1	4.40865
4.41_433.2099m/z	189675	Met Ser Leu Thr	M+H-H2O	C18H34N4O7S	31.7	-3.69488	63.0403	100 - 22.4 - 8.35 - 1.46 - 0.238			433.21	1	4.40865
4.41_433.2099m/z	189806	Met Ser Thr Ile	M+H-H2O	C18H34N4O7S	31.7	-3.69488	63.0403	100 - 22.4 - 8.35 - 1.46 - 0.238			433.21	1	4.40865
4.41_433.2099m/z	189808	Met Ser Thr Leu	M+H-H2O	C18H34N4O7S	31.7	-3.69488	63.0403	100 - 22.4 - 8.35 - 1.46 - 0.238			433.21	1	4.40865
4.41_433.2099m/z	190034	Met Thr Ile Ser	M+H-H2O	C18H34N4O7S	31.7	-3.69488	63.0403	100 - 22.4 - 8.35 - 1.46 - 0.238			433.21	1	4.40865
4.41_433.2099m/z	190074	Met Thr Leu Ser	M+H-H2O	C18H34N4O7S	31.7	-3.69488	63.0403	100 - 22.4 - 8.35 - 1.46 - 0.238			433.21	1	4.40865
4.41_433.2099m/z	190186	Met Thr Ser Ile	M+H-H2O	C18H34N4O7S	31.7	-3.69488	63.0403	100 - 22.4 - 8.35 - 1.46 - 0.238			433.21	1	4.40865
4.41_433.2099m/z	190188	Met Thr Ser Leu	M+H-H2O	C18H34N4O7S	31.7	-3.69488	63.0403	100 - 22.4 - 8.35 - 1.46 - 0.238			433.21	1	4.40865
4.41_433.2099m/z	190216	Met Thr Thr Val	M+H-H2O	C18H34N4O7S	31.7	-3.69488	63.0403	100 - 22.4 - 8.35 - 1.46 - 0.238			433.21	1	4.40865
4.41_433.2099m/z	190235	Met Thr Val Thr	M+H-H2O	C18H34N4O7S	31.7	-3.69488	63.0403	100 - 22.4 - 8.35 - 1.46 - 0.238			433.21	1	4.40865
4.41_433.2099m/z	19036	Met Glu Leu	M+ACN+H	C16H29N3O6S	31.3	-4.2525	61.5042	100 - 19.8 - 7.61 - 1.21 - 0.187			433.21	1	4.40865
4.41_433.2099m/z	190615	Met Val Thr Thr	M+H-H2O	C18H34N4O7S	31.7	-3.69488	63.0403	100 - 22.4 - 8.35 - 1.46 - 0.238			433.21	1	4.40865
4.41_433.2099m/z	19163	Glu Ile Met	M+ACN+H	C16H29N3O6S	31.3	-4.2525	61.5042	100 - 19.8 - 7.61 - 1.21 - 0.187			433.21	1	4.40865
4.41_433.2099m/z	19765	Glu Met Leu	M+ACN+H	C16H29N3O6S	31.3	-4.2525	61.5042	100 - 19.8 - 7.61 - 1.21 - 0.187			433.21	1	4.40865
4.41_433.2099m/z	199818	Pro Ala Thr Tyr	M+H-H2O	C21H30N4O7	31.6	3.79297	62.621	100 - 24.8 - 4.38 - 0.58			433.21	1	4.40865
4.41_433.2099m/z	199875	Pro Ala Tyr Thr	M+H-H2O	C21H30N4O7	31.6	3.79297	62.621	100 - 24.8 - 4.38 - 0.58			433.21	1	4.40865
4.41_433.2099m/z	201395	Pro Phe Ser Thr	M+H-H2O	C21H30N4O7	31.6	3.79297	62.621	100 - 24.8 - 4.38 - 0.58			433.21	1	4.40865
4.41_433.2099m/z	201414	Pro Phe Thr Ser	M+H-H2O	C21H30N4O7	31.6	3.79297	62.621	100 - 24.8 - 4.38 - 0.58			433.21	1	4.40865
4.41_433.2099m/z	201691	Pro Gly Met Pro	M+CH3OH+H	C17H28N4O5S	31.5	-4.15687	62.1951	100 - 21.2 - 7.68 - 1.27 - 0.189			433.21	1	4.40865
4.41_433.2099m/z	201729	Pro Gly Pro Met	M+CH3OH+H	C17H28N4O5S	31.5	-4.15687	62.1951	100 - 21.2 - 7.68 - 1.27 - 0.189			433.21	1	4.40865
4.41_433.2099m/z	20349	Phe Glu Pro	M+ACN+H	C19H25N3O6	31.2	4.36543	61.0008	100 - 22.2 - 3.58 - 0.43			433.21	1	4.40865
4.41_433.2099m/z	203591	Pro Met Gly Pro	M+CH3OH+H	C17H28N4O5S	31.5	-4.15687	62.1951	100 - 21.2 - 7.68 - 1.27 - 0.189			433.21	1	4.40865
4.41_433.2099m/z	203724	Pro Met Pro Gly	M+CH3OH+H	C17H28N4O5S	31.5	-4.15687	62.1951	100 - 21.2 - 7.68 - 1.27 - 0.189			433.21	1	4.40865
4.41_433.2099m/z	204389	Pro Pro Gly Met	M+CH3OH+H	C17H28N4O5S	31.5	-4.15687	62.1951	100 - 21.2 - 7.68 - 1.27 - 0.189			433.21	1	4.40865
4.41_433.2099m/z	204484	Pro Pro Met Gly	M+CH3OH+H	C17H28N4O5S	31.5	-4.15687	62.1951	100 - 21.2 - 7.68 - 1.27 - 0.189			433.21	1	4.40865
4.41_433.2099m/z	205575	Pro Ser Phe Thr	M+H-H2O	C21H30N4O7	31.6	3.79297	62.621	100 - 24.8 - 4.38 - 0.58			433.21	1	4.40865
4.41_433.2099m/z	205803	Pro Ser Thr Phe	M+H-H2O	C21H30N4O7	31.6	3.79297	62.621	100 - 24.8 - 4.38 - 0.58			433.21	1	4.40865
4.41_433.2099m/z	205898	Pro Thr Ala Tyr	M+H-H2O	C21H30N4O7	31.6	3.79297	62.621	100 - 24.8 - 4.38 - 0.58			433.21	1	4.40865
4.41_433.2099m/z	205974	Pro Thr Phe Ser	M+H-H2O	C21H30N4O7	31.6	3.79297	62.621	100 - 24.8 - 4.38 - 0.58			433.21	1	4.40865
4.41_433.2099m/z	206183	Pro Thr Ser Phe	M+H-H2O	C21H30N4O7	31.6	3.79297	62.621	100 - 24.8 - 4.38 - 0.58			433.21	1	4.40865
4.41_433.2099m/z	206259	Pro Thr Tyr Ala	M+H-H2O	C21H30N4O7	31.6	3.79297	62.621	100 - 24.8 - 4.38 - 0.58			433.21	1	4.40865
4.41_433.2099m/z	207095	Pro Tyr Ala Thr	M+H-H2O	C21H30N4O7	31.6	3.79297	62.621	100 - 24.8 - 4.38 - 0.58			433.21	1	4.40865
4.41_433.2099m/z	207399	Pro Tyr Thr Ala	M+H-H2O	C21H30N4O7	31.6	3.79297	62.621	100 - 24.8 - 4.38 - 0.58			433.21	1	4.40865
4.41_433.2099m/z	21003	Ile Asp Trp	M+H	C21H28N4O6	31.6	3.95104	62.5006	100 - 24.7 - 4.16 - 0.526			433.21	1	4.40865
4.41_433.2099m/z	22001	Glu Phe Pro	M+ACN+H	C19H25N3O6	31.2	4.36543	61.0008	100 - 22.2 - 3.58 - 0.43			433.21	1	4.40865
4.41_433.2099m/z	22398	Glu Met Ile	M+ACN+H	C16H29N3O6S	31.3	-4.2525	61.5042	100 - 19.8 - 7.61 - 1.21 - 0.187			433.21	1	4.40865
4.41_433.2099m/z	225335	Ser Phe Pro Thr	M+H-H2O	C21H30N4O7	31.6	3.79297	62.621	100 - 24.8 - 4.38 - 0.58			433.21	1	4.40865
4.41_433.2099m/z	225411	Ser Phe Thr Pro	M+H-H2O	C21H30N4O7	31.6	3.79297	62.621	100 - 24.8 - 4.38 - 0.58			433.21	1	4.40865
4.41_433.2099m/z	226495	Ser Ile Met Thr	M+H-H2O	C18H34N4O7S	31.7	-3.69488	63.0403	100 - 22.4 - 8.35 - 1.46 - 0.238			433.21	1	4.40865
4.41_433.2099m/z	226598	Ser Ile Ser Tyr	M+H-2H2O	C21H32N4O8	31.7	3.64709	62.7412	100 - 24.8 - 4.61 - 0.633			433.21	1	4.40865
4.41_433.2099m/z	226609	Ser Ile Thr Met	M+H-H2O	C18H34N4O7S	31.7	-3.69488	63.0403	100 - 22.4 - 8.35 - 1.46 - 0.238			433.21	1	4.40865
4.41_433.2099m/z	226674	Ser Ile Tyr Ser	M+H-2H2O	C21H32N4O8	31.7	3.64709	62.7412	100 - 24.8 - 4.61 - 0.633			433.21	1	4.40865
4.41_433.2099m/z	227295	Ser Leu Met Thr	M+H-H2O	C18H34N4O7S	31.7	-3.69488	63.0403	100 - 22.4 - 8.35 - 1.46 - 0.238			433.21	1	4.40865
4.41_433.2099m/z	227398	Ser Leu Ser Tyr	M+H-2H2O	C21H32N4O8	31.7	3.64709	62.7412	100 - 24.8 - 4.61 - 0.633			433.21	1	4.40865
4.41_433.2099m/z	227409	Ser Leu Thr Met	M+H-H2O	C18H34N4O7S	31.7	-3.69488	63.0403	100 - 22.4 - 8.35 - 1.46 - 0.238			433.21	1	4.40865
4.41_433.2099m/z	227474	Ser Leu Tyr Ser	M+H-2H2O	C21H32N4O8	31.7	3.64709	62.7412	100 - 24.8 - 4.61 - 0.633			433.21	1	4.40865
4.41_433.2099m/z	227635	Ser Met Ile Thr	M+H-H2O	C18H34N4O7S	31.7	-3.69488	63.0403	100 - 22.4 - 8.35 - 1.46 - 0.238			433.21	1	4.40865
4.41_433.2099m/z	227675	Ser Met Leu Thr	M+H-H2O	C18H34N4O7S	31.7	-3.69488	63.0403	100 - 22.4 - 8.35 - 1.46 - 0.238			433.21	1	4.40865
4.41_433.2099m/z	227806	Ser Met Thr Ile	M+H-H2O	C18H34N4O7S	31.7	-3.69488	63.0403	100 - 22.4 - 8.35 - 1.46 - 0.238			433.21	1	4.40865
4.41_433.2099m/z	227808	Ser Met Thr Leu	M+H-H2O	C18H34N4O7S	31.7	-3.69488	63.0403	100 - 22.4 - 8.35 - 1.46 - 0.238			433.21	1	4.40865
4.41_433.2099m/z	22813	Asp Trp Ile	M+H	C21H28N4O6	31.6	3.95104	62.5006	100 - 24.7 - 4.16 - 0.526			433.21	1	4.40865
4.41_433.2099m/z	228375	Ser Pro Phe Thr	M+H-H2O	C21H30N4O7	31.6	3.79297	62.621	100 - 24.8 - 4.38 - 0.58			433.21	1	4.40865
4.41_433.2099m/z	228603	Ser Pro Thr Phe	M+H-H2O	C21H30N4O7	31.6	3.79297	62.621	100 - 24.8 - 4.38 - 0.58			433.21	1	4.40865
4.41_433.2099m/z	22862	Met Glu Ile	M+ACN+H	C16H29N3O6S	31.3	-4.2525	61.5042	100 - 19.8 - 7.61 - 1.21 - 0.187			433.21	1	4.40865
4.41_433.2099m/z	229638	Ser Ser Ile Tyr	M+H-2H2O	C21H32N4O8	31.7	3.64709	62.7412	100 - 24.8 - 4.61 - 0.633			433.21	1	4.40865
4.41_433.2099m/z	229678	Ser Ser Leu Tyr	M+H-2H2O	C21H32N4O8	31.7	3.64709	62.7412	100 - 24.8 - 4.61 - 0.633			433.21	1	4.40865
4.41_433.2099m/z	229866	Ser Ser Tyr Ile	M+H-2H2O	C21H32N4O8	31.7	3.64709	62.7412	100 - 24.8 - 4.61 - 0.633			433.21	1	4.40865
4.41_433.2099m/z	229868	Ser Ser Tyr Leu	M+H-2H2O	C21H32N4O8	31.7	3.64709	62.7412	100 - 24.8 - 4.61 - 0.633			433.21	1	4.40865
4.41_433.2099m/z	229971	Ser Thr Phe Pro	M+H-H2O	C21H30N4O7	31.6	3.79297	62.621	100 - 24.8 - 4.38 - 0.58			433.21	1	4.40865
4.41_433.2099m/z	230029	Ser Thr Ile Met	M+H-H2O	C18H34N4O7S	31.7	-3.69488	63.0403	100 - 22.4 - 8.35 - 1.46 - 0.238			433.21	1	4.40865
4.41_433.2099m/z	230069	Ser Thr Leu Met	M+H-H2O	C18H34N4O7S	31.7	-3.69488	63.0403	100 - 22.4 - 8.35 - 1.46 - 0.238			433.21	1	4.40865
4.41_433.2099m/z	230086	Ser Thr Met Ile	M+H-H2O	C18H34N4O7S	31.7	-3.69488	63.0403	100 - 22.4 - 8.35 - 1.46 - 0.238			433.21	1	4.40865
4.41_433.2099m/z	230088	Ser Thr Met Leu	M+H-H2O	C18H34N4O7S	31.7	-3.69488	63.0403	100 - 22.4 - 8.35 - 1.46 - 0.238			433.21	1	4.40865
4.41_433.2099m/z	230123	Ser Thr Pro Phe	M+H-H2O	C21H30N4O7	31.6	3.79297	62.621	100 - 24.8 - 4.38 - 0.58			433.21	1	4.40865
4.41_433.2099m/z	230238	Ser Thr Val Tyr	M+H-2H2O	C21H32N4O8	31.7	3.64709	62.7412	100 - 24.8 - 4.61 - 0.633			433.21	1	4.40865
4.41_433.2099m/z	230276	Ser Thr Tyr Val	M+H-2H2O	C21H32N4O8	31.7	3.64709	62.7412	100 - 24.8 - 4.61 - 0.633			433.21	1	4.40865
4.41_433.2099m/z	230618	Ser Val Thr Tyr	M+H-2H2O	C21H32N4O8	31.7	3.64709	62.7412	100 - 24.8 - 4.61 - 0.633			433.21	1	4.40865
4.41_433.2099m/z	230675	Ser Val Tyr Thr	M+H-2H2O	C21H32N4O8	31.7	3.64709	62.7412	100 - 24.8 - 4.61 - 0.633			433.21	1	4.40865
4.41_433.2099m/z	231234	Ser Tyr Ile Ser	M+H-2H2O	C21H32N4O8	31.7	3.64709	62.7412	100 - 24.8 - 4.61 - 0.633			433.21	1	4.40865
4.41_433.2099m/z	231274	Ser Tyr Leu Ser	M+H-2H2O	C21H32N4O8	31.7	3.64709	62.7412	100 - 24.8 - 4.61 - 0.633			433.21	1	4.40865
4.41_433.2099m/z	231386	Ser Tyr Ser Ile	M+H-2H2O	C21H32N4O8	31.7	3.64709	62.7412	100 - 24.8 - 4.61 - 0.633			433.21	1	4.40865
4.41_433.2099m/z	231388	Ser Tyr Ser Leu	M+H-2H2O	C21H32N4O8	31.7	3.64709	62.7412	100 - 24.8 - 4.61 - 0.633			433.21	1	4.40865
4.41_433.2099m/z	231416	Ser Tyr Thr Val	M+H-2H2O	C21H32N4O8	31.7	3.64709	62.7412	100 - 24.8 - 4.61 - 0.633			433.21	1	4.40865
4.41_433.2099m/z	231435	Ser Tyr Val Thr	M+H-2H2O	C21H32N4O8	31.7	3.64709	62.7412	100 - 24.8 - 4.61 - 0.633			433.21	1	4.40865
4.41_433.2099m/z	231738	Thr Ala Pro Tyr	M+H-H2O	C21H30N4O7	31.6	3.79297	62.621	100 - 24.8 - 4.38 - 0.58			433.21	1	4.40865
4.41_433.2099m/z	231871	Thr Ala Tyr Pro	M+H-H2O	C21H30N4O7	31.6	3.79297	62.621	100 - 24.8 - 4.38 - 0.58			433.21	1	4.40865
4.41_433.2099m/z	23314	Glu Leu Met	M+ACN+H	C16H29N3O6S	31.3	-4.2525	61.5042	100 - 19.8 - 7.61 - 1.21 - 0.187			433.21	1	4.40865
4.41_433.2099m/z	233334	Thr Phe Pro Ser	M+H-H2O	C21H30N4O7	31.6	3.79297	62.621	100 - 24.8 - 4.38 - 0.58			433.21	1	4.40865
4.41_433.2099m/z	233391	Thr Phe Ser Pro	M+H-H2O	C21H30N4O7	31.6	3.79297	62.621	100 - 24.8 - 4.38 - 0.58			433.21	1	4.40865
4.41_433.2099m/z	233415	Thr Phe Thr Thr	M+H-2H2O	C21H32N4O8	31.7	3.64709	62.7412	100 - 24.8 - 4.61 - 0.633			433.21	1	4.40865
4.41_433.2099m/z	234494	Thr Ile Met Ser	M+H-H2O	C18H34N4O7S	31.7	-3.69488	63.0403	100 - 22.4 - 8.35 - 1.46 - 0.238			433.21	1	4.40865
4.41_433.2099m/z	234589	Thr Ile Ser Met	M+H-H2O	C18H34N4O7S	31.7	-3.69488	63.0403	100 - 22.4 - 8.35 - 1.46 - 0.238			433.21	1	4.40865
4.41_433.2099m/z	23486	Pro Glu Phe	M+ACN+H	C19H25N3O6	31.2	4.36543	61.0008	100 - 22.2 - 3.58 - 0.43			433.21	1	4.40865
4.41_433.2099m/z	235294	Thr Leu Met Ser	M+H-H2O	C18H34N4O7S	31.7	-3.69488	63.0403	100 - 22.4 - 8.35 - 1.46 - 0.238			433.21	1	4.40865
4.41_433.2099m/z	235389	Thr Leu Ser Met	M+H-H2O	C18H34N4O7S	31.7	-3.69488	63.0403	100 - 22.4 - 8.35 - 1.46 - 0.238			433.21	1	4.40865
4.41_433.2099m/z	235634	Thr Met Ile Ser	M+H-H2O	C18H34N4O7S	31.7	-3.69488	63.0403	100 - 22.4 - 8.35 - 1.46 - 0.238			433.21	1	4.40865
4.41_433.2099m/z	235674	Thr Met Leu Ser	M+H-H2O	C18H34N4O7S	31.7	-3.69488	63.0403	100 - 22.4 - 8.35 - 1.46 - 0.238			433.21	1	4.40865
4.41_433.2099m/z	235786	Thr Met Ser Ile	M+H-H2O	C18H34N4O7S	31.7	-3.69488	63.0403	100 - 22.4 - 8.35 - 1.46 - 0.238			433.21	1	4.40865
4.41_433.2099m/z	235788	Thr Met Ser Leu	M+H-H2O	C18H34N4O7S	31.7	-3.69488	63.0403	100 - 22.4 - 8.35 - 1.46 - 0.238			433.21	1	4.40865
4.41_433.2099m/z	235816	Thr Met Thr Val	M+H-H2O	C18H34N4O7S	31.7	-3.69488	63.0403	100 - 22.4 - 8.35 - 1.46 - 0.238			433.21	1	4.40865
4.41_433.2099m/z	235835	Thr Met Val Thr	M+H-H2O	C18H34N4O7S	31.7	-3.69488	63.0403	100 - 22.4 - 8.35 - 1.46 - 0.238			433.21	1	4.40865
4.41_433.2099m/z	236298	Thr Pro Ala Tyr	M+H-H2O	C21H30N4O7	31.6	3.79297	62.621	100 - 24.8 - 4.38 - 0.58			433.21	1	4.40865
4.41_433.2099m/z	236374	Thr Pro Phe Ser	M+H-H2O	C21H30N4O7	31.6	3.79297	62.621	100 - 24.8 - 4.38 - 0.58			433.21	1	4.40865
4.41_433.2099m/z	236583	Thr Pro Ser Phe	M+H-H2O	C21H30N4O7	31.6	3.79297	62.621	100 - 24.8 - 4.38 - 0.58			433.21	1	4.40865
4.41_433.2099m/z	236659	Thr Pro Tyr Ala	M+H-H2O	C21H30N4O7	31.6	3.79297	62.621	100 - 24.8 - 4.38 - 0.58			433.21	1	4.40865
4.41_433.2099m/z	237571	Thr Ser Phe Pro	M+H-H2O	C21H30N4O7	31.6	3.79297	62.621	100 - 24.8 - 4.38 - 0.58			433.21	1	4.40865
4.41_433.2099m/z	237629	Thr Ser Ile Met	M+H-H2O	C18H34N4O7S	31.7	-3.69488	63.0403	100 - 22.4 - 8.35 - 1.46 - 0.238			433.21	1	4.40865
4.41_433.2099m/z	237669	Thr Ser Leu Met	M+H-H2O	C18H34N4O7S	31.7	-3.69488	63.0403	100 - 22.4 - 8.35 - 1.46 - 0.238			433.21	1	4.40865
4.41_433.2099m/z	237686	Thr Ser Met Ile	M+H-H2O	C18H34N4O7S	31.7	-3.69488	63.0403	100 - 22.4 - 8.35 - 1.46 - 0.238			433.21	1	4.40865
4.41_433.2099m/z	237688	Thr Ser Met Leu	M+H-H2O	C18H34N4O7S	31.7	-3.69488	63.0403	100 - 22.4 - 8.35 - 1.46 - 0.238			433.21	1	4.40865
4.41_433.2099m/z	237723	Thr Ser Pro Phe	M+H-H2O	C21H30N4O7	31.6	3.79297	62.621	100 - 24.8 - 4.38 - 0.58			433.21	1	4.40865
4.41_433.2099m/z	237838	Thr Ser Val Tyr	M+H-2H2O	C21H32N4O8	31.7	3.64709	62.7412	100 - 24.8 - 4.61 - 0.633			433.21	1	4.40865
4.41_433.2099m/z	237876	Thr Ser Tyr Val	M+H-2H2O	C21H32N4O8	31.7	3.64709	62.7412	100 - 24.8 - 4.61 - 0.633			433.21	1	4.40865
4.41_433.2099m/z	237975	Thr Thr Phe Thr	M+H-2H2O	C21H32N4O8	31.7	3.64709	62.7412	100 - 24.8 - 4.61 - 0.633			433.21	1	4.40865
4.41_433.2099m/z	238096	Thr Thr Met Val	M+H-H2O	C18H34N4O7S	31.7	-3.69488	63.0403	100 - 22.4 - 8.35 - 1.46 - 0.238			433.21	1	4.40865
4.41_433.2099m/z	238203	Thr Thr Thr Phe	M+H-2H2O	C21H32N4O8	31.7	3.64709	62.7412	100 - 24.8 - 4.61 - 0.633			433.21	1	4.40865
4.41_433.2099m/z	238229	Thr Thr Val Met	M+H-H2O	C18H34N4O7S	31.7	-3.69488	63.0403	100 - 22.4 - 8.35 - 1.46 - 0.238			433.21	1	4.40865
4.41_433.2099m/z	238495	Thr Val Met Thr	M+H-H2O	C18H34N4O7S	31.7	-3.69488	63.0403	100 - 22.4 - 8.35 - 1.46 - 0.238			433.21	1	4.40865
4.41_433.2099m/z	238598	Thr Val Ser Tyr	M+H-2H2O	C21H32N4O8	31.7	3.64709	62.7412	100 - 24.8 - 4.61 - 0.633			433.21	1	4.40865
4.41_433.2099m/z	238609	Thr Val Thr Met	M+H-H2O	C18H34N4O7S	31.7	-3.69488	63.0403	100 - 22.4 - 8.35 - 1.46 - 0.238			433.21	1	4.40865
4.41_433.2099m/z	238674	Thr Val Tyr Ser	M+H-2H2O	C21H32N4O8	31.7	3.64709	62.7412	100 - 24.8 - 4.61 - 0.633			433.21	1	4.40865
4.41_433.2099m/z	239091	Thr Tyr Ala Pro	M+H-H2O	C21H30N4O7	31.6	3.79297	62.621	100 - 24.8 - 4.38 - 0.58			433.21	1	4.40865
4.41_433.2099m/z	239319	Thr Tyr Pro Ala	M+H-H2O	C21H30N4O7	31.6	3.79297	62.621	100 - 24.8 - 4.38 - 0.58			433.21	1	4.40865
4.41_433.2099m/z	239396	Thr Tyr Ser Val	M+H-2H2O	C21H32N4O8	31.7	3.64709	62.7412	100 - 24.8 - 4.61 - 0.633			433.21	1	4.40865
4.41_433.2099m/z	239434	Thr Tyr Val Ser	M+H-2H2O	C21H32N4O8	31.7	3.64709	62.7412	100 - 24.8 - 4.61 - 0.633			433.21	1	4.40865
4.41_433.2099m/z	239523	Val Ala Asp Phe	M+H-H2O	C21H30N4O7	31.6	3.79297	62.621	100 - 24.8 - 4.38 - 0.58			433.21	1	4.40865
4.41_433.2099m/z	239561	Val Ala Phe Asp	M+H-H2O	C21H30N4O7	31.6	3.79297	62.621	100 - 24.8 - 4.38 - 0.58			433.21	1	4.40865
4.41_433.2099m/z	240283	Val Asp Ala Phe	M+H-H2O	C21H30N4O7	31.6	3.79297	62.621	100 - 24.8 - 4.38 - 0.58			433.21	1	4.40865
4.41_433.2099m/z	240359	Val Asp Phe Ala	M+H-H2O	C21H30N4O7	31.6	3.79297	62.621	100 - 24.8 - 4.38 - 0.58			433.21	1	4.40865
4.41_433.2099m/z	24067	Hexylglutathione	M+ACN+H	C16H29N3O6S	31.3	-4.2525	61.5042	100 - 19.8 - 7.61 - 1.21 - 0.187			433.21	1	4.40865
4.41_433.2099m/z	240764	Val Glu Phe Gly	M+H-H2O	C21H30N4O7	31.6	3.79297	62.621	100 - 24.8 - 4.38 - 0.58			433.21	1	4.40865
4.41_433.2099m/z	240783	Val Glu Gly Phe	M+H-H2O	C21H30N4O7	31.6	3.79297	62.621	100 - 24.8 - 4.38 - 0.58			433.21	1	4.40865
4.41_433.2099m/z	241081	Val Phe Ala Asp	M+H-H2O	C21H30N4O7	31.6	3.79297	62.621	100 - 24.8 - 4.38 - 0.58			433.21	1	4.40865
4.41_433.2099m/z	241119	Val Phe Asp Ala	M+H-H2O	C21H30N4O7	31.6	3.79297	62.621	100 - 24.8 - 4.38 - 0.58			433.21	1	4.40865
4.41_433.2099m/z	241144	Val Phe Glu Gly	M+H-H2O	C21H30N4O7	31.6	3.79297	62.621	100 - 24.8 - 4.38 - 0.58			433.21	1	4.40865
4.41_433.2099m/z	241182	Val Phe Gly Glu	M+H-H2O	C21H30N4O7	31.6	3.79297	62.621	100 - 24.8 - 4.38 - 0.58			433.21	1	4.40865
4.41_433.2099m/z	241543	Val Gly Glu Phe	M+H-H2O	C21H30N4O7	31.6	3.79297	62.621	100 - 24.8 - 4.38 - 0.58			433.21	1	4.40865
4.41_433.2099m/z	241562	Val Gly Phe Glu	M+H-H2O	C21H30N4O7	31.6	3.79297	62.621	100 - 24.8 - 4.38 - 0.58			433.21	1	4.40865
4.41_433.2099m/z	243815	Val Met Thr Thr	M+H-H2O	C18H34N4O7S	31.7	-3.69488	63.0403	100 - 22.4 - 8.35 - 1.46 - 0.238			433.21	1	4.40865
4.41_433.2099m/z	245818	Val Ser Thr Tyr	M+H-2H2O	C21H32N4O8	31.7	3.64709	62.7412	100 - 24.8 - 4.61 - 0.633			433.21	1	4.40865
4.41_433.2099m/z	245875	Val Ser Tyr Thr	M+H-2H2O	C21H32N4O8	31.7	3.64709	62.7412	100 - 24.8 - 4.61 - 0.633			433.21	1	4.40865
4.41_433.2099m/z	246095	Val Thr Met Thr	M+H-H2O	C18H34N4O7S	31.7	-3.69488	63.0403	100 - 22.4 - 8.35 - 1.46 - 0.238			433.21	1	4.40865
4.41_433.2099m/z	246198	Val Thr Ser Tyr	M+H-2H2O	C21H32N4O8	31.7	3.64709	62.7412	100 - 24.8 - 4.61 - 0.633			433.21	1	4.40865
4.41_433.2099m/z	246209	Val Thr Thr Met	M+H-H2O	C18H34N4O7S	31.7	-3.69488	63.0403	100 - 22.4 - 8.35 - 1.46 - 0.238			433.21	1	4.40865
4.41_433.2099m/z	246274	Val Thr Tyr Ser	M+H-2H2O	C21H32N4O8	31.7	3.64709	62.7412	100 - 24.8 - 4.61 - 0.633			433.21	1	4.40865
4.41_433.2099m/z	247395	Val Tyr Ser Thr	M+H-2H2O	C21H32N4O8	31.7	3.64709	62.7412	100 - 24.8 - 4.61 - 0.633			433.21	1	4.40865
4.41_433.2099m/z	247414	Val Tyr Thr Ser	M+H-2H2O	C21H32N4O8	31.7	3.64709	62.7412	100 - 24.8 - 4.61 - 0.633			433.21	1	4.40865
4.41_433.2099m/z	255735	Tyr Ala Pro Thr	M+H-H2O	C21H30N4O7	31.6	3.79297	62.621	100 - 24.8 - 4.38 - 0.58			433.21	1	4.40865
4.41_433.2099m/z	255811	Tyr Ala Thr Pro	M+H-H2O	C21H30N4O7	31.6	3.79297	62.621	100 - 24.8 - 4.38 - 0.58			433.21	1	4.40865
4.41_433.2099m/z	258594	Tyr Ile Ser Ser	M+H-2H2O	C21H32N4O8	31.7	3.64709	62.7412	100 - 24.8 - 4.61 - 0.633			433.21	1	4.40865
4.41_433.2099m/z	259394	Tyr Leu Ser Ser	M+H-2H2O	C21H32N4O8	31.7	3.64709	62.7412	100 - 24.8 - 4.61 - 0.633			433.21	1	4.40865
4.41_433.2099m/z	260295	Tyr Pro Ala Thr	M+H-H2O	C21H30N4O7	31.6	3.79297	62.621	100 - 24.8 - 4.38 - 0.58			433.21	1	4.40865
4.41_433.2099m/z	260599	Tyr Pro Thr Ala	M+H-H2O	C21H30N4O7	31.6	3.79297	62.621	100 - 24.8 - 4.38 - 0.58			433.21	1	4.40865
4.41_433.2099m/z	261634	Tyr Ser Ile Ser	M+H-2H2O	C21H32N4O8	31.7	3.64709	62.7412	100 - 24.8 - 4.61 - 0.633			433.21	1	4.40865
4.41_433.2099m/z	261674	Tyr Ser Leu Ser	M+H-2H2O	C21H32N4O8	31.7	3.64709	62.7412	100 - 24.8 - 4.61 - 0.633			433.21	1	4.40865
4.41_433.2099m/z	261786	Tyr Ser Ser Ile	M+H-2H2O	C21H32N4O8	31.7	3.64709	62.7412	100 - 24.8 - 4.61 - 0.633			433.21	1	4.40865
4.41_433.2099m/z	261788	Tyr Ser Ser Leu	M+H-2H2O	C21H32N4O8	31.7	3.64709	62.7412	100 - 24.8 - 4.61 - 0.633			433.21	1	4.40865
4.41_433.2099m/z	261816	Tyr Ser Thr Val	M+H-2H2O	C21H32N4O8	31.7	3.64709	62.7412	100 - 24.8 - 4.61 - 0.633			433.21	1	4.40865
4.41_433.2099m/z	261835	Tyr Ser Val Thr	M+H-2H2O	C21H32N4O8	31.7	3.64709	62.7412	100 - 24.8 - 4.61 - 0.633			433.21	1	4.40865
4.41_433.2099m/z	261891	Tyr Thr Ala Pro	M+H-H2O	C21H30N4O7	31.6	3.79297	62.621	100 - 24.8 - 4.38 - 0.58			433.21	1	4.40865
4.41_433.2099m/z	262119	Tyr Thr Pro Ala	M+H-H2O	C21H30N4O7	31.6	3.79297	62.621	100 - 24.8 - 4.38 - 0.58			433.21	1	4.40865
4.41_433.2099m/z	262196	Tyr Thr Ser Val	M+H-2H2O	C21H32N4O8	31.7	3.64709	62.7412	100 - 24.8 - 4.61 - 0.633			433.21	1	4.40865
4.41_433.2099m/z	262234	Tyr Thr Val Ser	M+H-2H2O	C21H32N4O8	31.7	3.64709	62.7412	100 - 24.8 - 4.61 - 0.633			433.21	1	4.40865
4.41_433.2099m/z	262595	Tyr Val Ser Thr	M+H-2H2O	C21H32N4O8	31.7	3.64709	62.7412	100 - 24.8 - 4.61 - 0.633			433.21	1	4.40865
4.41_433.2099m/z	262614	Tyr Val Thr Ser	M+H-2H2O	C21H32N4O8	31.7	3.64709	62.7412	100 - 24.8 - 4.61 - 0.633			433.21	1	4.40865
4.41_433.2099m/z	44868	Palmitoleoyl 3-carbacyclic Phosphatidic Acid	M+2Na-H	C20H37O5P	31.7	2.171	60.9628	100 - 22.2 - 3.39 - 0.387			433.21	1	4.40865
4.41_433.2099m/z	64393	Corydaline	M+ACN+Na	C22H27NO4	32.4	0.245341	62.2698	100 - 24.6 - 3.72 - 0.42			433.21	1	4.40865
4.41_433.2099m/z	67148	Thalicsessine	M+ACN+Na	C22H27NO4	32.4	0.245341	62.2698	100 - 24.6 - 3.72 - 0.42			433.21	1	4.40865
4.41_433.2099m/z	68626	Bellendine	2M+Na	C12H15NO2	31.1	0.220802	55.8386	100 - 13.6 - 1.26			433.21	1	4.40865
4.41_433.2099m/z	69763	Trimipramine maleate	M+Na	C24H30N2O4	32.7	0.220802	63.7982	100 - 27.2 - 4.38 - 0.521			433.21	1	4.40865
4.41_433.2099m/z	94587	1-(2,3-Dihydro-1H-pyrrolizin-5-yl)-1,4-pentanedione	2M+Na	C12H15NO2	31.1	0.220802	55.8386	100 - 13.6 - 1.26	http://nonlinear.com/redirect/outbound?p=hmdb&param=HMDB40046		433.21	1	4.40865
4.41_433.2099m/z	97536	S-Hexyl-Glutathione :: Amino Acids :: Polar Metabolites :: (2S)-2-amino-5-[[(2R)-1-(carboxymethylamino)-3-hexylsulfanyl-1-oxopropan-2-yl]amino]-5-oxopentanoic acid	M+ACN+H	C16H29N3O6S	31.3	-4.2525	61.5042	100 - 19.8 - 7.61 - 1.21 - 0.187	http://nonlinear.com/redirect/outbound?p=pubchemc&param=97536		433.21	1	4.40865
5.08_547.2555n	219712	Arg Met Asn Gln	M+H, 2M+3H2O+2H	C20H37N9O7S	34	3.39144	71.9038	100 - 26.4 - 9.32 - 1.81 - 0.302		547.256	548.263	1	5.07945
4.95_1192.5458n	94911	1alpha,3beta,22R-Trihydroxyergosta-5,24E-dien-26-oic acid 3-O-b-D-glucoside 26-O-[b-D-glucosyl-(1->4)-6-acetyl-b-D-glucosyl-(1->2)-6-acetyl-b-D-glucosyl] ester	M+3H, M+2Na+H	C56H88O27	31.5	-4.61803	62.824	100 - 62.6 - 24.8 - 7.36 - 1.79 - 0.375	http://nonlinear.com/redirect/outbound?p=hmdb&param=HMDB40402	1192.55	413.177	3	4.94988
4.95_1192.5458n	94912	22R-Acetoxy-1alpha,3beta-dihydroxyergosta-5,24E-dien-26-oic acid 3-O-b-D-glucoside 26-O-[b-D-glucosyl-(1->4)-b-D-glucosyl-(1->2)-6-acetyl-b-D-glucosyl] ester	M+3H, M+2Na+H	C56H88O27	31.5	-4.61803	62.824	100 - 62.6 - 24.8 - 7.36 - 1.79 - 0.375	http://nonlinear.com/redirect/outbound?p=hmdb&param=HMDB40403	1192.55	413.177	3	4.94988
4.90_247.0979m/z	104019	Ala Cys His Tyr	M+2H	C21H28N6O6S	28.6	4.30539	47.9676	100 - 26.3 - 9.07 - 1.74 - 0.28			247.098	2	4.89907
4.90_247.0979m/z	104118	Ala Cys Asn Trp	M+2H	C21H28N6O6S	28.6	4.30539	47.9676	100 - 26.3 - 9.07 - 1.74 - 0.28			247.098	2	4.89907
4.90_247.0979m/z	104251	Ala Cys Trp Asn	M+2H	C21H28N6O6S	28.6	4.30539	47.9676	100 - 26.3 - 9.07 - 1.74 - 0.28			247.098	2	4.89907
4.90_247.0979m/z	104266	Ala Cys Tyr His	M+2H	C21H28N6O6S	28.6	4.30539	47.9676	100 - 26.3 - 9.07 - 1.74 - 0.28			247.098	2	4.89907
4.90_247.0979m/z	105919	Ala His Cys Tyr	M+2H	C21H28N6O6S	28.6	4.30539	47.9676	100 - 26.3 - 9.07 - 1.74 - 0.28			247.098	2	4.89907
4.90_247.0979m/z	106261	Ala His Tyr Cys	M+2H	C21H28N6O6S	28.6	4.30539	47.9676	100 - 26.3 - 9.07 - 1.74 - 0.28			247.098	2	4.89907
4.90_247.0979m/z	107918	Ala Asn Cys Trp	M+2H	C21H28N6O6S	28.6	4.30539	47.9676	100 - 26.3 - 9.07 - 1.74 - 0.28			247.098	2	4.89907
4.90_247.0979m/z	108241	Ala Asn Trp Cys	M+2H	C21H28N6O6S	28.6	4.30539	47.9676	100 - 26.3 - 9.07 - 1.74 - 0.28			247.098	2	4.89907
4.90_247.0979m/z	110711	Ala Trp Cys Asn	M+2H	C21H28N6O6S	28.6	4.30539	47.9676	100 - 26.3 - 9.07 - 1.74 - 0.28			247.098	2	4.89907
4.90_247.0979m/z	110901	Ala Trp Asn Cys	M+2H	C21H28N6O6S	28.6	4.30539	47.9676	100 - 26.3 - 9.07 - 1.74 - 0.28			247.098	2	4.89907
4.90_247.0979m/z	111106	Ala Tyr Cys His	M+2H	C21H28N6O6S	28.6	4.30539	47.9676	100 - 26.3 - 9.07 - 1.74 - 0.28			247.098	2	4.89907
4.90_247.0979m/z	111201	Ala Tyr His Cys	M+2H	C21H28N6O6S	28.6	4.30539	47.9676	100 - 26.3 - 9.07 - 1.74 - 0.28			247.098	2	4.89907
4.90_247.0979m/z	111619	Cys Ala His Tyr	M+2H	C21H28N6O6S	28.6	4.30539	47.9676	100 - 26.3 - 9.07 - 1.74 - 0.28			247.098	2	4.89907
4.90_247.0979m/z	111718	Cys Ala Asn Trp	M+2H	C21H28N6O6S	28.6	4.30539	47.9676	100 - 26.3 - 9.07 - 1.74 - 0.28			247.098	2	4.89907
4.90_247.0979m/z	111851	Cys Ala Trp Asn	M+2H	C21H28N6O6S	28.6	4.30539	47.9676	100 - 26.3 - 9.07 - 1.74 - 0.28			247.098	2	4.89907
4.90_247.0979m/z	111866	Cys Ala Tyr His	M+2H	C21H28N6O6S	28.6	4.30539	47.9676	100 - 26.3 - 9.07 - 1.74 - 0.28			247.098	2	4.89907
4.90_247.0979m/z	113215	Cys Phe His Ser	M+2H	C21H28N6O6S	28.6	4.30539	47.9676	100 - 26.3 - 9.07 - 1.74 - 0.28			247.098	2	4.89907
4.90_247.0979m/z	113386	Cys Phe Ser His	M+2H	C21H28N6O6S	28.6	4.30539	47.9676	100 - 26.3 - 9.07 - 1.74 - 0.28			247.098	2	4.89907
4.90_247.0979m/z	113758	Cys Gly Gln Trp	M+2H	C21H28N6O6S	28.6	4.30539	47.9676	100 - 26.3 - 9.07 - 1.74 - 0.28			247.098	2	4.89907
4.90_247.0979m/z	113853	Cys Gly Trp Gln	M+2H	C21H28N6O6S	28.6	4.30539	47.9676	100 - 26.3 - 9.07 - 1.74 - 0.28			247.098	2	4.89907
4.90_247.0979m/z	113899	Cys His Ala Tyr	M+2H	C21H28N6O6S	28.6	4.30539	47.9676	100 - 26.3 - 9.07 - 1.74 - 0.28			247.098	2	4.89907
4.90_247.0979m/z	113975	Cys His Phe Ser	M+2H	C21H28N6O6S	28.6	4.30539	47.9676	100 - 26.3 - 9.07 - 1.74 - 0.28			247.098	2	4.89907
4.90_247.0979m/z	114184	Cys His Ser Phe	M+2H	C21H28N6O6S	28.6	4.30539	47.9676	100 - 26.3 - 9.07 - 1.74 - 0.28			247.098	2	4.89907
4.90_247.0979m/z	114260	Cys His Tyr Ala	M+2H	C21H28N6O6S	28.6	4.30539	47.9676	100 - 26.3 - 9.07 - 1.74 - 0.28			247.098	2	4.89907
4.90_247.0979m/z	115898	Cys Asn Ala Trp	M+2H	C21H28N6O6S	28.6	4.30539	47.9676	100 - 26.3 - 9.07 - 1.74 - 0.28			247.098	2	4.89907
4.90_247.0979m/z	116240	Cys Asn Trp Ala	M+2H	C21H28N6O6S	28.6	4.30539	47.9676	100 - 26.3 - 9.07 - 1.74 - 0.28			247.098	2	4.89907
4.90_247.0979m/z	116798	Cys Gln Gly Trp	M+2H	C21H28N6O6S	28.6	4.30539	47.9676	100 - 26.3 - 9.07 - 1.74 - 0.28			247.098	2	4.89907
4.90_247.0979m/z	117045	Cys Gln Trp Gly	M+2H	C21H28N6O6S	28.6	4.30539	47.9676	100 - 26.3 - 9.07 - 1.74 - 0.28			247.098	2	4.89907
4.90_247.0979m/z	117566	Cys Ser Phe His	M+2H	C21H28N6O6S	28.6	4.30539	47.9676	100 - 26.3 - 9.07 - 1.74 - 0.28			247.098	2	4.89907
4.90_247.0979m/z	117604	Cys Ser His Phe	M+2H	C21H28N6O6S	28.6	4.30539	47.9676	100 - 26.3 - 9.07 - 1.74 - 0.28			247.098	2	4.89907
4.90_247.0979m/z	118691	Cys Trp Ala Asn	M+2H	C21H28N6O6S	28.6	4.30539	47.9676	100 - 26.3 - 9.07 - 1.74 - 0.28			247.098	2	4.89907
4.90_247.0979m/z	118793	Cys Trp Gly Gln	M+2H	C21H28N6O6S	28.6	4.30539	47.9676	100 - 26.3 - 9.07 - 1.74 - 0.28			247.098	2	4.89907
4.90_247.0979m/z	118900	Cys Trp Asn Ala	M+2H	C21H28N6O6S	28.6	4.30539	47.9676	100 - 26.3 - 9.07 - 1.74 - 0.28			247.098	2	4.89907
4.90_247.0979m/z	118945	Cys Trp Gln Gly	M+2H	C21H28N6O6S	28.6	4.30539	47.9676	100 - 26.3 - 9.07 - 1.74 - 0.28			247.098	2	4.89907
4.90_247.0979m/z	119086	Cys Tyr Ala His	M+2H	C21H28N6O6S	28.6	4.30539	47.9676	100 - 26.3 - 9.07 - 1.74 - 0.28			247.098	2	4.89907
4.90_247.0979m/z	119200	Cys Tyr His Ala	M+2H	C21H28N6O6S	28.6	4.30539	47.9676	100 - 26.3 - 9.07 - 1.74 - 0.28			247.098	2	4.89907
4.90_247.0979m/z	122616	Asp Ile Thr Thr	M+2Na	C18H32N4O9	28.6	0.904803	44.2322	100 - 21.6 - 4.08 - 0.546			247.098	2	4.89907
4.90_247.0979m/z	123416	Asp Leu Thr Thr	M+2Na	C18H32N4O9	28.6	0.904803	44.2322	100 - 21.6 - 4.08 - 0.546			247.098	2	4.89907
4.90_247.0979m/z	126036	Asp Thr Ile Thr	M+2Na	C18H32N4O9	28.6	0.904803	44.2322	100 - 21.6 - 4.08 - 0.546			247.098	2	4.89907
4.90_247.0979m/z	126076	Asp Thr Leu Thr	M+2Na	C18H32N4O9	28.6	0.904803	44.2322	100 - 21.6 - 4.08 - 0.546			247.098	2	4.89907
4.90_247.0979m/z	126207	Asp Thr Thr Ile	M+2Na	C18H32N4O9	28.6	0.904803	44.2322	100 - 21.6 - 4.08 - 0.546			247.098	2	4.89907
4.90_247.0979m/z	126209	Asp Thr Thr Leu	M+2Na	C18H32N4O9	28.6	0.904803	44.2322	100 - 21.6 - 4.08 - 0.546			247.098	2	4.89907
4.90_247.0979m/z	128932	Glu Glu Pro Pro	M+H+Na	C20H30N4O9	28	-4.25379	45.1795	100 - 23.8 - 4.56 - 0.636			247.098	2	4.89907
4.90_247.0979m/z	130596	Glu Ile Ser Thr	M+2Na	C18H32N4O9	28.6	0.904803	44.2322	100 - 21.6 - 4.08 - 0.546			247.098	2	4.89907
4.90_247.0979m/z	130615	Glu Ile Thr Ser	M+2Na	C18H32N4O9	28.6	0.904803	44.2322	100 - 21.6 - 4.08 - 0.546			247.098	2	4.89907
4.90_247.0979m/z	131396	Glu Leu Ser Thr	M+2Na	C18H32N4O9	28.6	0.904803	44.2322	100 - 21.6 - 4.08 - 0.546			247.098	2	4.89907
4.90_247.0979m/z	131415	Glu Leu Thr Ser	M+2Na	C18H32N4O9	28.6	0.904803	44.2322	100 - 21.6 - 4.08 - 0.546			247.098	2	4.89907
4.90_247.0979m/z	132352	Glu Pro Glu Pro	M+H+Na	C20H30N4O9	28	-4.25379	45.1795	100 - 23.8 - 4.56 - 0.636			247.098	2	4.89907
4.90_247.0979m/z	132523	Glu Pro Pro Glu	M+H+Na	C20H30N4O9	28	-4.25379	45.1795	100 - 23.8 - 4.56 - 0.636			247.098	2	4.89907
4.90_247.0979m/z	133636	Glu Ser Ile Thr	M+2Na	C18H32N4O9	28.6	0.904803	44.2322	100 - 21.6 - 4.08 - 0.546			247.098	2	4.89907
4.90_247.0979m/z	133676	Glu Ser Leu Thr	M+2Na	C18H32N4O9	28.6	0.904803	44.2322	100 - 21.6 - 4.08 - 0.546			247.098	2	4.89907
4.90_247.0979m/z	133807	Glu Ser Thr Ile	M+2Na	C18H32N4O9	28.6	0.904803	44.2322	100 - 21.6 - 4.08 - 0.546			247.098	2	4.89907
4.90_247.0979m/z	133809	Glu Ser Thr Leu	M+2Na	C18H32N4O9	28.6	0.904803	44.2322	100 - 21.6 - 4.08 - 0.546			247.098	2	4.89907
4.90_247.0979m/z	134035	Glu Thr Ile Ser	M+2Na	C18H32N4O9	28.6	0.904803	44.2322	100 - 21.6 - 4.08 - 0.546			247.098	2	4.89907
4.90_247.0979m/z	134075	Glu Thr Leu Ser	M+2Na	C18H32N4O9	28.6	0.904803	44.2322	100 - 21.6 - 4.08 - 0.546			247.098	2	4.89907
4.90_247.0979m/z	134187	Glu Thr Ser Ile	M+2Na	C18H32N4O9	28.6	0.904803	44.2322	100 - 21.6 - 4.08 - 0.546			247.098	2	4.89907
4.90_247.0979m/z	134189	Glu Thr Ser Leu	M+2Na	C18H32N4O9	28.6	0.904803	44.2322	100 - 21.6 - 4.08 - 0.546			247.098	2	4.89907
4.90_247.0979m/z	134217	Glu Thr Thr Val	M+2Na	C18H32N4O9	28.6	0.904803	44.2322	100 - 21.6 - 4.08 - 0.546			247.098	2	4.89907
4.90_247.0979m/z	134236	Glu Thr Val Thr	M+2Na	C18H32N4O9	28.6	0.904803	44.2322	100 - 21.6 - 4.08 - 0.546			247.098	2	4.89907
4.90_247.0979m/z	134616	Glu Val Thr Thr	M+2Na	C18H32N4O9	28.6	0.904803	44.2322	100 - 21.6 - 4.08 - 0.546			247.098	2	4.89907
4.90_247.0979m/z	136015	Phe Cys His Ser	M+2H	C21H28N6O6S	28.6	4.30539	47.9676	100 - 26.3 - 9.07 - 1.74 - 0.28			247.098	2	4.89907
4.90_247.0979m/z	136186	Phe Cys Ser His	M+2H	C21H28N6O6S	28.6	4.30539	47.9676	100 - 26.3 - 9.07 - 1.74 - 0.28			247.098	2	4.89907
4.90_247.0979m/z	137914	Phe His Cys Ser	M+2H	C21H28N6O6S	28.6	4.30539	47.9676	100 - 26.3 - 9.07 - 1.74 - 0.28			247.098	2	4.89907
4.90_247.0979m/z	138180	Phe His Ser Cys	M+2H	C21H28N6O6S	28.6	4.30539	47.9676	100 - 26.3 - 9.07 - 1.74 - 0.28			247.098	2	4.89907
4.90_247.0979m/z	141505	Phe Ser Cys His	M+2H	C21H28N6O6S	28.6	4.30539	47.9676	100 - 26.3 - 9.07 - 1.74 - 0.28			247.098	2	4.89907
4.90_247.0979m/z	141600	Phe Ser His Cys	M+2H	C21H28N6O6S	28.6	4.30539	47.9676	100 - 26.3 - 9.07 - 1.74 - 0.28			247.098	2	4.89907
4.90_247.0979m/z	144157	Gly Cys Gln Trp	M+2H	C21H28N6O6S	28.6	4.30539	47.9676	100 - 26.3 - 9.07 - 1.74 - 0.28			247.098	2	4.89907
4.90_247.0979m/z	144252	Gly Cys Trp Gln	M+2H	C21H28N6O6S	28.6	4.30539	47.9676	100 - 26.3 - 9.07 - 1.74 - 0.28			247.098	2	4.89907
4.90_247.0979m/z	146016	Gly His His Val	M+2Na	C19H28N8O5	28.5	-2.07904	44.9159	100 - 24 - 3.79 - 0.449			247.098	2	4.89907
4.90_247.0979m/z	146225	Gly His Val His	M+2Na	C19H28N8O5	28.5	-2.07904	44.9159	100 - 24 - 3.79 - 0.449			247.098	2	4.89907
4.90_247.0979m/z	148717	Gly Gln Cys Trp	M+2H	C21H28N6O6S	28.6	4.30539	47.9676	100 - 26.3 - 9.07 - 1.74 - 0.28			247.098	2	4.89907
4.90_247.0979m/z	149040	Gly Gln Trp Cys	M+2H	C21H28N6O6S	28.6	4.30539	47.9676	100 - 26.3 - 9.07 - 1.74 - 0.28			247.098	2	4.89907
4.90_247.0979m/z	150405	Gly Val His His	M+2Na	C19H28N8O5	28.5	-2.07904	44.9159	100 - 24 - 3.79 - 0.449			247.098	2	4.89907
4.90_247.0979m/z	150712	Gly Trp Cys Gln	M+2H	C21H28N6O6S	28.6	4.30539	47.9676	100 - 26.3 - 9.07 - 1.74 - 0.28			247.098	2	4.89907
4.90_247.0979m/z	150940	Gly Trp Gln Cys	M+2H	C21H28N6O6S	28.6	4.30539	47.9676	100 - 26.3 - 9.07 - 1.74 - 0.28			247.098	2	4.89907
4.90_247.0979m/z	151518	His Ala Cys Tyr	M+2H	C21H28N6O6S	28.6	4.30539	47.9676	100 - 26.3 - 9.07 - 1.74 - 0.28			247.098	2	4.89907
4.90_247.0979m/z	151860	His Ala Tyr Cys	M+2H	C21H28N6O6S	28.6	4.30539	47.9676	100 - 26.3 - 9.07 - 1.74 - 0.28			247.098	2	4.89907
4.90_247.0979m/z	151898	His Cys Ala Tyr	M+2H	C21H28N6O6S	28.6	4.30539	47.9676	100 - 26.3 - 9.07 - 1.74 - 0.28			247.098	2	4.89907
4.90_247.0979m/z	151974	His Cys Phe Ser	M+2H	C21H28N6O6S	28.6	4.30539	47.9676	100 - 26.3 - 9.07 - 1.74 - 0.28			247.098	2	4.89907
4.90_247.0979m/z	152183	His Cys Ser Phe	M+2H	C21H28N6O6S	28.6	4.30539	47.9676	100 - 26.3 - 9.07 - 1.74 - 0.28			247.098	2	4.89907
4.90_247.0979m/z	152259	His Cys Tyr Ala	M+2H	C21H28N6O6S	28.6	4.30539	47.9676	100 - 26.3 - 9.07 - 1.74 - 0.28			247.098	2	4.89907
4.90_247.0979m/z	153114	His Phe Cys Ser	M+2H	C21H28N6O6S	28.6	4.30539	47.9676	100 - 26.3 - 9.07 - 1.74 - 0.28			247.098	2	4.89907
4.90_247.0979m/z	153380	His Phe Ser Cys	M+2H	C21H28N6O6S	28.6	4.30539	47.9676	100 - 26.3 - 9.07 - 1.74 - 0.28			247.098	2	4.89907
4.90_247.0979m/z	153616	His Gly His Val	M+2Na	C19H28N8O5	28.5	-2.07904	44.9159	100 - 24 - 3.79 - 0.449			247.098	2	4.89907
4.90_247.0979m/z	153825	His Gly Val His	M+2Na	C19H28N8O5	28.5	-2.07904	44.9159	100 - 24 - 3.79 - 0.449			247.098	2	4.89907
4.90_247.0979m/z	153996	His His Gly Val	M+2Na	C19H28N8O5	28.5	-2.07904	44.9159	100 - 24 - 3.79 - 0.449			247.098	2	4.89907
4.90_247.0979m/z	154224	His His Val Gly	M+2Na	C19H28N8O5	28.5	-2.07904	44.9159	100 - 24 - 3.79 - 0.449			247.098	2	4.89907
4.90_247.0979m/z	157503	His Ser Cys Phe	M+2H	C21H28N6O6S	28.6	4.30539	47.9676	100 - 26.3 - 9.07 - 1.74 - 0.28			247.098	2	4.89907
4.90_247.0979m/z	157560	His Ser Phe Cys	M+2H	C21H28N6O6S	28.6	4.30539	47.9676	100 - 26.3 - 9.07 - 1.74 - 0.28			247.098	2	4.89907
4.90_247.0979m/z	158385	His Val Gly His	M+2Na	C19H28N8O5	28.5	-2.07904	44.9159	100 - 24 - 3.79 - 0.449			247.098	2	4.89907
4.90_247.0979m/z	158404	His Val His Gly	M+2Na	C19H28N8O5	28.5	-2.07904	44.9159	100 - 24 - 3.79 - 0.449			247.098	2	4.89907
4.90_247.0979m/z	159080	His Tyr Ala Cys	M+2H	C21H28N6O6S	28.6	4.30539	47.9676	100 - 26.3 - 9.07 - 1.74 - 0.28			247.098	2	4.89907
4.90_247.0979m/z	159099	His Tyr Cys Ala	M+2H	C21H28N6O6S	28.6	4.30539	47.9676	100 - 26.3 - 9.07 - 1.74 - 0.28			247.098	2	4.89907
4.90_247.0979m/z	160615	Ile Asp Thr Thr	M+2Na	C18H32N4O9	28.6	0.904803	44.2322	100 - 21.6 - 4.08 - 0.546			247.098	2	4.89907
4.90_247.0979m/z	160995	Ile Glu Ser Thr	M+2Na	C18H32N4O9	28.6	0.904803	44.2322	100 - 21.6 - 4.08 - 0.546			247.098	2	4.89907
4.90_247.0979m/z	161014	Ile Glu Thr Ser	M+2Na	C18H32N4O9	28.6	0.904803	44.2322	100 - 21.6 - 4.08 - 0.546			247.098	2	4.89907
4.90_247.0979m/z	165555	Ile Ser Glu Thr	M+2Na	C18H32N4O9	28.6	0.904803	44.2322	100 - 21.6 - 4.08 - 0.546			247.098	2	4.89907
4.90_247.0979m/z	165802	Ile Ser Thr Glu	M+2Na	C18H32N4O9	28.6	0.904803	44.2322	100 - 21.6 - 4.08 - 0.546			247.098	2	4.89907
4.90_247.0979m/z	165935	Ile Thr Asp Thr	M+2Na	C18H32N4O9	28.6	0.904803	44.2322	100 - 21.6 - 4.08 - 0.546			247.098	2	4.89907
4.90_247.0979m/z	165954	Ile Thr Glu Ser	M+2Na	C18H32N4O9	28.6	0.904803	44.2322	100 - 21.6 - 4.08 - 0.546			247.098	2	4.89907
4.90_247.0979m/z	166182	Ile Thr Ser Glu	M+2Na	C18H32N4O9	28.6	0.904803	44.2322	100 - 21.6 - 4.08 - 0.546			247.098	2	4.89907
4.90_247.0979m/z	166201	Ile Thr Thr Asp	M+2Na	C18H32N4O9	28.6	0.904803	44.2322	100 - 21.6 - 4.08 - 0.546			247.098	2	4.89907
4.90_247.0979m/z	176615	Leu Asp Thr Thr	M+2Na	C18H32N4O9	28.6	0.904803	44.2322	100 - 21.6 - 4.08 - 0.546			247.098	2	4.89907
4.90_247.0979m/z	176995	Leu Glu Ser Thr	M+2Na	C18H32N4O9	28.6	0.904803	44.2322	100 - 21.6 - 4.08 - 0.546			247.098	2	4.89907
4.90_247.0979m/z	177014	Leu Glu Thr Ser	M+2Na	C18H32N4O9	28.6	0.904803	44.2322	100 - 21.6 - 4.08 - 0.546			247.098	2	4.89907
4.90_247.0979m/z	181555	Leu Ser Glu Thr	M+2Na	C18H32N4O9	28.6	0.904803	44.2322	100 - 21.6 - 4.08 - 0.546			247.098	2	4.89907
4.90_247.0979m/z	181802	Leu Ser Thr Glu	M+2Na	C18H32N4O9	28.6	0.904803	44.2322	100 - 21.6 - 4.08 - 0.546			247.098	2	4.89907
4.90_247.0979m/z	181935	Leu Thr Asp Thr	M+2Na	C18H32N4O9	28.6	0.904803	44.2322	100 - 21.6 - 4.08 - 0.546			247.098	2	4.89907
4.90_247.0979m/z	181954	Leu Thr Glu Ser	M+2Na	C18H32N4O9	28.6	0.904803	44.2322	100 - 21.6 - 4.08 - 0.546			247.098	2	4.89907
4.90_247.0979m/z	182182	Leu Thr Ser Glu	M+2Na	C18H32N4O9	28.6	0.904803	44.2322	100 - 21.6 - 4.08 - 0.546			247.098	2	4.89907
4.90_247.0979m/z	182201	Leu Thr Thr Asp	M+2Na	C18H32N4O9	28.6	0.904803	44.2322	100 - 21.6 - 4.08 - 0.546			247.098	2	4.89907
4.90_247.0979m/z	191517	Asn Ala Cys Trp	M+2H	C21H28N6O6S	28.6	4.30539	47.9676	100 - 26.3 - 9.07 - 1.74 - 0.28			247.098	2	4.89907
4.90_247.0979m/z	191840	Asn Ala Trp Cys	M+2H	C21H28N6O6S	28.6	4.30539	47.9676	100 - 26.3 - 9.07 - 1.74 - 0.28			247.098	2	4.89907
4.90_247.0979m/z	191897	Asn Cys Ala Trp	M+2H	C21H28N6O6S	28.6	4.30539	47.9676	100 - 26.3 - 9.07 - 1.74 - 0.28			247.098	2	4.89907
4.90_247.0979m/z	192239	Asn Cys Trp Ala	M+2H	C21H28N6O6S	28.6	4.30539	47.9676	100 - 26.3 - 9.07 - 1.74 - 0.28			247.098	2	4.89907
4.90_247.0979m/z	198680	Asn Trp Ala Cys	M+2H	C21H28N6O6S	28.6	4.30539	47.9676	100 - 26.3 - 9.07 - 1.74 - 0.28			247.098	2	4.89907
4.90_247.0979m/z	198699	Asn Trp Cys Ala	M+2H	C21H28N6O6S	28.6	4.30539	47.9676	100 - 26.3 - 9.07 - 1.74 - 0.28			247.098	2	4.89907
4.90_247.0979m/z	200751	Pro Glu Glu Pro	M+H+Na	C20H30N4O9	28	-4.25379	45.1795	100 - 23.8 - 4.56 - 0.636			247.098	2	4.89907
4.90_247.0979m/z	200922	Pro Glu Pro Glu	M+H+Na	C20H30N4O9	28	-4.25379	45.1795	100 - 23.8 - 4.56 - 0.636			247.098	2	4.89907
4.90_247.0979m/z	204342	Pro Pro Glu Glu	M+H+Na	C20H30N4O9	28	-4.25379	45.1795	100 - 23.8 - 4.56 - 0.636			247.098	2	4.89907
4.90_247.0979m/z	207997	Gln Cys Gly Trp	M+2H	C21H28N6O6S	28.6	4.30539	47.9676	100 - 26.3 - 9.07 - 1.74 - 0.28			247.098	2	4.89907
4.90_247.0979m/z	208244	Gln Cys Trp Gly	M+2H	C21H28N6O6S	28.6	4.30539	47.9676	100 - 26.3 - 9.07 - 1.74 - 0.28			247.098	2	4.89907
4.90_247.0979m/z	209517	Gln Gly Cys Trp	M+2H	C21H28N6O6S	28.6	4.30539	47.9676	100 - 26.3 - 9.07 - 1.74 - 0.28			247.098	2	4.89907
4.90_247.0979m/z	209840	Gln Gly Trp Cys	M+2H	C21H28N6O6S	28.6	4.30539	47.9676	100 - 26.3 - 9.07 - 1.74 - 0.28			247.098	2	4.89907
4.90_247.0979m/z	214704	Gln Trp Cys Gly	M+2H	C21H28N6O6S	28.6	4.30539	47.9676	100 - 26.3 - 9.07 - 1.74 - 0.28			247.098	2	4.89907
4.90_247.0979m/z	214780	Gln Trp Gly Cys	M+2H	C21H28N6O6S	28.6	4.30539	47.9676	100 - 26.3 - 9.07 - 1.74 - 0.28			247.098	2	4.89907
4.90_247.0979m/z	223965	Ser Cys Phe His	M+2H	C21H28N6O6S	28.6	4.30539	47.9676	100 - 26.3 - 9.07 - 1.74 - 0.28			247.098	2	4.89907
4.90_247.0979m/z	224003	Ser Cys His Phe	M+2H	C21H28N6O6S	28.6	4.30539	47.9676	100 - 26.3 - 9.07 - 1.74 - 0.28			247.098	2	4.89907
4.90_247.0979m/z	224835	Ser Glu Ile Thr	M+2Na	C18H32N4O9	28.6	0.904803	44.2322	100 - 21.6 - 4.08 - 0.546			247.098	2	4.89907
4.90_247.0979m/z	224875	Ser Glu Leu Thr	M+2Na	C18H32N4O9	28.6	0.904803	44.2322	100 - 21.6 - 4.08 - 0.546			247.098	2	4.89907
4.90_247.0979m/z	225006	Ser Glu Thr Ile	M+2Na	C18H32N4O9	28.6	0.904803	44.2322	100 - 21.6 - 4.08 - 0.546			247.098	2	4.89907
4.90_247.0979m/z	225008	Ser Glu Thr Leu	M+2Na	C18H32N4O9	28.6	0.904803	44.2322	100 - 21.6 - 4.08 - 0.546			247.098	2	4.89907
4.90_247.0979m/z	225105	Ser Phe Cys His	M+2H	C21H28N6O6S	28.6	4.30539	47.9676	100 - 26.3 - 9.07 - 1.74 - 0.28			247.098	2	4.89907
4.90_247.0979m/z	225200	Ser Phe His Cys	M+2H	C21H28N6O6S	28.6	4.30539	47.9676	100 - 26.3 - 9.07 - 1.74 - 0.28			247.098	2	4.89907
4.90_247.0979m/z	225903	Ser His Cys Phe	M+2H	C21H28N6O6S	28.6	4.30539	47.9676	100 - 26.3 - 9.07 - 1.74 - 0.28			247.098	2	4.89907
4.90_247.0979m/z	225960	Ser His Phe Cys	M+2H	C21H28N6O6S	28.6	4.30539	47.9676	100 - 26.3 - 9.07 - 1.74 - 0.28			247.098	2	4.89907
4.90_247.0979m/z	226355	Ser Ile Glu Thr	M+2Na	C18H32N4O9	28.6	0.904803	44.2322	100 - 21.6 - 4.08 - 0.546			247.098	2	4.89907
4.90_247.0979m/z	226602	Ser Ile Thr Glu	M+2Na	C18H32N4O9	28.6	0.904803	44.2322	100 - 21.6 - 4.08 - 0.546			247.098	2	4.89907
4.90_247.0979m/z	227155	Ser Leu Glu Thr	M+2Na	C18H32N4O9	28.6	0.904803	44.2322	100 - 21.6 - 4.08 - 0.546			247.098	2	4.89907
4.90_247.0979m/z	227402	Ser Leu Thr Glu	M+2Na	C18H32N4O9	28.6	0.904803	44.2322	100 - 21.6 - 4.08 - 0.546			247.098	2	4.89907
4.90_247.0979m/z	229946	Ser Thr Glu Ile	M+2Na	C18H32N4O9	28.6	0.904803	44.2322	100 - 21.6 - 4.08 - 0.546			247.098	2	4.89907
4.90_247.0979m/z	229948	Ser Thr Glu Leu	M+2Na	C18H32N4O9	28.6	0.904803	44.2322	100 - 21.6 - 4.08 - 0.546			247.098	2	4.89907
4.90_247.0979m/z	230022	Ser Thr Ile Glu	M+2Na	C18H32N4O9	28.6	0.904803	44.2322	100 - 21.6 - 4.08 - 0.546			247.098	2	4.89907
4.90_247.0979m/z	230062	Ser Thr Leu Glu	M+2Na	C18H32N4O9	28.6	0.904803	44.2322	100 - 21.6 - 4.08 - 0.546			247.098	2	4.89907
4.90_247.0979m/z	230218	Ser Thr Thr Tyr	M+H+Na	C20H30N4O9	28	-4.25379	45.1795	100 - 23.8 - 4.56 - 0.636			247.098	2	4.89907
4.90_247.0979m/z	230275	Ser Thr Tyr Thr	M+H+Na	C20H30N4O9	28	-4.25379	45.1795	100 - 23.8 - 4.56 - 0.636			247.098	2	4.89907
4.90_247.0979m/z	231415	Ser Tyr Thr Thr	M+H+Na	C20H30N4O9	28	-4.25379	45.1795	100 - 23.8 - 4.56 - 0.636			247.098	2	4.89907
4.90_247.0979m/z	232435	Thr Asp Ile Thr	M+2Na	C18H32N4O9	28.6	0.904803	44.2322	100 - 21.6 - 4.08 - 0.546			247.098	2	4.89907
4.90_247.0979m/z	232475	Thr Asp Leu Thr	M+2Na	C18H32N4O9	28.6	0.904803	44.2322	100 - 21.6 - 4.08 - 0.546			247.098	2	4.89907
4.90_247.0979m/z	232606	Thr Asp Thr Ile	M+2Na	C18H32N4O9	28.6	0.904803	44.2322	100 - 21.6 - 4.08 - 0.546			247.098	2	4.89907
4.90_247.0979m/z	232608	Thr Asp Thr Leu	M+2Na	C18H32N4O9	28.6	0.904803	44.2322	100 - 21.6 - 4.08 - 0.546			247.098	2	4.89907
4.90_247.0979m/z	232834	Thr Glu Ile Ser	M+2Na	C18H32N4O9	28.6	0.904803	44.2322	100 - 21.6 - 4.08 - 0.546			247.098	2	4.89907
4.90_247.0979m/z	232874	Thr Glu Leu Ser	M+2Na	C18H32N4O9	28.6	0.904803	44.2322	100 - 21.6 - 4.08 - 0.546			247.098	2	4.89907
4.90_247.0979m/z	232986	Thr Glu Ser Ile	M+2Na	C18H32N4O9	28.6	0.904803	44.2322	100 - 21.6 - 4.08 - 0.546			247.098	2	4.89907
4.90_247.0979m/z	232988	Thr Glu Ser Leu	M+2Na	C18H32N4O9	28.6	0.904803	44.2322	100 - 21.6 - 4.08 - 0.546			247.098	2	4.89907
4.90_247.0979m/z	233016	Thr Glu Thr Val	M+2Na	C18H32N4O9	28.6	0.904803	44.2322	100 - 21.6 - 4.08 - 0.546			247.098	2	4.89907
4.90_247.0979m/z	233035	Thr Glu Val Thr	M+2Na	C18H32N4O9	28.6	0.904803	44.2322	100 - 21.6 - 4.08 - 0.546			247.098	2	4.89907
4.90_247.0979m/z	234335	Thr Ile Asp Thr	M+2Na	C18H32N4O9	28.6	0.904803	44.2322	100 - 21.6 - 4.08 - 0.546			247.098	2	4.89907
4.90_247.0979m/z	234354	Thr Ile Glu Ser	M+2Na	C18H32N4O9	28.6	0.904803	44.2322	100 - 21.6 - 4.08 - 0.546			247.098	2	4.89907
4.90_247.0979m/z	234582	Thr Ile Ser Glu	M+2Na	C18H32N4O9	28.6	0.904803	44.2322	100 - 21.6 - 4.08 - 0.546			247.098	2	4.89907
4.90_247.0979m/z	234601	Thr Ile Thr Asp	M+2Na	C18H32N4O9	28.6	0.904803	44.2322	100 - 21.6 - 4.08 - 0.546			247.098	2	4.89907
4.90_247.0979m/z	235135	Thr Leu Asp Thr	M+2Na	C18H32N4O9	28.6	0.904803	44.2322	100 - 21.6 - 4.08 - 0.546			247.098	2	4.89907
4.90_247.0979m/z	235154	Thr Leu Glu Ser	M+2Na	C18H32N4O9	28.6	0.904803	44.2322	100 - 21.6 - 4.08 - 0.546			247.098	2	4.89907
4.90_247.0979m/z	235382	Thr Leu Ser Glu	M+2Na	C18H32N4O9	28.6	0.904803	44.2322	100 - 21.6 - 4.08 - 0.546			247.098	2	4.89907
4.90_247.0979m/z	235401	Thr Leu Thr Asp	M+2Na	C18H32N4O9	28.6	0.904803	44.2322	100 - 21.6 - 4.08 - 0.546			247.098	2	4.89907
4.90_247.0979m/z	237546	Thr Ser Glu Ile	M+2Na	C18H32N4O9	28.6	0.904803	44.2322	100 - 21.6 - 4.08 - 0.546			247.098	2	4.89907
4.90_247.0979m/z	237548	Thr Ser Glu Leu	M+2Na	C18H32N4O9	28.6	0.904803	44.2322	100 - 21.6 - 4.08 - 0.546			247.098	2	4.89907
4.90_247.0979m/z	237622	Thr Ser Ile Glu	M+2Na	C18H32N4O9	28.6	0.904803	44.2322	100 - 21.6 - 4.08 - 0.546			247.098	2	4.89907
4.90_247.0979m/z	237662	Thr Ser Leu Glu	M+2Na	C18H32N4O9	28.6	0.904803	44.2322	100 - 21.6 - 4.08 - 0.546			247.098	2	4.89907
4.90_247.0979m/z	237818	Thr Ser Thr Tyr	M+H+Na	C20H30N4O9	28	-4.25379	45.1795	100 - 23.8 - 4.56 - 0.636			247.098	2	4.89907
4.90_247.0979m/z	237875	Thr Ser Tyr Thr	M+H+Na	C20H30N4O9	28	-4.25379	45.1795	100 - 23.8 - 4.56 - 0.636			247.098	2	4.89907
4.90_247.0979m/z	237926	Thr Thr Asp Ile	M+2Na	C18H32N4O9	28.6	0.904803	44.2322	100 - 21.6 - 4.08 - 0.546			247.098	2	4.89907
4.90_247.0979m/z	237928	Thr Thr Asp Leu	M+2Na	C18H32N4O9	28.6	0.904803	44.2322	100 - 21.6 - 4.08 - 0.546			247.098	2	4.89907
4.90_247.0979m/z	237956	Thr Thr Glu Val	M+2Na	C18H32N4O9	28.6	0.904803	44.2322	100 - 21.6 - 4.08 - 0.546			247.098	2	4.89907
4.90_247.0979m/z	238021	Thr Thr Ile Asp	M+2Na	C18H32N4O9	28.6	0.904803	44.2322	100 - 21.6 - 4.08 - 0.546			247.098	2	4.89907
4.90_247.0979m/z	238061	Thr Thr Leu Asp	M+2Na	C18H32N4O9	28.6	0.904803	44.2322	100 - 21.6 - 4.08 - 0.546			247.098	2	4.89907
4.90_247.0979m/z	238198	Thr Thr Ser Tyr	M+H+Na	C20H30N4O9	28	-4.25379	45.1795	100 - 23.8 - 4.56 - 0.636			247.098	2	4.89907
4.90_247.0979m/z	238222	Thr Thr Val Glu	M+2Na	C18H32N4O9	28.6	0.904803	44.2322	100 - 21.6 - 4.08 - 0.546			247.098	2	4.89907
4.90_247.0979m/z	238274	Thr Thr Tyr Ser	M+H+Na	C20H30N4O9	28	-4.25379	45.1795	100 - 23.8 - 4.56 - 0.636			247.098	2	4.89907
4.90_247.0979m/z	238355	Thr Val Glu Thr	M+2Na	C18H32N4O9	28.6	0.904803	44.2322	100 - 21.6 - 4.08 - 0.546			247.098	2	4.89907
4.90_247.0979m/z	238602	Thr Val Thr Glu	M+2Na	C18H32N4O9	28.6	0.904803	44.2322	100 - 21.6 - 4.08 - 0.546			247.098	2	4.89907
4.90_247.0979m/z	239395	Thr Tyr Ser Thr	M+H+Na	C20H30N4O9	28	-4.25379	45.1795	100 - 23.8 - 4.56 - 0.636			247.098	2	4.89907
4.90_247.0979m/z	239414	Thr Tyr Thr Ser	M+H+Na	C20H30N4O9	28	-4.25379	45.1795	100 - 23.8 - 4.56 - 0.636			247.098	2	4.89907
4.90_247.0979m/z	241015	Val Glu Thr Thr	M+2Na	C18H32N4O9	28.6	0.904803	44.2322	100 - 21.6 - 4.08 - 0.546			247.098	2	4.89907
4.90_247.0979m/z	241605	Val Gly His His	M+2Na	C19H28N8O5	28.5	-2.07904	44.9159	100 - 24 - 3.79 - 0.449			247.098	2	4.89907
4.90_247.0979m/z	241985	Val His Gly His	M+2Na	C19H28N8O5	28.5	-2.07904	44.9159	100 - 24 - 3.79 - 0.449			247.098	2	4.89907
4.90_247.0979m/z	242004	Val His His Gly	M+2Na	C19H28N8O5	28.5	-2.07904	44.9159	100 - 24 - 3.79 - 0.449			247.098	2	4.89907
4.90_247.0979m/z	245955	Val Thr Glu Thr	M+2Na	C18H32N4O9	28.6	0.904803	44.2322	100 - 21.6 - 4.08 - 0.546			247.098	2	4.89907
4.90_247.0979m/z	246202	Val Thr Thr Glu	M+2Na	C18H32N4O9	28.6	0.904803	44.2322	100 - 21.6 - 4.08 - 0.546			247.098	2	4.89907
4.90_247.0979m/z	247510	Trp Ala Cys Asn	M+2H	C21H28N6O6S	28.6	4.30539	47.9676	100 - 26.3 - 9.07 - 1.74 - 0.28			247.098	2	4.89907
4.90_247.0979m/z	247700	Trp Ala Asn Cys	M+2H	C21H28N6O6S	28.6	4.30539	47.9676	100 - 26.3 - 9.07 - 1.74 - 0.28			247.098	2	4.89907
4.90_247.0979m/z	247890	Trp Cys Ala Asn	M+2H	C21H28N6O6S	28.6	4.30539	47.9676	100 - 26.3 - 9.07 - 1.74 - 0.28			247.098	2	4.89907
4.90_247.0979m/z	247992	Trp Cys Gly Gln	M+2H	C21H28N6O6S	28.6	4.30539	47.9676	100 - 26.3 - 9.07 - 1.74 - 0.28			247.098	2	4.89907
4.90_247.0979m/z	248099	Trp Cys Asn Ala	M+2H	C21H28N6O6S	28.6	4.30539	47.9676	100 - 26.3 - 9.07 - 1.74 - 0.28			247.098	2	4.89907
4.90_247.0979m/z	248144	Trp Cys Gln Gly	M+2H	C21H28N6O6S	28.6	4.30539	47.9676	100 - 26.3 - 9.07 - 1.74 - 0.28			247.098	2	4.89907
4.90_247.0979m/z	249512	Trp Gly Cys Gln	M+2H	C21H28N6O6S	28.6	4.30539	47.9676	100 - 26.3 - 9.07 - 1.74 - 0.28			247.098	2	4.89907
4.90_247.0979m/z	249740	Trp Gly Gln Cys	M+2H	C21H28N6O6S	28.6	4.30539	47.9676	100 - 26.3 - 9.07 - 1.74 - 0.28			247.098	2	4.89907
4.90_247.0979m/z	251880	Trp Asn Ala Cys	M+2H	C21H28N6O6S	28.6	4.30539	47.9676	100 - 26.3 - 9.07 - 1.74 - 0.28			247.098	2	4.89907
4.90_247.0979m/z	251899	Trp Asn Cys Ala	M+2H	C21H28N6O6S	28.6	4.30539	47.9676	100 - 26.3 - 9.07 - 1.74 - 0.28			247.098	2	4.89907
4.90_247.0979m/z	252704	Trp Gln Cys Gly	M+2H	C21H28N6O6S	28.6	4.30539	47.9676	100 - 26.3 - 9.07 - 1.74 - 0.28			247.098	2	4.89907
4.90_247.0979m/z	252780	Trp Gln Gly Cys	M+2H	C21H28N6O6S	28.6	4.30539	47.9676	100 - 26.3 - 9.07 - 1.74 - 0.28			247.098	2	4.89907
4.90_247.0979m/z	255505	Tyr Ala Cys His	M+2H	C21H28N6O6S	28.6	4.30539	47.9676	100 - 26.3 - 9.07 - 1.74 - 0.28			247.098	2	4.89907
4.90_247.0979m/z	255600	Tyr Ala His Cys	M+2H	C21H28N6O6S	28.6	4.30539	47.9676	100 - 26.3 - 9.07 - 1.74 - 0.28			247.098	2	4.89907
4.90_247.0979m/z	255885	Tyr Cys Ala His	M+2H	C21H28N6O6S	28.6	4.30539	47.9676	100 - 26.3 - 9.07 - 1.74 - 0.28			247.098	2	4.89907
4.90_247.0979m/z	255999	Tyr Cys His Ala	M+2H	C21H28N6O6S	28.6	4.30539	47.9676	100 - 26.3 - 9.07 - 1.74 - 0.28			247.098	2	4.89907
4.90_247.0979m/z	257880	Tyr His Ala Cys	M+2H	C21H28N6O6S	28.6	4.30539	47.9676	100 - 26.3 - 9.07 - 1.74 - 0.28			247.098	2	4.89907
4.90_247.0979m/z	257899	Tyr His Cys Ala	M+2H	C21H28N6O6S	28.6	4.30539	47.9676	100 - 26.3 - 9.07 - 1.74 - 0.28			247.098	2	4.89907
4.90_247.0979m/z	261815	Tyr Ser Thr Thr	M+H+Na	C20H30N4O9	28	-4.25379	45.1795	100 - 23.8 - 4.56 - 0.636			247.098	2	4.89907
4.90_247.0979m/z	262195	Tyr Thr Ser Thr	M+H+Na	C20H30N4O9	28	-4.25379	45.1795	100 - 23.8 - 4.56 - 0.636			247.098	2	4.89907
4.90_247.0979m/z	262214	Tyr Thr Thr Ser	M+H+Na	C20H30N4O9	28	-4.25379	45.1795	100 - 23.8 - 4.56 - 0.636			247.098	2	4.89907
4.90_247.0979m/z	264504	Asn Ala Asp Ser Ser	M+2H	C17H28N6O11	28.7	-0.778323	44.2676	100 - 21.3 - 4.43 - 0.621			247.098	2	4.89907
4.95_495.2295m/z	109019	Ala Gln Thr Tyr	2M+3H2O+2H	C21H31N5O8	34.9	1.47978	76.19	100 - 25.2 - 4.69 - 0.65			495.23	2	4.94988
4.95_495.2295m/z	109076	Ala Gln Tyr Thr	2M+3H2O+2H	C21H31N5O8	34.9	1.47978	76.19	100 - 25.2 - 4.69 - 0.65			495.23	2	4.94988
4.95_495.2295m/z	110159	Ala Thr Gln Tyr	2M+3H2O+2H	C21H31N5O8	34.9	1.47978	76.19	100 - 25.2 - 4.69 - 0.65			495.23	2	4.94988
4.95_495.2295m/z	110273	Ala Thr Tyr Gln	2M+3H2O+2H	C21H31N5O8	34.9	1.47978	76.19	100 - 25.2 - 4.69 - 0.65			495.23	2	4.94988
4.95_495.2295m/z	111356	Ala Tyr Gln Thr	2M+3H2O+2H	C21H31N5O8	34.9	1.47978	76.19	100 - 25.2 - 4.69 - 0.65			495.23	2	4.94988
4.95_495.2295m/z	111413	Ala Tyr Thr Gln	2M+3H2O+2H	C21H31N5O8	34.9	1.47978	76.19	100 - 25.2 - 4.69 - 0.65			495.23	2	4.94988
4.95_495.2295m/z	121659	Asp Gly Lys Tyr	2M+3H2O+2H	C21H31N5O8	34.9	1.47978	76.19	100 - 25.2 - 4.69 - 0.65			495.23	2	4.94988
4.95_495.2295m/z	121868	Asp Gly Tyr Lys	2M+3H2O+2H	C21H31N5O8	34.9	1.47978	76.19	100 - 25.2 - 4.69 - 0.65			495.23	2	4.94988
4.95_495.2295m/z	122799	Asp Lys Gly Tyr	2M+3H2O+2H	C21H31N5O8	34.9	1.47978	76.19	100 - 25.2 - 4.69 - 0.65			495.23	2	4.94988
4.95_495.2295m/z	123065	Asp Lys Tyr Gly	2M+3H2O+2H	C21H31N5O8	34.9	1.47978	76.19	100 - 25.2 - 4.69 - 0.65			495.23	2	4.94988
4.95_495.2295m/z	127188	Asp Tyr Gly Lys	2M+3H2O+2H	C21H31N5O8	34.9	1.47978	76.19	100 - 25.2 - 4.69 - 0.65			495.23	2	4.94988
4.95_495.2295m/z	127245	Asp Tyr Lys Gly	2M+3H2O+2H	C21H31N5O8	34.9	1.47978	76.19	100 - 25.2 - 4.69 - 0.65			495.23	2	4.94988
4.95_495.2295m/z	140215	Phe Asn Thr Thr	2M+3H2O+2H	C21H31N5O8	34.9	1.47978	76.19	100 - 25.2 - 4.69 - 0.65			495.23	2	4.94988
4.95_495.2295m/z	140995	Phe Gln Ser Thr	2M+3H2O+2H	C21H31N5O8	34.9	1.47978	76.19	100 - 25.2 - 4.69 - 0.65			495.23	2	4.94988
4.95_495.2295m/z	141014	Phe Gln Thr Ser	2M+3H2O+2H	C21H31N5O8	34.9	1.47978	76.19	100 - 25.2 - 4.69 - 0.65			495.23	2	4.94988
4.95_495.2295m/z	141755	Phe Ser Gln Thr	2M+3H2O+2H	C21H31N5O8	34.9	1.47978	76.19	100 - 25.2 - 4.69 - 0.65			495.23	2	4.94988
4.95_495.2295m/z	141812	Phe Ser Thr Gln	2M+3H2O+2H	C21H31N5O8	34.9	1.47978	76.19	100 - 25.2 - 4.69 - 0.65			495.23	2	4.94988
4.95_495.2295m/z	142115	Phe Thr Asn Thr	2M+3H2O+2H	C21H31N5O8	34.9	1.47978	76.19	100 - 25.2 - 4.69 - 0.65			495.23	2	4.94988
4.95_495.2295m/z	142154	Phe Thr Gln Ser	2M+3H2O+2H	C21H31N5O8	34.9	1.47978	76.19	100 - 25.2 - 4.69 - 0.65			495.23	2	4.94988
4.95_495.2295m/z	142192	Phe Thr Ser Gln	2M+3H2O+2H	C21H31N5O8	34.9	1.47978	76.19	100 - 25.2 - 4.69 - 0.65			495.23	2	4.94988
4.95_495.2295m/z	142210	Phe Thr Thr Asn	2M+3H2O+2H	C21H31N5O8	34.9	1.47978	76.19	100 - 25.2 - 4.69 - 0.65			495.23	2	4.94988
4.95_495.2295m/z	144458	Gly Asp Lys Tyr	2M+3H2O+2H	C21H31N5O8	34.9	1.47978	76.19	100 - 25.2 - 4.69 - 0.65			495.23	2	4.94988
4.95_495.2295m/z	144667	Gly Asp Tyr Lys	2M+3H2O+2H	C21H31N5O8	34.9	1.47978	76.19	100 - 25.2 - 4.69 - 0.65			495.23	2	4.94988
4.95_495.2295m/z	146738	Gly Lys Asp Tyr	2M+3H2O+2H	C21H31N5O8	34.9	1.47978	76.19	100 - 25.2 - 4.69 - 0.65			495.23	2	4.94988
4.95_495.2295m/z	147061	Gly Lys Tyr Asp	2M+3H2O+2H	C21H31N5O8	34.9	1.47978	76.19	100 - 25.2 - 4.69 - 0.65			495.23	2	4.94988
4.95_495.2295m/z	151127	Gly Tyr Asp Lys	2M+3H2O+2H	C21H31N5O8	34.9	1.47978	76.19	100 - 25.2 - 4.69 - 0.65			495.23	2	4.94988
4.95_495.2295m/z	151241	Gly Tyr Lys Asp	2M+3H2O+2H	C21H31N5O8	34.9	1.47978	76.19	100 - 25.2 - 4.69 - 0.65			495.23	2	4.94988
4.95_495.2295m/z	168398	Lys Asp Gly Tyr	2M+3H2O+2H	C21H31N5O8	34.9	1.47978	76.19	100 - 25.2 - 4.69 - 0.65			495.23	2	4.94988
4.95_495.2295m/z	168664	Lys Asp Tyr Gly	2M+3H2O+2H	C21H31N5O8	34.9	1.47978	76.19	100 - 25.2 - 4.69 - 0.65			495.23	2	4.94988
4.95_495.2295m/z	169538	Lys Gly Asp Tyr	2M+3H2O+2H	C21H31N5O8	34.9	1.47978	76.19	100 - 25.2 - 4.69 - 0.65			495.23	2	4.94988
4.95_495.2295m/z	169861	Lys Gly Tyr Asp	2M+3H2O+2H	C21H31N5O8	34.9	1.47978	76.19	100 - 25.2 - 4.69 - 0.65			495.23	2	4.94988
4.95_495.2295m/z	175124	Lys Tyr Asp Gly	2M+3H2O+2H	C21H31N5O8	34.9	1.47978	76.19	100 - 25.2 - 4.69 - 0.65			495.23	2	4.94988
4.95_495.2295m/z	175181	Lys Tyr Gly Asp	2M+3H2O+2H	C21H31N5O8	34.9	1.47978	76.19	100 - 25.2 - 4.69 - 0.65			495.23	2	4.94988
4.95_495.2295m/z	193415	Asn Phe Thr Thr	2M+3H2O+2H	C21H31N5O8	34.9	1.47978	76.19	100 - 25.2 - 4.69 - 0.65			495.23	2	4.94988
4.95_495.2295m/z	197838	Asn Ser Val Tyr	2M+3H2O+2H	C21H31N5O8	34.9	1.47978	76.19	100 - 25.2 - 4.69 - 0.65			495.23	2	4.94988
4.95_495.2295m/z	197876	Asn Ser Tyr Val	2M+3H2O+2H	C21H31N5O8	34.9	1.47978	76.19	100 - 25.2 - 4.69 - 0.65			495.23	2	4.94988
4.95_495.2295m/z	197975	Asn Thr Phe Thr	2M+3H2O+2H	C21H31N5O8	34.9	1.47978	76.19	100 - 25.2 - 4.69 - 0.65			495.23	2	4.94988
4.95_495.2295m/z	198203	Asn Thr Thr Phe	2M+3H2O+2H	C21H31N5O8	34.9	1.47978	76.19	100 - 25.2 - 4.69 - 0.65			495.23	2	4.94988
4.95_495.2295m/z	198598	Asn Val Ser Tyr	2M+3H2O+2H	C21H31N5O8	34.9	1.47978	76.19	100 - 25.2 - 4.69 - 0.65			495.23	2	4.94988
4.95_495.2295m/z	198674	Asn Val Tyr Ser	2M+3H2O+2H	C21H31N5O8	34.9	1.47978	76.19	100 - 25.2 - 4.69 - 0.65			495.23	2	4.94988
4.95_495.2295m/z	199396	Asn Tyr Ser Val	2M+3H2O+2H	C21H31N5O8	34.9	1.47978	76.19	100 - 25.2 - 4.69 - 0.65			495.23	2	4.94988
4.95_495.2295m/z	199434	Asn Tyr Val Ser	2M+3H2O+2H	C21H31N5O8	34.9	1.47978	76.19	100 - 25.2 - 4.69 - 0.65			495.23	2	4.94988
4.95_495.2295m/z	207818	Gln Ala Thr Tyr	2M+3H2O+2H	C21H31N5O8	34.9	1.47978	76.19	100 - 25.2 - 4.69 - 0.65			495.23	2	4.94988
4.95_495.2295m/z	207875	Gln Ala Tyr Thr	2M+3H2O+2H	C21H31N5O8	34.9	1.47978	76.19	100 - 25.2 - 4.69 - 0.65			495.23	2	4.94988
4.95_495.2295m/z	209395	Gln Phe Ser Thr	2M+3H2O+2H	C21H31N5O8	34.9	1.47978	76.19	100 - 25.2 - 4.69 - 0.65			495.23	2	4.94988
4.95_495.2295m/z	209414	Gln Phe Thr Ser	2M+3H2O+2H	C21H31N5O8	34.9	1.47978	76.19	100 - 25.2 - 4.69 - 0.65			495.23	2	4.94988
4.95_495.2295m/z	213575	Gln Ser Phe Thr	2M+3H2O+2H	C21H31N5O8	34.9	1.47978	76.19	100 - 25.2 - 4.69 - 0.65			495.23	2	4.94988
4.95_495.2295m/z	213803	Gln Ser Thr Phe	2M+3H2O+2H	C21H31N5O8	34.9	1.47978	76.19	100 - 25.2 - 4.69 - 0.65			495.23	2	4.94988
4.95_495.2295m/z	213898	Gln Thr Ala Tyr	2M+3H2O+2H	C21H31N5O8	34.9	1.47978	76.19	100 - 25.2 - 4.69 - 0.65			495.23	2	4.94988
4.95_495.2295m/z	213974	Gln Thr Phe Ser	2M+3H2O+2H	C21H31N5O8	34.9	1.47978	76.19	100 - 25.2 - 4.69 - 0.65			495.23	2	4.94988
4.95_495.2295m/z	214183	Gln Thr Ser Phe	2M+3H2O+2H	C21H31N5O8	34.9	1.47978	76.19	100 - 25.2 - 4.69 - 0.65			495.23	2	4.94988
4.95_495.2295m/z	214259	Gln Thr Tyr Ala	2M+3H2O+2H	C21H31N5O8	34.9	1.47978	76.19	100 - 25.2 - 4.69 - 0.65			495.23	2	4.94988
4.95_495.2295m/z	215095	Gln Tyr Ala Thr	2M+3H2O+2H	C21H31N5O8	34.9	1.47978	76.19	100 - 25.2 - 4.69 - 0.65			495.23	2	4.94988
4.95_495.2295m/z	215399	Gln Tyr Thr Ala	2M+3H2O+2H	C21H31N5O8	34.9	1.47978	76.19	100 - 25.2 - 4.69 - 0.65			495.23	2	4.94988
4.95_495.2295m/z	225355	Ser Phe Gln Thr	2M+3H2O+2H	C21H31N5O8	34.9	1.47978	76.19	100 - 25.2 - 4.69 - 0.65			495.23	2	4.94988
4.95_495.2295m/z	225412	Ser Phe Thr Gln	2M+3H2O+2H	C21H31N5O8	34.9	1.47978	76.19	100 - 25.2 - 4.69 - 0.65			495.23	2	4.94988
4.95_495.2295m/z	228238	Ser Asn Val Tyr	2M+3H2O+2H	C21H31N5O8	34.9	1.47978	76.19	100 - 25.2 - 4.69 - 0.65			495.23	2	4.94988
4.95_495.2295m/z	228276	Ser Asn Tyr Val	2M+3H2O+2H	C21H31N5O8	34.9	1.47978	76.19	100 - 25.2 - 4.69 - 0.65			495.23	2	4.94988
4.95_495.2295m/z	228775	Ser Gln Phe Thr	2M+3H2O+2H	C21H31N5O8	34.9	1.47978	76.19	100 - 25.2 - 4.69 - 0.65			495.23	2	4.94988
4.95_495.2295m/z	229003	Ser Gln Thr Phe	2M+3H2O+2H	C21H31N5O8	34.9	1.47978	76.19	100 - 25.2 - 4.69 - 0.65			495.23	2	4.94988
4.95_495.2295m/z	229972	Ser Thr Phe Gln	2M+3H2O+2H	C21H31N5O8	34.9	1.47978	76.19	100 - 25.2 - 4.69 - 0.65			495.23	2	4.94988
4.95_495.2295m/z	230143	Ser Thr Gln Phe	2M+3H2O+2H	C21H31N5O8	34.9	1.47978	76.19	100 - 25.2 - 4.69 - 0.65			495.23	2	4.94988
4.95_495.2295m/z	230518	Ser Val Asn Tyr	2M+3H2O+2H	C21H31N5O8	34.9	1.47978	76.19	100 - 25.2 - 4.69 - 0.65			495.23	2	4.94988
4.95_495.2295m/z	230670	Ser Val Tyr Asn	2M+3H2O+2H	C21H31N5O8	34.9	1.47978	76.19	100 - 25.2 - 4.69 - 0.65			495.23	2	4.94988
4.95_495.2295m/z	231316	Ser Tyr Asn Val	2M+3H2O+2H	C21H31N5O8	34.9	1.47978	76.19	100 - 25.2 - 4.69 - 0.65			495.23	2	4.94988
4.95_495.2295m/z	231430	Ser Tyr Val Asn	2M+3H2O+2H	C21H31N5O8	34.9	1.47978	76.19	100 - 25.2 - 4.69 - 0.65			495.23	2	4.94988
4.95_495.2295m/z	231758	Thr Ala Gln Tyr	2M+3H2O+2H	C21H31N5O8	34.9	1.47978	76.19	100 - 25.2 - 4.69 - 0.65			495.23	2	4.94988
4.95_495.2295m/z	231872	Thr Ala Tyr Gln	2M+3H2O+2H	C21H31N5O8	34.9	1.47978	76.19	100 - 25.2 - 4.69 - 0.65			495.23	2	4.94988
4.95_495.2295m/z	233315	Thr Phe Asn Thr	2M+3H2O+2H	C21H31N5O8	34.9	1.47978	76.19	100 - 25.2 - 4.69 - 0.65			495.23	2	4.94988
4.95_495.2295m/z	233354	Thr Phe Gln Ser	2M+3H2O+2H	C21H31N5O8	34.9	1.47978	76.19	100 - 25.2 - 4.69 - 0.65			495.23	2	4.94988
4.95_495.2295m/z	233392	Thr Phe Ser Gln	2M+3H2O+2H	C21H31N5O8	34.9	1.47978	76.19	100 - 25.2 - 4.69 - 0.65			495.23	2	4.94988
4.95_495.2295m/z	233410	Thr Phe Thr Asn	2M+3H2O+2H	C21H31N5O8	34.9	1.47978	76.19	100 - 25.2 - 4.69 - 0.65			495.23	2	4.94988
4.95_495.2295m/z	235975	Thr Asn Phe Thr	2M+3H2O+2H	C21H31N5O8	34.9	1.47978	76.19	100 - 25.2 - 4.69 - 0.65			495.23	2	4.94988
4.95_495.2295m/z	236203	Thr Asn Thr Phe	2M+3H2O+2H	C21H31N5O8	34.9	1.47978	76.19	100 - 25.2 - 4.69 - 0.65			495.23	2	4.94988
4.95_495.2295m/z	236698	Thr Gln Ala Tyr	2M+3H2O+2H	C21H31N5O8	34.9	1.47978	76.19	100 - 25.2 - 4.69 - 0.65			495.23	2	4.94988
4.95_495.2295m/z	236774	Thr Gln Phe Ser	2M+3H2O+2H	C21H31N5O8	34.9	1.47978	76.19	100 - 25.2 - 4.69 - 0.65			495.23	2	4.94988
4.95_495.2295m/z	236983	Thr Gln Ser Phe	2M+3H2O+2H	C21H31N5O8	34.9	1.47978	76.19	100 - 25.2 - 4.69 - 0.65			495.23	2	4.94988
4.95_495.2295m/z	237059	Thr Gln Tyr Ala	2M+3H2O+2H	C21H31N5O8	34.9	1.47978	76.19	100 - 25.2 - 4.69 - 0.65			495.23	2	4.94988
4.95_495.2295m/z	237572	Thr Ser Phe Gln	2M+3H2O+2H	C21H31N5O8	34.9	1.47978	76.19	100 - 25.2 - 4.69 - 0.65			495.23	2	4.94988
4.95_495.2295m/z	237743	Thr Ser Gln Phe	2M+3H2O+2H	C21H31N5O8	34.9	1.47978	76.19	100 - 25.2 - 4.69 - 0.65			495.23	2	4.94988
4.95_495.2295m/z	237970	Thr Thr Phe Asn	2M+3H2O+2H	C21H31N5O8	34.9	1.47978	76.19	100 - 25.2 - 4.69 - 0.65			495.23	2	4.94988
4.95_495.2295m/z	238103	Thr Thr Asn Phe	2M+3H2O+2H	C21H31N5O8	34.9	1.47978	76.19	100 - 25.2 - 4.69 - 0.65			495.23	2	4.94988
4.95_495.2295m/z	239092	Thr Tyr Ala Gln	2M+3H2O+2H	C21H31N5O8	34.9	1.47978	76.19	100 - 25.2 - 4.69 - 0.65			495.23	2	4.94988
4.95_495.2295m/z	239339	Thr Tyr Gln Ala	2M+3H2O+2H	C21H31N5O8	34.9	1.47978	76.19	100 - 25.2 - 4.69 - 0.65			495.23	2	4.94988
4.95_495.2295m/z	244198	Val Asn Ser Tyr	2M+3H2O+2H	C21H31N5O8	34.9	1.47978	76.19	100 - 25.2 - 4.69 - 0.65			495.23	2	4.94988
4.95_495.2295m/z	244274	Val Asn Tyr Ser	2M+3H2O+2H	C21H31N5O8	34.9	1.47978	76.19	100 - 25.2 - 4.69 - 0.65			495.23	2	4.94988
4.95_495.2295m/z	245718	Val Ser Asn Tyr	2M+3H2O+2H	C21H31N5O8	34.9	1.47978	76.19	100 - 25.2 - 4.69 - 0.65			495.23	2	4.94988
4.95_495.2295m/z	245870	Val Ser Tyr Asn	2M+3H2O+2H	C21H31N5O8	34.9	1.47978	76.19	100 - 25.2 - 4.69 - 0.65			495.23	2	4.94988
4.95_495.2295m/z	247314	Val Tyr Asn Ser	2M+3H2O+2H	C21H31N5O8	34.9	1.47978	76.19	100 - 25.2 - 4.69 - 0.65			495.23	2	4.94988
4.95_495.2295m/z	247390	Val Tyr Ser Asn	2M+3H2O+2H	C21H31N5O8	34.9	1.47978	76.19	100 - 25.2 - 4.69 - 0.65			495.23	2	4.94988
4.95_495.2295m/z	255755	Tyr Ala Gln Thr	2M+3H2O+2H	C21H31N5O8	34.9	1.47978	76.19	100 - 25.2 - 4.69 - 0.65			495.23	2	4.94988
4.95_495.2295m/z	255812	Tyr Ala Thr Gln	2M+3H2O+2H	C21H31N5O8	34.9	1.47978	76.19	100 - 25.2 - 4.69 - 0.65			495.23	2	4.94988
4.95_495.2295m/z	256387	Tyr Asp Gly Lys	2M+3H2O+2H	C21H31N5O8	34.9	1.47978	76.19	100 - 25.2 - 4.69 - 0.65			495.23	2	4.94988
4.95_495.2295m/z	256444	Tyr Asp Lys Gly	2M+3H2O+2H	C21H31N5O8	34.9	1.47978	76.19	100 - 25.2 - 4.69 - 0.65			495.23	2	4.94988
4.95_495.2295m/z	257527	Tyr Gly Asp Lys	2M+3H2O+2H	C21H31N5O8	34.9	1.47978	76.19	100 - 25.2 - 4.69 - 0.65			495.23	2	4.94988
4.95_495.2295m/z	257641	Tyr Gly Lys Asp	2M+3H2O+2H	C21H31N5O8	34.9	1.47978	76.19	100 - 25.2 - 4.69 - 0.65			495.23	2	4.94988
4.95_495.2295m/z	258724	Tyr Lys Asp Gly	2M+3H2O+2H	C21H31N5O8	34.9	1.47978	76.19	100 - 25.2 - 4.69 - 0.65			495.23	2	4.94988
4.95_495.2295m/z	258781	Tyr Lys Gly Asp	2M+3H2O+2H	C21H31N5O8	34.9	1.47978	76.19	100 - 25.2 - 4.69 - 0.65			495.23	2	4.94988
4.95_495.2295m/z	260196	Tyr Asn Ser Val	2M+3H2O+2H	C21H31N5O8	34.9	1.47978	76.19	100 - 25.2 - 4.69 - 0.65			495.23	2	4.94988
4.95_495.2295m/z	260234	Tyr Asn Val Ser	2M+3H2O+2H	C21H31N5O8	34.9	1.47978	76.19	100 - 25.2 - 4.69 - 0.65			495.23	2	4.94988
4.95_495.2295m/z	260695	Tyr Gln Ala Thr	2M+3H2O+2H	C21H31N5O8	34.9	1.47978	76.19	100 - 25.2 - 4.69 - 0.65			495.23	2	4.94988
4.95_495.2295m/z	260999	Tyr Gln Thr Ala	2M+3H2O+2H	C21H31N5O8	34.9	1.47978	76.19	100 - 25.2 - 4.69 - 0.65			495.23	2	4.94988
4.95_495.2295m/z	261716	Tyr Ser Asn Val	2M+3H2O+2H	C21H31N5O8	34.9	1.47978	76.19	100 - 25.2 - 4.69 - 0.65			495.23	2	4.94988
4.95_495.2295m/z	261830	Tyr Ser Val Asn	2M+3H2O+2H	C21H31N5O8	34.9	1.47978	76.19	100 - 25.2 - 4.69 - 0.65			495.23	2	4.94988
4.95_495.2295m/z	261892	Tyr Thr Ala Gln	2M+3H2O+2H	C21H31N5O8	34.9	1.47978	76.19	100 - 25.2 - 4.69 - 0.65			495.23	2	4.94988
4.95_495.2295m/z	262139	Tyr Thr Gln Ala	2M+3H2O+2H	C21H31N5O8	34.9	1.47978	76.19	100 - 25.2 - 4.69 - 0.65			495.23	2	4.94988
4.95_495.2295m/z	262514	Tyr Val Asn Ser	2M+3H2O+2H	C21H31N5O8	34.9	1.47978	76.19	100 - 25.2 - 4.69 - 0.65			495.23	2	4.94988
4.95_495.2295m/z	262590	Tyr Val Ser Asn	2M+3H2O+2H	C21H31N5O8	34.9	1.47978	76.19	100 - 25.2 - 4.69 - 0.65			495.23	2	4.94988
5.13_539.2555m/z	123019	Asp Lys Thr Tyr	2M+3H2O+2H	C23H35N5O9	31.6	0.860151	59.2722	100 - 27.4 - 5.48 - 0.815 - 0.101			539.255	2	5.13027
5.13_539.2555m/z	123076	Asp Lys Tyr Thr	2M+3H2O+2H	C23H35N5O9	31.6	0.860151	59.2722	100 - 27.4 - 5.48 - 0.815 - 0.101			539.255	2	5.13027
5.13_539.2555m/z	126059	Asp Thr Lys Tyr	2M+3H2O+2H	C23H35N5O9	31.6	0.860151	59.2722	100 - 27.4 - 5.48 - 0.815 - 0.101			539.255	2	5.13027
5.13_539.2555m/z	126268	Asp Thr Tyr Lys	2M+3H2O+2H	C23H35N5O9	31.6	0.860151	59.2722	100 - 27.4 - 5.48 - 0.815 - 0.101			539.255	2	5.13027
5.13_539.2555m/z	127256	Asp Tyr Lys Thr	2M+3H2O+2H	C23H35N5O9	31.6	0.860151	59.2722	100 - 27.4 - 5.48 - 0.815 - 0.101			539.255	2	5.13027
5.13_539.2555m/z	127408	Asp Tyr Thr Lys	2M+3H2O+2H	C23H35N5O9	31.6	0.860151	59.2722	100 - 27.4 - 5.48 - 0.815 - 0.101			539.255	2	5.13027
5.13_539.2555m/z	130999	Glu Lys Ser Tyr	2M+3H2O+2H	C23H35N5O9	31.6	0.860151	59.2722	100 - 27.4 - 5.48 - 0.815 - 0.101			539.255	2	5.13027
5.13_539.2555m/z	131075	Glu Lys Tyr Ser	2M+3H2O+2H	C23H35N5O9	31.6	0.860151	59.2722	100 - 27.4 - 5.48 - 0.815 - 0.101			539.255	2	5.13027
5.13_539.2555m/z	133659	Glu Ser Lys Tyr	2M+3H2O+2H	C23H35N5O9	31.6	0.860151	59.2722	100 - 27.4 - 5.48 - 0.815 - 0.101			539.255	2	5.13027
5.13_539.2555m/z	133868	Glu Ser Tyr Lys	2M+3H2O+2H	C23H35N5O9	31.6	0.860151	59.2722	100 - 27.4 - 5.48 - 0.815 - 0.101			539.255	2	5.13027
5.13_539.2555m/z	135255	Glu Tyr Lys Ser	2M+3H2O+2H	C23H35N5O9	31.6	0.860151	59.2722	100 - 27.4 - 5.48 - 0.815 - 0.101			539.255	2	5.13027
5.13_539.2555m/z	135388	Glu Tyr Ser Lys	2M+3H2O+2H	C23H35N5O9	31.6	0.860151	59.2722	100 - 27.4 - 5.48 - 0.815 - 0.101			539.255	2	5.13027
5.13_539.2555m/z	168618	Lys Asp Thr Tyr	2M+3H2O+2H	C23H35N5O9	31.6	0.860151	59.2722	100 - 27.4 - 5.48 - 0.815 - 0.101			539.255	2	5.13027
5.13_539.2555m/z	168675	Lys Asp Tyr Thr	2M+3H2O+2H	C23H35N5O9	31.6	0.860151	59.2722	100 - 27.4 - 5.48 - 0.815 - 0.101			539.255	2	5.13027
5.13_539.2555m/z	168998	Lys Glu Ser Tyr	2M+3H2O+2H	C23H35N5O9	31.6	0.860151	59.2722	100 - 27.4 - 5.48 - 0.815 - 0.101			539.255	2	5.13027
5.13_539.2555m/z	169074	Lys Glu Tyr Ser	2M+3H2O+2H	C23H35N5O9	31.6	0.860151	59.2722	100 - 27.4 - 5.48 - 0.815 - 0.101			539.255	2	5.13027
5.13_539.2555m/z	173558	Lys Ser Glu Tyr	2M+3H2O+2H	C23H35N5O9	31.6	0.860151	59.2722	100 - 27.4 - 5.48 - 0.815 - 0.101			539.255	2	5.13027
5.13_539.2555m/z	173862	Lys Ser Tyr Glu	2M+3H2O+2H	C23H35N5O9	31.6	0.860151	59.2722	100 - 27.4 - 5.48 - 0.815 - 0.101			539.255	2	5.13027
5.13_539.2555m/z	173938	Lys Thr Asp Tyr	2M+3H2O+2H	C23H35N5O9	31.6	0.860151	59.2722	100 - 27.4 - 5.48 - 0.815 - 0.101			539.255	2	5.13027
5.13_539.2555m/z	174261	Lys Thr Tyr Asp	2M+3H2O+2H	C23H35N5O9	31.6	0.860151	59.2722	100 - 27.4 - 5.48 - 0.815 - 0.101			539.255	2	5.13027
5.13_539.2555m/z	175135	Lys Tyr Asp Thr	2M+3H2O+2H	C23H35N5O9	31.6	0.860151	59.2722	100 - 27.4 - 5.48 - 0.815 - 0.101			539.255	2	5.13027
5.13_539.2555m/z	175154	Lys Tyr Glu Ser	2M+3H2O+2H	C23H35N5O9	31.6	0.860151	59.2722	100 - 27.4 - 5.48 - 0.815 - 0.101			539.255	2	5.13027
5.13_539.2555m/z	175382	Lys Tyr Ser Glu	2M+3H2O+2H	C23H35N5O9	31.6	0.860151	59.2722	100 - 27.4 - 5.48 - 0.815 - 0.101			539.255	2	5.13027
5.13_539.2555m/z	175401	Lys Tyr Thr Asp	2M+3H2O+2H	C23H35N5O9	31.6	0.860151	59.2722	100 - 27.4 - 5.48 - 0.815 - 0.101			539.255	2	5.13027
5.13_539.2555m/z	224858	Ser Glu Lys Tyr	2M+3H2O+2H	C23H35N5O9	31.6	0.860151	59.2722	100 - 27.4 - 5.48 - 0.815 - 0.101			539.255	2	5.13027
5.13_539.2555m/z	225067	Ser Glu Tyr Lys	2M+3H2O+2H	C23H35N5O9	31.6	0.860151	59.2722	100 - 27.4 - 5.48 - 0.815 - 0.101			539.255	2	5.13027
5.13_539.2555m/z	226758	Ser Lys Glu Tyr	2M+3H2O+2H	C23H35N5O9	31.6	0.860151	59.2722	100 - 27.4 - 5.48 - 0.815 - 0.101			539.255	2	5.13027
5.13_539.2555m/z	227062	Ser Lys Tyr Glu	2M+3H2O+2H	C23H35N5O9	31.6	0.860151	59.2722	100 - 27.4 - 5.48 - 0.815 - 0.101			539.255	2	5.13027
5.13_539.2555m/z	231147	Ser Tyr Glu Lys	2M+3H2O+2H	C23H35N5O9	31.6	0.860151	59.2722	100 - 27.4 - 5.48 - 0.815 - 0.101			539.255	2	5.13027
5.13_539.2555m/z	231242	Ser Tyr Lys Glu	2M+3H2O+2H	C23H35N5O9	31.6	0.860151	59.2722	100 - 27.4 - 5.48 - 0.815 - 0.101			539.255	2	5.13027
5.13_539.2555m/z	232458	Thr Asp Lys Tyr	2M+3H2O+2H	C23H35N5O9	31.6	0.860151	59.2722	100 - 27.4 - 5.48 - 0.815 - 0.101			539.255	2	5.13027
5.13_539.2555m/z	232667	Thr Asp Tyr Lys	2M+3H2O+2H	C23H35N5O9	31.6	0.860151	59.2722	100 - 27.4 - 5.48 - 0.815 - 0.101			539.255	2	5.13027
5.13_539.2555m/z	234738	Thr Lys Asp Tyr	2M+3H2O+2H	C23H35N5O9	31.6	0.860151	59.2722	100 - 27.4 - 5.48 - 0.815 - 0.101			539.255	2	5.13027
5.13_539.2555m/z	235061	Thr Lys Tyr Asp	2M+3H2O+2H	C23H35N5O9	31.6	0.860151	59.2722	100 - 27.4 - 5.48 - 0.815 - 0.101			539.255	2	5.13027
5.13_539.2555m/z	239127	Thr Tyr Asp Lys	2M+3H2O+2H	C23H35N5O9	31.6	0.860151	59.2722	100 - 27.4 - 5.48 - 0.815 - 0.101			539.255	2	5.13027
5.13_539.2555m/z	239241	Thr Tyr Lys Asp	2M+3H2O+2H	C23H35N5O9	31.6	0.860151	59.2722	100 - 27.4 - 5.48 - 0.815 - 0.101			539.255	2	5.13027
5.13_539.2555m/z	256455	Tyr Asp Lys Thr	2M+3H2O+2H	C23H35N5O9	31.6	0.860151	59.2722	100 - 27.4 - 5.48 - 0.815 - 0.101			539.255	2	5.13027
5.13_539.2555m/z	256607	Tyr Asp Thr Lys	2M+3H2O+2H	C23H35N5O9	31.6	0.860151	59.2722	100 - 27.4 - 5.48 - 0.815 - 0.101			539.255	2	5.13027
5.13_539.2555m/z	256854	Tyr Glu Lys Ser	2M+3H2O+2H	C23H35N5O9	31.6	0.860151	59.2722	100 - 27.4 - 5.48 - 0.815 - 0.101			539.255	2	5.13027
5.13_539.2555m/z	256987	Tyr Glu Ser Lys	2M+3H2O+2H	C23H35N5O9	31.6	0.860151	59.2722	100 - 27.4 - 5.48 - 0.815 - 0.101			539.255	2	5.13027
5.13_539.2555m/z	258735	Tyr Lys Asp Thr	2M+3H2O+2H	C23H35N5O9	31.6	0.860151	59.2722	100 - 27.4 - 5.48 - 0.815 - 0.101			539.255	2	5.13027
5.13_539.2555m/z	258754	Tyr Lys Glu Ser	2M+3H2O+2H	C23H35N5O9	31.6	0.860151	59.2722	100 - 27.4 - 5.48 - 0.815 - 0.101			539.255	2	5.13027
5.13_539.2555m/z	258982	Tyr Lys Ser Glu	2M+3H2O+2H	C23H35N5O9	31.6	0.860151	59.2722	100 - 27.4 - 5.48 - 0.815 - 0.101			539.255	2	5.13027
5.13_539.2555m/z	259001	Tyr Lys Thr Asp	2M+3H2O+2H	C23H35N5O9	31.6	0.860151	59.2722	100 - 27.4 - 5.48 - 0.815 - 0.101			539.255	2	5.13027
5.13_539.2555m/z	261547	Tyr Ser Glu Lys	2M+3H2O+2H	C23H35N5O9	31.6	0.860151	59.2722	100 - 27.4 - 5.48 - 0.815 - 0.101			539.255	2	5.13027
5.13_539.2555m/z	261642	Tyr Ser Lys Glu	2M+3H2O+2H	C23H35N5O9	31.6	0.860151	59.2722	100 - 27.4 - 5.48 - 0.815 - 0.101			539.255	2	5.13027
5.13_539.2555m/z	261927	Tyr Thr Asp Lys	2M+3H2O+2H	C23H35N5O9	31.6	0.860151	59.2722	100 - 27.4 - 5.48 - 0.815 - 0.101			539.255	2	5.13027
5.13_539.2555m/z	262041	Tyr Thr Lys Asp	2M+3H2O+2H	C23H35N5O9	31.6	0.860151	59.2722	100 - 27.4 - 5.48 - 0.815 - 0.101			539.255	2	5.13027
4.95_442.1941m/z	103610	Ala Ala His Met	2M+3H2O+2H	C17H28N6O5S	34.2	-3.95243	75.7155	100 - 21.9 - 7.84 - 1.33 - 0.198			442.194	2	4.94988
4.95_442.1941m/z	103686	Ala Ala Met His	2M+3H2O+2H	C17H28N6O5S	34.2	-3.95243	75.7155	100 - 21.9 - 7.84 - 1.33 - 0.198			442.194	2	4.94988
4.95_442.1941m/z	104017	Ala Cys His Val	2M+3H2O+2H	C17H28N6O5S	34.2	-3.95243	75.7155	100 - 21.9 - 7.84 - 1.33 - 0.198			442.194	2	4.94988
4.95_442.1941m/z	104226	Ala Cys Val His	2M+3H2O+2H	C17H28N6O5S	34.2	-3.95243	75.7155	100 - 21.9 - 7.84 - 1.33 - 0.198			442.194	2	4.94988
4.95_442.1941m/z	105890	Ala His Ala Met	2M+3H2O+2H	C17H28N6O5S	34.2	-3.95243	75.7155	100 - 21.9 - 7.84 - 1.33 - 0.198			442.194	2	4.94988
4.95_442.1941m/z	105917	Ala His Cys Val	2M+3H2O+2H	C17H28N6O5S	34.2	-3.95243	75.7155	100 - 21.9 - 7.84 - 1.33 - 0.198			442.194	2	4.94988
4.95_442.1941m/z	106080	Ala His Met Ala	2M+3H2O+2H	C17H28N6O5S	34.2	-3.95243	75.7155	100 - 21.9 - 7.84 - 1.33 - 0.198			442.194	2	4.94988
4.95_442.1941m/z	106221	Ala His Val Cys	2M+3H2O+2H	C17H28N6O5S	34.2	-3.95243	75.7155	100 - 21.9 - 7.84 - 1.33 - 0.198			442.194	2	4.94988
4.95_442.1941m/z	107486	Ala Met Ala His	2M+3H2O+2H	C17H28N6O5S	34.2	-3.95243	75.7155	100 - 21.9 - 7.84 - 1.33 - 0.198			442.194	2	4.94988
4.95_442.1941m/z	107600	Ala Met His Ala	2M+3H2O+2H	C17H28N6O5S	34.2	-3.95243	75.7155	100 - 21.9 - 7.84 - 1.33 - 0.198			442.194	2	4.94988
4.95_442.1941m/z	110306	Ala Val Cys His	2M+3H2O+2H	C17H28N6O5S	34.2	-3.95243	75.7155	100 - 21.9 - 7.84 - 1.33 - 0.198			442.194	2	4.94988
4.95_442.1941m/z	110401	Ala Val His Cys	2M+3H2O+2H	C17H28N6O5S	34.2	-3.95243	75.7155	100 - 21.9 - 7.84 - 1.33 - 0.198			442.194	2	4.94988
4.95_442.1941m/z	111617	Cys Ala His Val	2M+3H2O+2H	C17H28N6O5S	34.2	-3.95243	75.7155	100 - 21.9 - 7.84 - 1.33 - 0.198			442.194	2	4.94988
4.95_442.1941m/z	111826	Cys Ala Val His	2M+3H2O+2H	C17H28N6O5S	34.2	-3.95243	75.7155	100 - 21.9 - 7.84 - 1.33 - 0.198			442.194	2	4.94988
4.95_442.1941m/z	113607	Cys Gly His Ile	2M+3H2O+2H	C17H28N6O5S	34.2	-3.95243	75.7155	100 - 21.9 - 7.84 - 1.33 - 0.198			442.194	2	4.94988
4.95_442.1941m/z	113609	Cys Gly His Leu	2M+3H2O+2H	C17H28N6O5S	34.2	-3.95243	75.7155	100 - 21.9 - 7.84 - 1.33 - 0.198			442.194	2	4.94988
4.95_442.1941m/z	113626	Cys Gly Ile His	2M+3H2O+2H	C17H28N6O5S	34.2	-3.95243	75.7155	100 - 21.9 - 7.84 - 1.33 - 0.198			442.194	2	4.94988
4.95_442.1941m/z	113666	Cys Gly Leu His	2M+3H2O+2H	C17H28N6O5S	34.2	-3.95243	75.7155	100 - 21.9 - 7.84 - 1.33 - 0.198			442.194	2	4.94988
4.95_442.1941m/z	113897	Cys His Ala Val	2M+3H2O+2H	C17H28N6O5S	34.2	-3.95243	75.7155	100 - 21.9 - 7.84 - 1.33 - 0.198			442.194	2	4.94988
4.95_442.1941m/z	113987	Cys His Gly Ile	2M+3H2O+2H	C17H28N6O5S	34.2	-3.95243	75.7155	100 - 21.9 - 7.84 - 1.33 - 0.198			442.194	2	4.94988
4.95_442.1941m/z	113989	Cys His Gly Leu	2M+3H2O+2H	C17H28N6O5S	34.2	-3.95243	75.7155	100 - 21.9 - 7.84 - 1.33 - 0.198			442.194	2	4.94988
4.95_442.1941m/z	114025	Cys His Ile Gly	2M+3H2O+2H	C17H28N6O5S	34.2	-3.95243	75.7155	100 - 21.9 - 7.84 - 1.33 - 0.198			442.194	2	4.94988
4.95_442.1941m/z	114065	Cys His Leu Gly	2M+3H2O+2H	C17H28N6O5S	34.2	-3.95243	75.7155	100 - 21.9 - 7.84 - 1.33 - 0.198			442.194	2	4.94988
4.95_442.1941m/z	114220	Cys His Val Ala	2M+3H2O+2H	C17H28N6O5S	34.2	-3.95243	75.7155	100 - 21.9 - 7.84 - 1.33 - 0.198			442.194	2	4.94988
4.95_442.1941m/z	114386	Cys Ile Gly His	2M+3H2O+2H	C17H28N6O5S	34.2	-3.95243	75.7155	100 - 21.9 - 7.84 - 1.33 - 0.198			442.194	2	4.94988
4.95_442.1941m/z	114405	Cys Ile His Gly	2M+3H2O+2H	C17H28N6O5S	34.2	-3.95243	75.7155	100 - 21.9 - 7.84 - 1.33 - 0.198			442.194	2	4.94988
4.95_442.1941m/z	115186	Cys Leu Gly His	2M+3H2O+2H	C17H28N6O5S	34.2	-3.95243	75.7155	100 - 21.9 - 7.84 - 1.33 - 0.198			442.194	2	4.94988
4.95_442.1941m/z	115205	Cys Leu His Gly	2M+3H2O+2H	C17H28N6O5S	34.2	-3.95243	75.7155	100 - 21.9 - 7.84 - 1.33 - 0.198			442.194	2	4.94988
4.95_442.1941m/z	118286	Cys Val Ala His	2M+3H2O+2H	C17H28N6O5S	34.2	-3.95243	75.7155	100 - 21.9 - 7.84 - 1.33 - 0.198			442.194	2	4.94988
4.95_442.1941m/z	118400	Cys Val His Ala	2M+3H2O+2H	C17H28N6O5S	34.2	-3.95243	75.7155	100 - 21.9 - 7.84 - 1.33 - 0.198			442.194	2	4.94988
4.95_442.1941m/z	144006	Gly Cys His Ile	2M+3H2O+2H	C17H28N6O5S	34.2	-3.95243	75.7155	100 - 21.9 - 7.84 - 1.33 - 0.198			442.194	2	4.94988
4.95_442.1941m/z	144008	Gly Cys His Leu	2M+3H2O+2H	C17H28N6O5S	34.2	-3.95243	75.7155	100 - 21.9 - 7.84 - 1.33 - 0.198			442.194	2	4.94988
4.95_442.1941m/z	144025	Gly Cys Ile His	2M+3H2O+2H	C17H28N6O5S	34.2	-3.95243	75.7155	100 - 21.9 - 7.84 - 1.33 - 0.198			442.194	2	4.94988
4.95_442.1941m/z	144065	Gly Cys Leu His	2M+3H2O+2H	C17H28N6O5S	34.2	-3.95243	75.7155	100 - 21.9 - 7.84 - 1.33 - 0.198			442.194	2	4.94988
4.95_442.1941m/z	145906	Gly His Cys Ile	2M+3H2O+2H	C17H28N6O5S	34.2	-3.95243	75.7155	100 - 21.9 - 7.84 - 1.33 - 0.198			442.194	2	4.94988
4.95_442.1941m/z	145908	Gly His Cys Leu	2M+3H2O+2H	C17H28N6O5S	34.2	-3.95243	75.7155	100 - 21.9 - 7.84 - 1.33 - 0.198			442.194	2	4.94988
4.95_442.1941m/z	146020	Gly His Ile Cys	2M+3H2O+2H	C17H28N6O5S	34.2	-3.95243	75.7155	100 - 21.9 - 7.84 - 1.33 - 0.198			442.194	2	4.94988
4.95_442.1941m/z	146060	Gly His Leu Cys	2M+3H2O+2H	C17H28N6O5S	34.2	-3.95243	75.7155	100 - 21.9 - 7.84 - 1.33 - 0.198			442.194	2	4.94988
4.95_442.1941m/z	146305	Gly Ile Cys His	2M+3H2O+2H	C17H28N6O5S	34.2	-3.95243	75.7155	100 - 21.9 - 7.84 - 1.33 - 0.198			442.194	2	4.94988
4.95_442.1941m/z	146400	Gly Ile His Cys	2M+3H2O+2H	C17H28N6O5S	34.2	-3.95243	75.7155	100 - 21.9 - 7.84 - 1.33 - 0.198			442.194	2	4.94988
4.95_442.1941m/z	147105	Gly Leu Cys His	2M+3H2O+2H	C17H28N6O5S	34.2	-3.95243	75.7155	100 - 21.9 - 7.84 - 1.33 - 0.198			442.194	2	4.94988
4.95_442.1941m/z	147200	Gly Leu His Cys	2M+3H2O+2H	C17H28N6O5S	34.2	-3.95243	75.7155	100 - 21.9 - 7.84 - 1.33 - 0.198			442.194	2	4.94988
4.95_442.1941m/z	151489	His Ala Ala Met	2M+3H2O+2H	C17H28N6O5S	34.2	-3.95243	75.7155	100 - 21.9 - 7.84 - 1.33 - 0.198			442.194	2	4.94988
4.95_442.1941m/z	151516	His Ala Cys Val	2M+3H2O+2H	C17H28N6O5S	34.2	-3.95243	75.7155	100 - 21.9 - 7.84 - 1.33 - 0.198			442.194	2	4.94988
4.95_442.1941m/z	151679	His Ala Met Ala	2M+3H2O+2H	C17H28N6O5S	34.2	-3.95243	75.7155	100 - 21.9 - 7.84 - 1.33 - 0.198			442.194	2	4.94988
4.95_442.1941m/z	151820	His Ala Val Cys	2M+3H2O+2H	C17H28N6O5S	34.2	-3.95243	75.7155	100 - 21.9 - 7.84 - 1.33 - 0.198			442.194	2	4.94988
4.95_442.1941m/z	151896	His Cys Ala Val	2M+3H2O+2H	C17H28N6O5S	34.2	-3.95243	75.7155	100 - 21.9 - 7.84 - 1.33 - 0.198			442.194	2	4.94988
4.95_442.1941m/z	151986	His Cys Gly Ile	2M+3H2O+2H	C17H28N6O5S	34.2	-3.95243	75.7155	100 - 21.9 - 7.84 - 1.33 - 0.198			442.194	2	4.94988
4.95_442.1941m/z	151988	His Cys Gly Leu	2M+3H2O+2H	C17H28N6O5S	34.2	-3.95243	75.7155	100 - 21.9 - 7.84 - 1.33 - 0.198			442.194	2	4.94988
4.95_442.1941m/z	152024	His Cys Ile Gly	2M+3H2O+2H	C17H28N6O5S	34.2	-3.95243	75.7155	100 - 21.9 - 7.84 - 1.33 - 0.198			442.194	2	4.94988
4.95_442.1941m/z	152064	His Cys Leu Gly	2M+3H2O+2H	C17H28N6O5S	34.2	-3.95243	75.7155	100 - 21.9 - 7.84 - 1.33 - 0.198			442.194	2	4.94988
4.95_442.1941m/z	152219	His Cys Val Ala	2M+3H2O+2H	C17H28N6O5S	34.2	-3.95243	75.7155	100 - 21.9 - 7.84 - 1.33 - 0.198			442.194	2	4.94988
4.95_442.1941m/z	153506	His Gly Cys Ile	2M+3H2O+2H	C17H28N6O5S	34.2	-3.95243	75.7155	100 - 21.9 - 7.84 - 1.33 - 0.198			442.194	2	4.94988
4.95_442.1941m/z	153508	His Gly Cys Leu	2M+3H2O+2H	C17H28N6O5S	34.2	-3.95243	75.7155	100 - 21.9 - 7.84 - 1.33 - 0.198			442.194	2	4.94988
4.95_442.1941m/z	153620	His Gly Ile Cys	2M+3H2O+2H	C17H28N6O5S	34.2	-3.95243	75.7155	100 - 21.9 - 7.84 - 1.33 - 0.198			442.194	2	4.94988
4.95_442.1941m/z	153660	His Gly Leu Cys	2M+3H2O+2H	C17H28N6O5S	34.2	-3.95243	75.7155	100 - 21.9 - 7.84 - 1.33 - 0.198			442.194	2	4.94988
4.95_442.1941m/z	154304	His Ile Cys Gly	2M+3H2O+2H	C17H28N6O5S	34.2	-3.95243	75.7155	100 - 21.9 - 7.84 - 1.33 - 0.198			442.194	2	4.94988
4.95_442.1941m/z	154380	His Ile Gly Cys	2M+3H2O+2H	C17H28N6O5S	34.2	-3.95243	75.7155	100 - 21.9 - 7.84 - 1.33 - 0.198			442.194	2	4.94988
4.95_442.1941m/z	155104	His Leu Cys Gly	2M+3H2O+2H	C17H28N6O5S	34.2	-3.95243	75.7155	100 - 21.9 - 7.84 - 1.33 - 0.198			442.194	2	4.94988
4.95_442.1941m/z	155180	His Leu Gly Cys	2M+3H2O+2H	C17H28N6O5S	34.2	-3.95243	75.7155	100 - 21.9 - 7.84 - 1.33 - 0.198			442.194	2	4.94988
4.95_442.1941m/z	155479	His Met Ala Ala	2M+3H2O+2H	C17H28N6O5S	34.2	-3.95243	75.7155	100 - 21.9 - 7.84 - 1.33 - 0.198			442.194	2	4.94988
4.95_442.1941m/z	15801	Trp Ser His	2M+3H2O+2H	C20H24N6O5	35	3.92068	79.7046	100 - 24.3 - 3.86 - 0.459			442.194	2	4.94988
4.95_442.1941m/z	158280	His Val Ala Cys	2M+3H2O+2H	C17H28N6O5S	34.2	-3.95243	75.7155	100 - 21.9 - 7.84 - 1.33 - 0.198			442.194	2	4.94988
4.95_442.1941m/z	158299	His Val Cys Ala	2M+3H2O+2H	C17H28N6O5S	34.2	-3.95243	75.7155	100 - 21.9 - 7.84 - 1.33 - 0.198			442.194	2	4.94988
4.95_442.1941m/z	159985	Ile Cys Gly His	2M+3H2O+2H	C17H28N6O5S	34.2	-3.95243	75.7155	100 - 21.9 - 7.84 - 1.33 - 0.198			442.194	2	4.94988
4.95_442.1941m/z	160004	Ile Cys His Gly	2M+3H2O+2H	C17H28N6O5S	34.2	-3.95243	75.7155	100 - 21.9 - 7.84 - 1.33 - 0.198			442.194	2	4.94988
4.95_442.1941m/z	161505	Ile Gly Cys His	2M+3H2O+2H	C17H28N6O5S	34.2	-3.95243	75.7155	100 - 21.9 - 7.84 - 1.33 - 0.198			442.194	2	4.94988
4.95_442.1941m/z	161600	Ile Gly His Cys	2M+3H2O+2H	C17H28N6O5S	34.2	-3.95243	75.7155	100 - 21.9 - 7.84 - 1.33 - 0.198			442.194	2	4.94988
4.95_442.1941m/z	161904	Ile His Cys Gly	2M+3H2O+2H	C17H28N6O5S	34.2	-3.95243	75.7155	100 - 21.9 - 7.84 - 1.33 - 0.198			442.194	2	4.94988
4.95_442.1941m/z	161980	Ile His Gly Cys	2M+3H2O+2H	C17H28N6O5S	34.2	-3.95243	75.7155	100 - 21.9 - 7.84 - 1.33 - 0.198			442.194	2	4.94988
4.95_442.1941m/z	16211	Trp His Ser	2M+3H2O+2H	C20H24N6O5	35	3.92068	79.7046	100 - 24.3 - 3.86 - 0.459			442.194	2	4.94988
4.95_442.1941m/z	16717	Ser Trp His	2M+3H2O+2H	C20H24N6O5	35	3.92068	79.7046	100 - 24.3 - 3.86 - 0.459			442.194	2	4.94988
4.95_442.1941m/z	16872	Ser His Trp	2M+3H2O+2H	C20H24N6O5	35	3.92068	79.7046	100 - 24.3 - 3.86 - 0.459			442.194	2	4.94988
4.95_442.1941m/z	175985	Leu Cys Gly His	2M+3H2O+2H	C17H28N6O5S	34.2	-3.95243	75.7155	100 - 21.9 - 7.84 - 1.33 - 0.198			442.194	2	4.94988
4.95_442.1941m/z	176004	Leu Cys His Gly	2M+3H2O+2H	C17H28N6O5S	34.2	-3.95243	75.7155	100 - 21.9 - 7.84 - 1.33 - 0.198			442.194	2	4.94988
4.95_442.1941m/z	177505	Leu Gly Cys His	2M+3H2O+2H	C17H28N6O5S	34.2	-3.95243	75.7155	100 - 21.9 - 7.84 - 1.33 - 0.198			442.194	2	4.94988
4.95_442.1941m/z	177600	Leu Gly His Cys	2M+3H2O+2H	C17H28N6O5S	34.2	-3.95243	75.7155	100 - 21.9 - 7.84 - 1.33 - 0.198			442.194	2	4.94988
4.95_442.1941m/z	177904	Leu His Cys Gly	2M+3H2O+2H	C17H28N6O5S	34.2	-3.95243	75.7155	100 - 21.9 - 7.84 - 1.33 - 0.198			442.194	2	4.94988
4.95_442.1941m/z	177980	Leu His Gly Cys	2M+3H2O+2H	C17H28N6O5S	34.2	-3.95243	75.7155	100 - 21.9 - 7.84 - 1.33 - 0.198			442.194	2	4.94988
4.95_442.1941m/z	183485	Met Ala Ala His	2M+3H2O+2H	C17H28N6O5S	34.2	-3.95243	75.7155	100 - 21.9 - 7.84 - 1.33 - 0.198			442.194	2	4.94988
4.95_442.1941m/z	183599	Met Ala His Ala	2M+3H2O+2H	C17H28N6O5S	34.2	-3.95243	75.7155	100 - 21.9 - 7.84 - 1.33 - 0.198			442.194	2	4.94988
4.95_442.1941m/z	185879	Met His Ala Ala	2M+3H2O+2H	C17H28N6O5S	34.2	-3.95243	75.7155	100 - 21.9 - 7.84 - 1.33 - 0.198			442.194	2	4.94988
4.95_442.1941m/z	18654	His Ser Trp	2M+3H2O+2H	C20H24N6O5	35	3.92068	79.7046	100 - 24.3 - 3.86 - 0.459			442.194	2	4.94988
4.95_442.1941m/z	19604	His Trp Ser	2M+3H2O+2H	C20H24N6O5	35	3.92068	79.7046	100 - 24.3 - 3.86 - 0.459			442.194	2	4.94988
4.95_442.1941m/z	239505	Val Ala Cys His	2M+3H2O+2H	C17H28N6O5S	34.2	-3.95243	75.7155	100 - 21.9 - 7.84 - 1.33 - 0.198			442.194	2	4.94988
4.95_442.1941m/z	239600	Val Ala His Cys	2M+3H2O+2H	C17H28N6O5S	34.2	-3.95243	75.7155	100 - 21.9 - 7.84 - 1.33 - 0.198			442.194	2	4.94988
4.95_442.1941m/z	239885	Val Cys Ala His	2M+3H2O+2H	C17H28N6O5S	34.2	-3.95243	75.7155	100 - 21.9 - 7.84 - 1.33 - 0.198			442.194	2	4.94988
4.95_442.1941m/z	239999	Val Cys His Ala	2M+3H2O+2H	C17H28N6O5S	34.2	-3.95243	75.7155	100 - 21.9 - 7.84 - 1.33 - 0.198			442.194	2	4.94988
4.95_442.1941m/z	241880	Val His Ala Cys	2M+3H2O+2H	C17H28N6O5S	34.2	-3.95243	75.7155	100 - 21.9 - 7.84 - 1.33 - 0.198			442.194	2	4.94988
4.95_442.1941m/z	241899	Val His Cys Ala	2M+3H2O+2H	C17H28N6O5S	34.2	-3.95243	75.7155	100 - 21.9 - 7.84 - 1.33 - 0.198			442.194	2	4.94988
4.95_442.1941m/z	44391	RHODOMYRTOXIN	2M+3H2O+2H	C24H28O7	35.6	-2.35081	80.5512	100 - 26.5 - 4.82 - 0.657			442.194	2	4.94988
4.95_442.1941m/z	44410	RHODOMYRTOXIN B	2M+3H2O+2H	C24H28O7	35.6	-2.35081	80.5512	100 - 26.5 - 4.82 - 0.657			442.194	2	4.94988
4.95_442.1941m/z	52961	Heteroflavanone B	2M+3H2O+2H	C24H28O7	35.6	-2.35081	80.5512	100 - 26.5 - 4.82 - 0.657			442.194	2	4.94988
4.95_442.1941m/z	67298	Pseudorhodomyrtoxin	2M+3H2O+2H	C24H28O7	35.6	-2.35081	80.5512	100 - 26.5 - 4.82 - 0.657			442.194	2	4.94988
4.95_442.1941m/z	86638	1-Isomangostin hydrate	2M+3H2O+2H	C24H28O7	35.6	-2.35081	80.5512	100 - 26.5 - 4.82 - 0.657	http://nonlinear.com/redirect/outbound?p=hmdb&param=HMDB29984		442.194	2	4.94988
4.95_442.1941m/z	87229	Artoflavanone	2M+3H2O+2H	C24H28O7	35.6	-2.35081	80.5512	100 - 26.5 - 4.82 - 0.657	http://nonlinear.com/redirect/outbound?p=hmdb&param=HMDB30850		442.194	2	4.94988
4.95_442.1941m/z	89181	Garcinone D	2M+3H2O+2H	C24H28O7	35.6	-2.35081	80.5512	100 - 26.5 - 4.82 - 0.657	http://nonlinear.com/redirect/outbound?p=hmdb&param=HMDB33332		442.194	2	4.94988
4.95_442.1941m/z	95166	3'-(1''-(3-Methylbutanoyl))-angeloyl vaginidiol	2M+3H2O+2H	C24H28O7	35.6	-2.35081	80.5512	100 - 26.5 - 4.82 - 0.657	http://nonlinear.com/redirect/outbound?p=hmdb&param=HMDB40691		442.194	2	4.94988
4.95_442.1941m/z	95620	Edulisin V	2M+3H2O+2H	C24H28O7	35.6	-2.35081	80.5512	100 - 26.5 - 4.82 - 0.657	http://nonlinear.com/redirect/outbound?p=hmdb&param=HMDB41198		442.194	2	4.94988
4.95_442.1941m/z	95906	3-Isomangostin hydrate	2M+3H2O+2H	C24H28O7	35.6	-2.35081	80.5512	100 - 26.5 - 4.82 - 0.657	http://nonlinear.com/redirect/outbound?p=hmdb&param=HMDB41522		442.194	2	4.94988
5.39_478.1908m/z	115775	Cys Met Arg Ser	M+H-H2O	C17H33N7O6S2	35.9	1.3465	81.3093	100 - 23.2 - 12.8 - 2.49 - 0.621			478.191	1	5.38942
5.39_478.1908m/z	115794	Cys Met Ser Arg	M+H-H2O	C17H33N7O6S2	35.9	1.3465	81.3093	100 - 23.2 - 12.8 - 2.49 - 0.621			478.191	1	5.38942
5.39_478.1908m/z	117295	Cys Arg Met Ser	M+H-H2O	C17H33N7O6S2	35.9	1.3465	81.3093	100 - 23.2 - 12.8 - 2.49 - 0.621			478.191	1	5.38942
5.39_478.1908m/z	117390	Cys Arg Ser Met	M+H-H2O	C17H33N7O6S2	35.9	1.3465	81.3093	100 - 23.2 - 12.8 - 2.49 - 0.621			478.191	1	5.38942
5.39_478.1908m/z	117694	Cys Ser Met Arg	M+H-H2O	C17H33N7O6S2	35.9	1.3465	81.3093	100 - 23.2 - 12.8 - 2.49 - 0.621			478.191	1	5.38942
5.39_478.1908m/z	117770	Cys Ser Arg Met	M+H-H2O	C17H33N7O6S2	35.9	1.3465	81.3093	100 - 23.2 - 12.8 - 2.49 - 0.621			478.191	1	5.38942
5.39_478.1908m/z	124533	Asp Pro Pro Gln	M+Na	C19H29N5O8	37.5	-0.178498	87.5462	100 - 23 - 4.18 - 0.555			478.191	1	5.38942
5.39_478.1908m/z	124535	Asp Pro Pro Ser	M+ACN+Na	C17H26N4O8	37.2	-0.196177	86.1504	100 - 20.5 - 3.63 - 0.458			478.191	1	5.38942
5.39_478.1908m/z	124552	Asp Pro Gln Pro	M+Na	C19H29N5O8	37.5	-0.178498	87.5462	100 - 23 - 4.18 - 0.555			478.191	1	5.38942
5.39_478.1908m/z	124592	Asp Pro Ser Pro	M+ACN+Na	C17H26N4O8	37.2	-0.196177	86.1504	100 - 20.5 - 3.63 - 0.458			478.191	1	5.38942
5.39_478.1908m/z	124932	Asp Gln Pro Pro	M+Na	C19H29N5O8	37.5	-0.178498	87.5462	100 - 23 - 4.18 - 0.555			478.191	1	5.38942
5.39_478.1908m/z	125732	Asp Ser Pro Pro	M+ACN+Na	C17H26N4O8	37.2	-0.196177	86.1504	100 - 20.5 - 3.63 - 0.458			478.191	1	5.38942
5.39_478.1908m/z	132132	Glu Asn Pro Pro	M+Na	C19H29N5O8	37.5	-0.178498	87.5462	100 - 23 - 4.18 - 0.555			478.191	1	5.38942
5.39_478.1908m/z	132512	Glu Pro Asn Pro	M+Na	C19H29N5O8	37.5	-0.178498	87.5462	100 - 23 - 4.18 - 0.555			478.191	1	5.38942
5.39_478.1908m/z	132531	Glu Pro Pro Asn	M+Na	C19H29N5O8	37.5	-0.178498	87.5462	100 - 23 - 4.18 - 0.555			478.191	1	5.38942
5.39_478.1908m/z	184174	Met Cys Arg Ser	M+H-H2O	C17H33N7O6S2	35.9	1.3465	81.3093	100 - 23.2 - 12.8 - 2.49 - 0.621			478.191	1	5.38942
5.39_478.1908m/z	184193	Met Cys Ser Arg	M+H-H2O	C17H33N7O6S2	35.9	1.3465	81.3093	100 - 23.2 - 12.8 - 2.49 - 0.621			478.191	1	5.38942
5.39_478.1908m/z	189114	Met Arg Cys Ser	M+H-H2O	C17H33N7O6S2	35.9	1.3465	81.3093	100 - 23.2 - 12.8 - 2.49 - 0.621			478.191	1	5.38942
5.39_478.1908m/z	189380	Met Arg Ser Cys	M+H-H2O	C17H33N7O6S2	35.9	1.3465	81.3093	100 - 23.2 - 12.8 - 2.49 - 0.621			478.191	1	5.38942
5.39_478.1908m/z	189513	Met Ser Cys Arg	M+H-H2O	C17H33N7O6S2	35.9	1.3465	81.3093	100 - 23.2 - 12.8 - 2.49 - 0.621			478.191	1	5.38942
5.39_478.1908m/z	189760	Met Ser Arg Cys	M+H-H2O	C17H33N7O6S2	35.9	1.3465	81.3093	100 - 23.2 - 12.8 - 2.49 - 0.621			478.191	1	5.38942
5.39_478.1908m/z	192931	Asn Glu Pro Pro	M+Na	C19H29N5O8	37.5	-0.178498	87.5462	100 - 23 - 4.18 - 0.555			478.191	1	5.38942
5.39_478.1908m/z	196351	Asn Pro Glu Pro	M+Na	C19H29N5O8	37.5	-0.178498	87.5462	100 - 23 - 4.18 - 0.555			478.191	1	5.38942
5.39_478.1908m/z	196522	Asn Pro Pro Glu	M+Na	C19H29N5O8	37.5	-0.178498	87.5462	100 - 23 - 4.18 - 0.555			478.191	1	5.38942
5.39_478.1908m/z	200532	Pro Asp Pro Gln	M+Na	C19H29N5O8	37.5	-0.178498	87.5462	100 - 23 - 4.18 - 0.555			478.191	1	5.38942
5.39_478.1908m/z	200534	Pro Asp Pro Ser	M+ACN+Na	C17H26N4O8	37.2	-0.196177	86.1504	100 - 20.5 - 3.63 - 0.458			478.191	1	5.38942
5.39_478.1908m/z	200551	Pro Asp Gln Pro	M+Na	C19H29N5O8	37.5	-0.178498	87.5462	100 - 23 - 4.18 - 0.555			478.191	1	5.38942
5.39_478.1908m/z	200591	Pro Asp Ser Pro	M+ACN+Na	C17H26N4O8	37.2	-0.196177	86.1504	100 - 20.5 - 3.63 - 0.458			478.191	1	5.38942
5.39_478.1908m/z	200911	Pro Glu Asn Pro	M+Na	C19H29N5O8	37.5	-0.178498	87.5462	100 - 23 - 4.18 - 0.555			478.191	1	5.38942
5.39_478.1908m/z	200930	Pro Glu Pro Asn	M+Na	C19H29N5O8	37.5	-0.178498	87.5462	100 - 23 - 4.18 - 0.555			478.191	1	5.38942
5.39_478.1908m/z	203951	Pro Asn Glu Pro	M+Na	C19H29N5O8	37.5	-0.178498	87.5462	100 - 23 - 4.18 - 0.555			478.191	1	5.38942
5.39_478.1908m/z	204122	Pro Asn Pro Glu	M+Na	C19H29N5O8	37.5	-0.178498	87.5462	100 - 23 - 4.18 - 0.555			478.191	1	5.38942
5.39_478.1908m/z	204332	Pro Pro Asp Gln	M+Na	C19H29N5O8	37.5	-0.178498	87.5462	100 - 23 - 4.18 - 0.555			478.191	1	5.38942
5.39_478.1908m/z	204334	Pro Pro Asp Ser	M+ACN+Na	C17H26N4O8	37.2	-0.196177	86.1504	100 - 20.5 - 3.63 - 0.458			478.191	1	5.38942
5.39_478.1908m/z	204350	Pro Pro Glu Asn	M+Na	C19H29N5O8	37.5	-0.178498	87.5462	100 - 23 - 4.18 - 0.555			478.191	1	5.38942
5.39_478.1908m/z	204502	Pro Pro Asn Glu	M+Na	C19H29N5O8	37.5	-0.178498	87.5462	100 - 23 - 4.18 - 0.555			478.191	1	5.38942
5.39_478.1908m/z	204541	Pro Pro Gln Asp	M+Na	C19H29N5O8	37.5	-0.178498	87.5462	100 - 23 - 4.18 - 0.555			478.191	1	5.38942
5.39_478.1908m/z	204581	Pro Pro Ser Asp	M+ACN+Na	C17H26N4O8	37.2	-0.196177	86.1504	100 - 20.5 - 3.63 - 0.458			478.191	1	5.38942
5.39_478.1908m/z	204731	Pro Gln Asp Pro	M+Na	C19H29N5O8	37.5	-0.178498	87.5462	100 - 23 - 4.18 - 0.555			478.191	1	5.38942
5.39_478.1908m/z	204921	Pro Gln Pro Asp	M+Na	C19H29N5O8	37.5	-0.178498	87.5462	100 - 23 - 4.18 - 0.555			478.191	1	5.38942
5.39_478.1908m/z	205531	Pro Ser Asp Pro	M+ACN+Na	C17H26N4O8	37.2	-0.196177	86.1504	100 - 20.5 - 3.63 - 0.458			478.191	1	5.38942
5.39_478.1908m/z	205721	Pro Ser Pro Asp	M+ACN+Na	C17H26N4O8	37.2	-0.196177	86.1504	100 - 20.5 - 3.63 - 0.458			478.191	1	5.38942
5.39_478.1908m/z	208531	Gln Asp Pro Pro	M+Na	C19H29N5O8	37.5	-0.178498	87.5462	100 - 23 - 4.18 - 0.555			478.191	1	5.38942
5.39_478.1908m/z	212331	Gln Pro Asp Pro	M+Na	C19H29N5O8	37.5	-0.178498	87.5462	100 - 23 - 4.18 - 0.555			478.191	1	5.38942
5.39_478.1908m/z	212521	Gln Pro Pro Asp	M+Na	C19H29N5O8	37.5	-0.178498	87.5462	100 - 23 - 4.18 - 0.555			478.191	1	5.38942
5.39_478.1908m/z	216094	Arg Cys Met Ser	M+H-H2O	C17H33N7O6S2	35.9	1.3465	81.3093	100 - 23.2 - 12.8 - 2.49 - 0.621			478.191	1	5.38942
5.39_478.1908m/z	216189	Arg Cys Ser Met	M+H-H2O	C17H33N7O6S2	35.9	1.3465	81.3093	100 - 23.2 - 12.8 - 2.49 - 0.621			478.191	1	5.38942
5.39_478.1908m/z	219514	Arg Met Cys Ser	M+H-H2O	C17H33N7O6S2	35.9	1.3465	81.3093	100 - 23.2 - 12.8 - 2.49 - 0.621			478.191	1	5.38942
5.39_478.1908m/z	219780	Arg Met Ser Cys	M+H-H2O	C17H33N7O6S2	35.9	1.3465	81.3093	100 - 23.2 - 12.8 - 2.49 - 0.621			478.191	1	5.38942
5.39_478.1908m/z	221509	Arg Ser Cys Met	M+H-H2O	C17H33N7O6S2	35.9	1.3465	81.3093	100 - 23.2 - 12.8 - 2.49 - 0.621			478.191	1	5.38942
5.39_478.1908m/z	221680	Arg Ser Met Cys	M+H-H2O	C17H33N7O6S2	35.9	1.3465	81.3093	100 - 23.2 - 12.8 - 2.49 - 0.621			478.191	1	5.38942
5.39_478.1908m/z	224093	Ser Cys Met Arg	M+H-H2O	C17H33N7O6S2	35.9	1.3465	81.3093	100 - 23.2 - 12.8 - 2.49 - 0.621			478.191	1	5.38942
5.39_478.1908m/z	224169	Ser Cys Arg Met	M+H-H2O	C17H33N7O6S2	35.9	1.3465	81.3093	100 - 23.2 - 12.8 - 2.49 - 0.621			478.191	1	5.38942
5.39_478.1908m/z	224531	Ser Asp Pro Pro	M+ACN+Na	C17H26N4O8	37.2	-0.196177	86.1504	100 - 20.5 - 3.63 - 0.458			478.191	1	5.38942
5.39_478.1908m/z	227513	Ser Met Cys Arg	M+H-H2O	C17H33N7O6S2	35.9	1.3465	81.3093	100 - 23.2 - 12.8 - 2.49 - 0.621			478.191	1	5.38942
5.39_478.1908m/z	227760	Ser Met Arg Cys	M+H-H2O	C17H33N7O6S2	35.9	1.3465	81.3093	100 - 23.2 - 12.8 - 2.49 - 0.621			478.191	1	5.38942
5.39_478.1908m/z	228331	Ser Pro Asp Pro	M+ACN+Na	C17H26N4O8	37.2	-0.196177	86.1504	100 - 20.5 - 3.63 - 0.458			478.191	1	5.38942
5.39_478.1908m/z	228521	Ser Pro Pro Asp	M+ACN+Na	C17H26N4O8	37.2	-0.196177	86.1504	100 - 20.5 - 3.63 - 0.458			478.191	1	5.38942
5.39_478.1908m/z	229109	Ser Arg Cys Met	M+H-H2O	C17H33N7O6S2	35.9	1.3465	81.3093	100 - 23.2 - 12.8 - 2.49 - 0.621			478.191	1	5.38942
5.39_478.1908m/z	229280	Ser Arg Met Cys	M+H-H2O	C17H33N7O6S2	35.9	1.3465	81.3093	100 - 23.2 - 12.8 - 2.49 - 0.621			478.191	1	5.38942
5.39_478.1908m/z	44144	Triacetin	2M+ACN+H	C9H14O6	35.1	-2.63557	78.4879	100 - 10.1 - 1.69 - 0.137			478.191	1	5.38942
5.39_478.1908m/z	87873	Lucuminamide	M+CH3OH+H	C19H27NO11	36.7	-2.58229	86.3598	100 - 21.6 - 4.49 - 0.634	http://nonlinear.com/redirect/outbound?p=hmdb&param=HMDB31697		478.191	1	5.38942
5.39_478.1908m/z	88794	trans-Zeatin-O-glucoside riboside	M+H-2H2O	C21H31N5O10	36.6	-4.84587	88.413	100 - 25.3 - 5.12 - 0.757	http://nonlinear.com/redirect/outbound?p=hmdb&param=HMDB32880		478.191	1	5.38942
5.39_478.1908m/z	91657	Validamycin B	M+H-2H2O	C20H35NO14	36.8	-2.23989	86.5228	100 - 22.9 - 5.39 - 0.834 - 0.119	http://nonlinear.com/redirect/outbound?p=hmdb&param=HMDB36593		478.191	1	5.38942
5.03_399.1730m/z	1320	Minoxidil-O-glucuronide	2M+3H2O+2H	C15H23N5O7	35.5	4.38357	82.7312	100 - 18.6 - 3.07 - 0.357			399.173	2	5.02863
5.03_399.1730m/z	16174	Glu His Thr	2M+3H2O+2H	C15H23N5O7	35.5	4.38357	82.7312	100 - 18.6 - 3.07 - 0.357			399.173	2	5.02863
5.03_399.1730m/z	16518	Thr His Glu	2M+3H2O+2H	C15H23N5O7	35.5	4.38357	82.7312	100 - 18.6 - 3.07 - 0.357			399.173	2	5.02863
5.03_399.1730m/z	16867	His Thr Glu	2M+3H2O+2H	C15H23N5O7	35.5	4.38357	82.7312	100 - 18.6 - 3.07 - 0.357			399.173	2	5.02863
5.03_399.1730m/z	17651	Glu Thr His	2M+3H2O+2H	C15H23N5O7	35.5	4.38357	82.7312	100 - 18.6 - 3.07 - 0.357			399.173	2	5.02863
5.03_399.1730m/z	19146	His Glu Thr	2M+3H2O+2H	C15H23N5O7	35.5	4.38357	82.7312	100 - 18.6 - 3.07 - 0.357			399.173	2	5.02863
5.03_399.1730m/z	22376	Thr Glu His	2M+3H2O+2H	C15H23N5O7	35.5	4.38357	82.7312	100 - 18.6 - 3.07 - 0.357			399.173	2	5.02863
5.03_274.1126m/z	121172	Asp Phe Phe Pro	M+H+Na	C27H32N4O7	32.7	3.21795	67.0469	100 - 31.3 - 6.18 - 0.912 - 0.109			274.113	2	5.02863
5.03_274.1126m/z	121230	Asp Phe Ile Met	M+H+Na	C24H36N4O7S	32.1	-3.21269	64.1246	100 - 28.9 - 9.99 - 2.05 - 0.348			274.113	2	5.02863
5.03_274.1126m/z	121270	Asp Phe Leu Met	M+H+Na	C24H36N4O7S	32.1	-3.21269	64.1246	100 - 28.9 - 9.99 - 2.05 - 0.348			274.113	2	5.02863
5.03_274.1126m/z	121287	Asp Phe Met Ile	M+H+Na	C24H36N4O7S	32.1	-3.21269	64.1246	100 - 28.9 - 9.99 - 2.05 - 0.348			274.113	2	5.02863
5.03_274.1126m/z	121289	Asp Phe Met Leu	M+H+Na	C24H36N4O7S	32.1	-3.21269	64.1246	100 - 28.9 - 9.99 - 2.05 - 0.348			274.113	2	5.02863
5.03_274.1126m/z	121324	Asp Phe Pro Phe	M+H+Na	C27H32N4O7	32.7	3.21795	67.0469	100 - 31.3 - 6.18 - 0.912 - 0.109			274.113	2	5.02863
5.03_274.1126m/z	122370	Asp Ile Phe Met	M+H+Na	C24H36N4O7S	32.1	-3.21269	64.1246	100 - 28.9 - 9.99 - 2.05 - 0.348			274.113	2	5.02863
5.03_274.1126m/z	122484	Asp Ile Met Phe	M+H+Na	C24H36N4O7S	32.1	-3.21269	64.1246	100 - 28.9 - 9.99 - 2.05 - 0.348			274.113	2	5.02863
5.03_274.1126m/z	123170	Asp Leu Phe Met	M+H+Na	C24H36N4O7S	32.1	-3.21269	64.1246	100 - 28.9 - 9.99 - 2.05 - 0.348			274.113	2	5.02863
5.03_274.1126m/z	123284	Asp Leu Met Phe	M+H+Na	C24H36N4O7S	32.1	-3.21269	64.1246	100 - 28.9 - 9.99 - 2.05 - 0.348			274.113	2	5.02863
5.03_274.1126m/z	123567	Asp Met Phe Ile	M+H+Na	C24H36N4O7S	32.1	-3.21269	64.1246	100 - 28.9 - 9.99 - 2.05 - 0.348			274.113	2	5.02863
5.03_274.1126m/z	123569	Asp Met Phe Leu	M+H+Na	C24H36N4O7S	32.1	-3.21269	64.1246	100 - 28.9 - 9.99 - 2.05 - 0.348			274.113	2	5.02863
5.03_274.1126m/z	123624	Asp Met Ile Phe	M+H+Na	C24H36N4O7S	32.1	-3.21269	64.1246	100 - 28.9 - 9.99 - 2.05 - 0.348			274.113	2	5.02863
5.03_274.1126m/z	123664	Asp Met Leu Phe	M+H+Na	C24H36N4O7S	32.1	-3.21269	64.1246	100 - 28.9 - 9.99 - 2.05 - 0.348			274.113	2	5.02863
5.03_274.1126m/z	124364	Asp Pro Phe Phe	M+H+Na	C27H32N4O7	32.7	3.21795	67.0469	100 - 31.3 - 6.18 - 0.912 - 0.109			274.113	2	5.02863
5.03_274.1126m/z	129297	Glu Phe Met Val	M+H+Na	C24H36N4O7S	32.1	-3.21269	64.1246	100 - 28.9 - 9.99 - 2.05 - 0.348			274.113	2	5.02863
5.03_274.1126m/z	129430	Glu Phe Val Met	M+H+Na	C24H36N4O7S	32.1	-3.21269	64.1246	100 - 28.9 - 9.99 - 2.05 - 0.348			274.113	2	5.02863
5.03_274.1126m/z	131577	Glu Met Phe Val	M+H+Na	C24H36N4O7S	32.1	-3.21269	64.1246	100 - 28.9 - 9.99 - 2.05 - 0.348			274.113	2	5.02863
5.03_274.1126m/z	131824	Glu Met Val Phe	M+H+Na	C24H36N4O7S	32.1	-3.21269	64.1246	100 - 28.9 - 9.99 - 2.05 - 0.348			274.113	2	5.02863
5.03_274.1126m/z	134370	Glu Val Phe Met	M+H+Na	C24H36N4O7S	32.1	-3.21269	64.1246	100 - 28.9 - 9.99 - 2.05 - 0.348			274.113	2	5.02863
5.03_274.1126m/z	134484	Glu Val Met Phe	M+H+Na	C24H36N4O7S	32.1	-3.21269	64.1246	100 - 28.9 - 9.99 - 2.05 - 0.348			274.113	2	5.02863
5.03_274.1126m/z	136372	Phe Asp Phe Pro	M+H+Na	C27H32N4O7	32.7	3.21795	67.0469	100 - 31.3 - 6.18 - 0.912 - 0.109			274.113	2	5.02863
5.03_274.1126m/z	136430	Phe Asp Ile Met	M+H+Na	C24H36N4O7S	32.1	-3.21269	64.1246	100 - 28.9 - 9.99 - 2.05 - 0.348			274.113	2	5.02863
5.03_274.1126m/z	136470	Phe Asp Leu Met	M+H+Na	C24H36N4O7S	32.1	-3.21269	64.1246	100 - 28.9 - 9.99 - 2.05 - 0.348			274.113	2	5.02863
5.03_274.1126m/z	136487	Phe Asp Met Ile	M+H+Na	C24H36N4O7S	32.1	-3.21269	64.1246	100 - 28.9 - 9.99 - 2.05 - 0.348			274.113	2	5.02863
5.03_274.1126m/z	136489	Phe Asp Met Leu	M+H+Na	C24H36N4O7S	32.1	-3.21269	64.1246	100 - 28.9 - 9.99 - 2.05 - 0.348			274.113	2	5.02863
5.03_274.1126m/z	136524	Phe Asp Pro Phe	M+H+Na	C27H32N4O7	32.7	3.21795	67.0469	100 - 31.3 - 6.18 - 0.912 - 0.109			274.113	2	5.02863
5.03_274.1126m/z	136897	Phe Glu Met Val	M+H+Na	C24H36N4O7S	32.1	-3.21269	64.1246	100 - 28.9 - 9.99 - 2.05 - 0.348			274.113	2	5.02863
5.03_274.1126m/z	137030	Phe Glu Val Met	M+H+Na	C24H36N4O7S	32.1	-3.21269	64.1246	100 - 28.9 - 9.99 - 2.05 - 0.348			274.113	2	5.02863
5.03_274.1126m/z	137132	Phe Phe Asp Pro	M+H+Na	C27H32N4O7	32.7	3.21795	67.0469	100 - 31.3 - 6.18 - 0.912 - 0.109			274.113	2	5.02863
5.03_274.1126m/z	137322	Phe Phe Pro Asp	M+H+Na	C27H32N4O7	32.7	3.21795	67.0469	100 - 31.3 - 6.18 - 0.912 - 0.109			274.113	2	5.02863
5.03_274.1126m/z	138329	Phe Ile Asp Met	M+H+Na	C24H36N4O7S	32.1	-3.21269	64.1246	100 - 28.9 - 9.99 - 2.05 - 0.348			274.113	2	5.02863
5.03_274.1126m/z	138481	Phe Ile Met Asp	M+H+Na	C24H36N4O7S	32.1	-3.21269	64.1246	100 - 28.9 - 9.99 - 2.05 - 0.348			274.113	2	5.02863
5.03_274.1126m/z	139129	Phe Leu Asp Met	M+H+Na	C24H36N4O7S	32.1	-3.21269	64.1246	100 - 28.9 - 9.99 - 2.05 - 0.348			274.113	2	5.02863
5.03_274.1126m/z	139281	Phe Leu Met Asp	M+H+Na	C24H36N4O7S	32.1	-3.21269	64.1246	100 - 28.9 - 9.99 - 2.05 - 0.348			274.113	2	5.02863
5.03_274.1126m/z	139526	Phe Met Asp Ile	M+H+Na	C24H36N4O7S	32.1	-3.21269	64.1246	100 - 28.9 - 9.99 - 2.05 - 0.348			274.113	2	5.02863
5.03_274.1126m/z	139528	Phe Met Asp Leu	M+H+Na	C24H36N4O7S	32.1	-3.21269	64.1246	100 - 28.9 - 9.99 - 2.05 - 0.348			274.113	2	5.02863
5.03_274.1126m/z	139556	Phe Met Glu Val	M+H+Na	C24H36N4O7S	32.1	-3.21269	64.1246	100 - 28.9 - 9.99 - 2.05 - 0.348			274.113	2	5.02863
5.03_274.1126m/z	139621	Phe Met Ile Asp	M+H+Na	C24H36N4O7S	32.1	-3.21269	64.1246	100 - 28.9 - 9.99 - 2.05 - 0.348			274.113	2	5.02863
5.03_274.1126m/z	139661	Phe Met Leu Asp	M+H+Na	C24H36N4O7S	32.1	-3.21269	64.1246	100 - 28.9 - 9.99 - 2.05 - 0.348			274.113	2	5.02863
5.03_274.1126m/z	139822	Phe Met Val Glu	M+H+Na	C24H36N4O7S	32.1	-3.21269	64.1246	100 - 28.9 - 9.99 - 2.05 - 0.348			274.113	2	5.02863
5.03_274.1126m/z	140323	Phe Pro Asp Phe	M+H+Na	C27H32N4O7	32.7	3.21795	67.0469	100 - 31.3 - 6.18 - 0.912 - 0.109			274.113	2	5.02863
5.03_274.1126m/z	140361	Phe Pro Phe Asp	M+H+Na	C27H32N4O7	32.7	3.21795	67.0469	100 - 31.3 - 6.18 - 0.912 - 0.109			274.113	2	5.02863
5.03_274.1126m/z	142349	Phe Val Glu Met	M+H+Na	C24H36N4O7S	32.1	-3.21269	64.1246	100 - 28.9 - 9.99 - 2.05 - 0.348			274.113	2	5.02863
5.03_274.1126m/z	142482	Phe Val Met Glu	M+H+Na	C24H36N4O7S	32.1	-3.21269	64.1246	100 - 28.9 - 9.99 - 2.05 - 0.348			274.113	2	5.02863
5.03_274.1126m/z	160369	Ile Asp Phe Met	M+H+Na	C24H36N4O7S	32.1	-3.21269	64.1246	100 - 28.9 - 9.99 - 2.05 - 0.348			274.113	2	5.02863
5.03_274.1126m/z	160483	Ile Asp Met Phe	M+H+Na	C24H36N4O7S	32.1	-3.21269	64.1246	100 - 28.9 - 9.99 - 2.05 - 0.348			274.113	2	5.02863
5.03_274.1126m/z	161129	Ile Phe Asp Met	M+H+Na	C24H36N4O7S	32.1	-3.21269	64.1246	100 - 28.9 - 9.99 - 2.05 - 0.348			274.113	2	5.02863
5.03_274.1126m/z	161281	Ile Phe Met Asp	M+H+Na	C24H36N4O7S	32.1	-3.21269	64.1246	100 - 28.9 - 9.99 - 2.05 - 0.348			274.113	2	5.02863
5.03_274.1126m/z	163523	Ile Met Asp Phe	M+H+Na	C24H36N4O7S	32.1	-3.21269	64.1246	100 - 28.9 - 9.99 - 2.05 - 0.348			274.113	2	5.02863
5.03_274.1126m/z	163561	Ile Met Phe Asp	M+H+Na	C24H36N4O7S	32.1	-3.21269	64.1246	100 - 28.9 - 9.99 - 2.05 - 0.348			274.113	2	5.02863
5.03_274.1126m/z	176369	Leu Asp Phe Met	M+H+Na	C24H36N4O7S	32.1	-3.21269	64.1246	100 - 28.9 - 9.99 - 2.05 - 0.348			274.113	2	5.02863
5.03_274.1126m/z	176483	Leu Asp Met Phe	M+H+Na	C24H36N4O7S	32.1	-3.21269	64.1246	100 - 28.9 - 9.99 - 2.05 - 0.348			274.113	2	5.02863
5.03_274.1126m/z	177129	Leu Phe Asp Met	M+H+Na	C24H36N4O7S	32.1	-3.21269	64.1246	100 - 28.9 - 9.99 - 2.05 - 0.348			274.113	2	5.02863
5.03_274.1126m/z	177281	Leu Phe Met Asp	M+H+Na	C24H36N4O7S	32.1	-3.21269	64.1246	100 - 28.9 - 9.99 - 2.05 - 0.348			274.113	2	5.02863
5.03_274.1126m/z	179523	Leu Met Asp Phe	M+H+Na	C24H36N4O7S	32.1	-3.21269	64.1246	100 - 28.9 - 9.99 - 2.05 - 0.348			274.113	2	5.02863
5.03_274.1126m/z	179561	Leu Met Phe Asp	M+H+Na	C24H36N4O7S	32.1	-3.21269	64.1246	100 - 28.9 - 9.99 - 2.05 - 0.348			274.113	2	5.02863
5.03_274.1126m/z	184366	Met Asp Phe Ile	M+H+Na	C24H36N4O7S	32.1	-3.21269	64.1246	100 - 28.9 - 9.99 - 2.05 - 0.348			274.113	2	5.02863
5.03_274.1126m/z	184368	Met Asp Phe Leu	M+H+Na	C24H36N4O7S	32.1	-3.21269	64.1246	100 - 28.9 - 9.99 - 2.05 - 0.348			274.113	2	5.02863
5.03_274.1126m/z	184423	Met Asp Ile Phe	M+H+Na	C24H36N4O7S	32.1	-3.21269	64.1246	100 - 28.9 - 9.99 - 2.05 - 0.348			274.113	2	5.02863
5.03_274.1126m/z	184463	Met Asp Leu Phe	M+H+Na	C24H36N4O7S	32.1	-3.21269	64.1246	100 - 28.9 - 9.99 - 2.05 - 0.348			274.113	2	5.02863
5.03_274.1126m/z	184776	Met Glu Phe Val	M+H+Na	C24H36N4O7S	32.1	-3.21269	64.1246	100 - 28.9 - 9.99 - 2.05 - 0.348			274.113	2	5.02863
5.03_274.1126m/z	185023	Met Glu Val Phe	M+H+Na	C24H36N4O7S	32.1	-3.21269	64.1246	100 - 28.9 - 9.99 - 2.05 - 0.348			274.113	2	5.02863
5.03_274.1126m/z	185126	Met Phe Asp Ile	M+H+Na	C24H36N4O7S	32.1	-3.21269	64.1246	100 - 28.9 - 9.99 - 2.05 - 0.348			274.113	2	5.02863
5.03_274.1126m/z	185128	Met Phe Asp Leu	M+H+Na	C24H36N4O7S	32.1	-3.21269	64.1246	100 - 28.9 - 9.99 - 2.05 - 0.348			274.113	2	5.02863
5.03_274.1126m/z	185156	Met Phe Glu Val	M+H+Na	C24H36N4O7S	32.1	-3.21269	64.1246	100 - 28.9 - 9.99 - 2.05 - 0.348			274.113	2	5.02863
5.03_274.1126m/z	185221	Met Phe Ile Asp	M+H+Na	C24H36N4O7S	32.1	-3.21269	64.1246	100 - 28.9 - 9.99 - 2.05 - 0.348			274.113	2	5.02863
5.03_274.1126m/z	185261	Met Phe Leu Asp	M+H+Na	C24H36N4O7S	32.1	-3.21269	64.1246	100 - 28.9 - 9.99 - 2.05 - 0.348			274.113	2	5.02863
5.03_274.1126m/z	185422	Met Phe Val Glu	M+H+Na	C24H36N4O7S	32.1	-3.21269	64.1246	100 - 28.9 - 9.99 - 2.05 - 0.348			274.113	2	5.02863
5.03_274.1126m/z	186323	Met Ile Asp Phe	M+H+Na	C24H36N4O7S	32.1	-3.21269	64.1246	100 - 28.9 - 9.99 - 2.05 - 0.348			274.113	2	5.02863
5.03_274.1126m/z	186361	Met Ile Phe Asp	M+H+Na	C24H36N4O7S	32.1	-3.21269	64.1246	100 - 28.9 - 9.99 - 2.05 - 0.348			274.113	2	5.02863
5.03_274.1126m/z	187123	Met Leu Asp Phe	M+H+Na	C24H36N4O7S	32.1	-3.21269	64.1246	100 - 28.9 - 9.99 - 2.05 - 0.348			274.113	2	5.02863
5.03_274.1126m/z	187161	Met Leu Phe Asp	M+H+Na	C24H36N4O7S	32.1	-3.21269	64.1246	100 - 28.9 - 9.99 - 2.05 - 0.348			274.113	2	5.02863
5.03_274.1126m/z	190343	Met Val Glu Phe	M+H+Na	C24H36N4O7S	32.1	-3.21269	64.1246	100 - 28.9 - 9.99 - 2.05 - 0.348			274.113	2	5.02863
5.03_274.1126m/z	190362	Met Val Phe Glu	M+H+Na	C24H36N4O7S	32.1	-3.21269	64.1246	100 - 28.9 - 9.99 - 2.05 - 0.348			274.113	2	5.02863
5.03_274.1126m/z	200363	Pro Asp Phe Phe	M+H+Na	C27H32N4O7	32.7	3.21795	67.0469	100 - 31.3 - 6.18 - 0.912 - 0.109			274.113	2	5.02863
5.03_274.1126m/z	201123	Pro Phe Asp Phe	M+H+Na	C27H32N4O7	32.7	3.21795	67.0469	100 - 31.3 - 6.18 - 0.912 - 0.109			274.113	2	5.02863
5.03_274.1126m/z	201161	Pro Phe Phe Asp	M+H+Na	C27H32N4O7	32.7	3.21795	67.0469	100 - 31.3 - 6.18 - 0.912 - 0.109			274.113	2	5.02863
5.03_274.1126m/z	240769	Val Glu Phe Met	M+H+Na	C24H36N4O7S	32.1	-3.21269	64.1246	100 - 28.9 - 9.99 - 2.05 - 0.348			274.113	2	5.02863
5.03_274.1126m/z	240883	Val Glu Met Phe	M+H+Na	C24H36N4O7S	32.1	-3.21269	64.1246	100 - 28.9 - 9.99 - 2.05 - 0.348			274.113	2	5.02863
5.03_274.1126m/z	241149	Val Phe Glu Met	M+H+Na	C24H36N4O7S	32.1	-3.21269	64.1246	100 - 28.9 - 9.99 - 2.05 - 0.348			274.113	2	5.02863
5.03_274.1126m/z	241282	Val Phe Met Glu	M+H+Na	C24H36N4O7S	32.1	-3.21269	64.1246	100 - 28.9 - 9.99 - 2.05 - 0.348			274.113	2	5.02863
5.03_274.1126m/z	243543	Val Met Glu Phe	M+H+Na	C24H36N4O7S	32.1	-3.21269	64.1246	100 - 28.9 - 9.99 - 2.05 - 0.348			274.113	2	5.02863
5.03_274.1126m/z	243562	Val Met Phe Glu	M+H+Na	C24H36N4O7S	32.1	-3.21269	64.1246	100 - 28.9 - 9.99 - 2.05 - 0.348			274.113	2	5.02863
5.03_274.1126m/z	62010	L-alpha-glutamyl-L-hydroxyproline	2M+3H2O+2H	C10H16N2O6	31.5	0.943765	58.7123	100 - 12 - 1.89 - 0.169	http://nonlinear.com/redirect/outbound?p=hmdb&param=HMDB11161		274.113	2	5.02863
5.03_274.1126m/z	86246	Oxypinnatanine	2M+3H2O+2H	C10H16N2O6	31.5	0.943765	58.7123	100 - 12 - 1.89 - 0.169	http://nonlinear.com/redirect/outbound?p=hmdb&param=HMDB29403		274.113	2	5.02863
5.75_463.1892m/z	104417	Ala Asp His Val	M+Na	C18H28N6O7	38.6	-4.49884	98.3988	100 - 22.2 - 3.8 - 0.48			463.189	1	5.7502
5.75_463.1892m/z	104626	Ala Asp Val His	M+Na	C18H28N6O7	38.6	-4.49884	98.3988	100 - 22.2 - 3.8 - 0.48			463.189	1	5.7502
5.75_463.1892m/z	105937	Ala His Asp Val	M+Na	C18H28N6O7	38.6	-4.49884	98.3988	100 - 22.2 - 3.8 - 0.48			463.189	1	5.7502
5.75_463.1892m/z	106222	Ala His Val Asp	M+Na	C18H28N6O7	38.6	-4.49884	98.3988	100 - 22.2 - 3.8 - 0.48			463.189	1	5.7502
5.75_463.1892m/z	106915	Ala Lys Asn Ser	M+2Na-H	C16H30N6O7	39.3	1.0169	97.7635	100 - 20.1 - 3.36 - 0.405			463.189	1	5.7502
5.75_463.1892m/z	106991	Ala Lys Ser Asn	M+2Na-H	C16H30N6O7	39.3	1.0169	97.7635	100 - 20.1 - 3.36 - 0.405			463.189	1	5.7502
5.75_463.1892m/z	108055	Ala Asn Lys Ser	M+2Na-H	C16H30N6O7	39.3	1.0169	97.7635	100 - 20.1 - 3.36 - 0.405			463.189	1	5.7502
5.75_463.1892m/z	108188	Ala Asn Ser Lys	M+2Na-H	C16H30N6O7	39.3	1.0169	97.7635	100 - 20.1 - 3.36 - 0.405			463.189	1	5.7502
5.75_463.1892m/z	109651	Ala Ser Lys Asn	M+2Na-H	C16H30N6O7	39.3	1.0169	97.7635	100 - 20.1 - 3.36 - 0.405			463.189	1	5.7502
5.75_463.1892m/z	109708	Ala Ser Asn Lys	M+2Na-H	C16H30N6O7	39.3	1.0169	97.7635	100 - 20.1 - 3.36 - 0.405			463.189	1	5.7502
5.75_463.1892m/z	110326	Ala Val Asp His	M+Na	C18H28N6O7	38.6	-4.49884	98.3988	100 - 22.2 - 3.8 - 0.48			463.189	1	5.7502
5.75_463.1892m/z	110402	Ala Val His Asp	M+Na	C18H28N6O7	38.6	-4.49884	98.3988	100 - 22.2 - 3.8 - 0.48			463.189	1	5.7502
5.75_463.1892m/z	119617	Asp Ala His Val	M+Na	C18H28N6O7	38.6	-4.49884	98.3988	100 - 22.2 - 3.8 - 0.48			463.189	1	5.7502
5.75_463.1892m/z	119826	Asp Ala Val His	M+Na	C18H28N6O7	38.6	-4.49884	98.3988	100 - 22.2 - 3.8 - 0.48			463.189	1	5.7502
5.75_463.1892m/z	121607	Asp Gly His Ile	M+Na	C18H28N6O7	38.6	-4.49884	98.3988	100 - 22.2 - 3.8 - 0.48			463.189	1	5.7502
5.75_463.1892m/z	121609	Asp Gly His Leu	M+Na	C18H28N6O7	38.6	-4.49884	98.3988	100 - 22.2 - 3.8 - 0.48			463.189	1	5.7502
5.75_463.1892m/z	121626	Asp Gly Ile His	M+Na	C18H28N6O7	38.6	-4.49884	98.3988	100 - 22.2 - 3.8 - 0.48			463.189	1	5.7502
5.75_463.1892m/z	121666	Asp Gly Leu His	M+Na	C18H28N6O7	38.6	-4.49884	98.3988	100 - 22.2 - 3.8 - 0.48			463.189	1	5.7502
5.75_463.1892m/z	121897	Asp His Ala Val	M+Na	C18H28N6O7	38.6	-4.49884	98.3988	100 - 22.2 - 3.8 - 0.48			463.189	1	5.7502
5.75_463.1892m/z	121987	Asp His Gly Ile	M+Na	C18H28N6O7	38.6	-4.49884	98.3988	100 - 22.2 - 3.8 - 0.48			463.189	1	5.7502
5.75_463.1892m/z	121989	Asp His Gly Leu	M+Na	C18H28N6O7	38.6	-4.49884	98.3988	100 - 22.2 - 3.8 - 0.48			463.189	1	5.7502
5.75_463.1892m/z	122025	Asp His Ile Gly	M+Na	C18H28N6O7	38.6	-4.49884	98.3988	100 - 22.2 - 3.8 - 0.48			463.189	1	5.7502
5.75_463.1892m/z	122065	Asp His Leu Gly	M+Na	C18H28N6O7	38.6	-4.49884	98.3988	100 - 22.2 - 3.8 - 0.48			463.189	1	5.7502
5.75_463.1892m/z	122220	Asp His Val Ala	M+Na	C18H28N6O7	38.6	-4.49884	98.3988	100 - 22.2 - 3.8 - 0.48			463.189	1	5.7502
5.75_463.1892m/z	122386	Asp Ile Gly His	M+Na	C18H28N6O7	38.6	-4.49884	98.3988	100 - 22.2 - 3.8 - 0.48			463.189	1	5.7502
5.75_463.1892m/z	122405	Asp Ile His Gly	M+Na	C18H28N6O7	38.6	-4.49884	98.3988	100 - 22.2 - 3.8 - 0.48			463.189	1	5.7502
5.75_463.1892m/z	123186	Asp Leu Gly His	M+Na	C18H28N6O7	38.6	-4.49884	98.3988	100 - 22.2 - 3.8 - 0.48			463.189	1	5.7502
5.75_463.1892m/z	123205	Asp Leu His Gly	M+Na	C18H28N6O7	38.6	-4.49884	98.3988	100 - 22.2 - 3.8 - 0.48			463.189	1	5.7502
5.75_463.1892m/z	126286	Asp Val Ala His	M+Na	C18H28N6O7	38.6	-4.49884	98.3988	100 - 22.2 - 3.8 - 0.48			463.189	1	5.7502
5.75_463.1892m/z	126400	Asp Val His Ala	M+Na	C18H28N6O7	38.6	-4.49884	98.3988	100 - 22.2 - 3.8 - 0.48			463.189	1	5.7502
5.75_463.1892m/z	129617	Glu Gly His Val	M+Na	C18H28N6O7	38.6	-4.49884	98.3988	100 - 22.2 - 3.8 - 0.48			463.189	1	5.7502
5.75_463.1892m/z	129826	Glu Gly Val His	M+Na	C18H28N6O7	38.6	-4.49884	98.3988	100 - 22.2 - 3.8 - 0.48			463.189	1	5.7502
5.75_463.1892m/z	129997	Glu His Gly Val	M+Na	C18H28N6O7	38.6	-4.49884	98.3988	100 - 22.2 - 3.8 - 0.48			463.189	1	5.7502
5.75_463.1892m/z	130225	Glu His Val Gly	M+Na	C18H28N6O7	38.6	-4.49884	98.3988	100 - 22.2 - 3.8 - 0.48			463.189	1	5.7502
5.75_463.1892m/z	134386	Glu Val Gly His	M+Na	C18H28N6O7	38.6	-4.49884	98.3988	100 - 22.2 - 3.8 - 0.48			463.189	1	5.7502
5.75_463.1892m/z	134405	Glu Val His Gly	M+Na	C18H28N6O7	38.6	-4.49884	98.3988	100 - 22.2 - 3.8 - 0.48			463.189	1	5.7502
5.75_463.1892m/z	144406	Gly Asp His Ile	M+Na	C18H28N6O7	38.6	-4.49884	98.3988	100 - 22.2 - 3.8 - 0.48			463.189	1	5.7502
5.75_463.1892m/z	144408	Gly Asp His Leu	M+Na	C18H28N6O7	38.6	-4.49884	98.3988	100 - 22.2 - 3.8 - 0.48			463.189	1	5.7502
5.75_463.1892m/z	144425	Gly Asp Ile His	M+Na	C18H28N6O7	38.6	-4.49884	98.3988	100 - 22.2 - 3.8 - 0.48			463.189	1	5.7502
5.75_463.1892m/z	144465	Gly Asp Leu His	M+Na	C18H28N6O7	38.6	-4.49884	98.3988	100 - 22.2 - 3.8 - 0.48			463.189	1	5.7502
5.75_463.1892m/z	144816	Gly Glu His Val	M+Na	C18H28N6O7	38.6	-4.49884	98.3988	100 - 22.2 - 3.8 - 0.48			463.189	1	5.7502
5.75_463.1892m/z	145025	Gly Glu Val His	M+Na	C18H28N6O7	38.6	-4.49884	98.3988	100 - 22.2 - 3.8 - 0.48			463.189	1	5.7502
5.75_463.1892m/z	145926	Gly His Asp Ile	M+Na	C18H28N6O7	38.6	-4.49884	98.3988	100 - 22.2 - 3.8 - 0.48			463.189	1	5.7502
5.75_463.1892m/z	145928	Gly His Asp Leu	M+Na	C18H28N6O7	38.6	-4.49884	98.3988	100 - 22.2 - 3.8 - 0.48			463.189	1	5.7502
5.75_463.1892m/z	145956	Gly His Glu Val	M+Na	C18H28N6O7	38.6	-4.49884	98.3988	100 - 22.2 - 3.8 - 0.48			463.189	1	5.7502
5.75_463.1892m/z	146009	Gly His His Met	M+H-H2O	C19H28N8O5S	37.4	4.45398	92.1683	100 - 24.8 - 8.5 - 1.56 - 0.239			463.189	1	5.7502
5.75_463.1892m/z	146021	Gly His Ile Asp	M+Na	C18H28N6O7	38.6	-4.49884	98.3988	100 - 22.2 - 3.8 - 0.48			463.189	1	5.7502
5.75_463.1892m/z	146061	Gly His Leu Asp	M+Na	C18H28N6O7	38.6	-4.49884	98.3988	100 - 22.2 - 3.8 - 0.48			463.189	1	5.7502
5.75_463.1892m/z	146085	Gly His Met His	M+H-H2O	C19H28N8O5S	37.4	4.45398	92.1683	100 - 24.8 - 8.5 - 1.56 - 0.239			463.189	1	5.7502
5.75_463.1892m/z	146222	Gly His Val Glu	M+Na	C18H28N6O7	38.6	-4.49884	98.3988	100 - 22.2 - 3.8 - 0.48			463.189	1	5.7502
5.75_463.1892m/z	146325	Gly Ile Asp His	M+Na	C18H28N6O7	38.6	-4.49884	98.3988	100 - 22.2 - 3.8 - 0.48			463.189	1	5.7502
5.75_463.1892m/z	146401	Gly Ile His Asp	M+Na	C18H28N6O7	38.6	-4.49884	98.3988	100 - 22.2 - 3.8 - 0.48			463.189	1	5.7502
5.75_463.1892m/z	146915	Gly Lys Asn Thr	M+2Na-H	C16H30N6O7	39.3	1.0169	97.7635	100 - 20.1 - 3.36 - 0.405			463.189	1	5.7502
5.75_463.1892m/z	146954	Gly Lys Gln Ser	M+2Na-H	C16H30N6O7	39.3	1.0169	97.7635	100 - 20.1 - 3.36 - 0.405			463.189	1	5.7502
5.75_463.1892m/z	146992	Gly Lys Ser Gln	M+2Na-H	C16H30N6O7	39.3	1.0169	97.7635	100 - 20.1 - 3.36 - 0.405			463.189	1	5.7502
5.75_463.1892m/z	147010	Gly Lys Thr Asn	M+2Na-H	C16H30N6O7	39.3	1.0169	97.7635	100 - 20.1 - 3.36 - 0.405			463.189	1	5.7502
5.75_463.1892m/z	147125	Gly Leu Asp His	M+Na	C18H28N6O7	38.6	-4.49884	98.3988	100 - 22.2 - 3.8 - 0.48			463.189	1	5.7502
5.75_463.1892m/z	147201	Gly Leu His Asp	M+Na	C18H28N6O7	38.6	-4.49884	98.3988	100 - 22.2 - 3.8 - 0.48			463.189	1	5.7502
5.75_463.1892m/z	147605	Gly Met His His	M+H-H2O	C19H28N8O5S	37.4	4.45398	92.1683	100 - 24.8 - 8.5 - 1.56 - 0.239			463.189	1	5.7502
5.75_463.1892m/z	148055	Gly Asn Lys Thr	M+2Na-H	C16H30N6O7	39.3	1.0169	97.7635	100 - 20.1 - 3.36 - 0.405			463.189	1	5.7502
5.75_463.1892m/z	148207	Gly Asn Thr Lys	M+2Na-H	C16H30N6O7	39.3	1.0169	97.7635	100 - 20.1 - 3.36 - 0.405			463.189	1	5.7502
5.75_463.1892m/z	148854	Gly Gln Lys Ser	M+2Na-H	C16H30N6O7	39.3	1.0169	97.7635	100 - 20.1 - 3.36 - 0.405			463.189	1	5.7502
5.75_463.1892m/z	148987	Gly Gln Ser Lys	M+2Na-H	C16H30N6O7	39.3	1.0169	97.7635	100 - 20.1 - 3.36 - 0.405			463.189	1	5.7502
5.75_463.1892m/z	149652	Gly Ser Lys Gln	M+2Na-H	C16H30N6O7	39.3	1.0169	97.7635	100 - 20.1 - 3.36 - 0.405			463.189	1	5.7502
5.75_463.1892m/z	149747	Gly Ser Gln Lys	M+2Na-H	C16H30N6O7	39.3	1.0169	97.7635	100 - 20.1 - 3.36 - 0.405			463.189	1	5.7502
5.75_463.1892m/z	150050	Gly Thr Lys Asn	M+2Na-H	C16H30N6O7	39.3	1.0169	97.7635	100 - 20.1 - 3.36 - 0.405			463.189	1	5.7502
5.75_463.1892m/z	150107	Gly Thr Asn Lys	M+2Na-H	C16H30N6O7	39.3	1.0169	97.7635	100 - 20.1 - 3.36 - 0.405			463.189	1	5.7502
5.75_463.1892m/z	150345	Gly Val Glu His	M+Na	C18H28N6O7	38.6	-4.49884	98.3988	100 - 22.2 - 3.8 - 0.48			463.189	1	5.7502
5.75_463.1892m/z	150402	Gly Val His Glu	M+Na	C18H28N6O7	38.6	-4.49884	98.3988	100 - 22.2 - 3.8 - 0.48			463.189	1	5.7502
5.75_463.1892m/z	151536	His Ala Asp Val	M+Na	C18H28N6O7	38.6	-4.49884	98.3988	100 - 22.2 - 3.8 - 0.48			463.189	1	5.7502
5.75_463.1892m/z	151821	His Ala Val Asp	M+Na	C18H28N6O7	38.6	-4.49884	98.3988	100 - 22.2 - 3.8 - 0.48			463.189	1	5.7502
5.75_463.1892m/z	152296	His Asp Ala Val	M+Na	C18H28N6O7	38.6	-4.49884	98.3988	100 - 22.2 - 3.8 - 0.48			463.189	1	5.7502
5.75_463.1892m/z	152386	His Asp Gly Ile	M+Na	C18H28N6O7	38.6	-4.49884	98.3988	100 - 22.2 - 3.8 - 0.48			463.189	1	5.7502
5.75_463.1892m/z	152388	His Asp Gly Leu	M+Na	C18H28N6O7	38.6	-4.49884	98.3988	100 - 22.2 - 3.8 - 0.48			463.189	1	5.7502
5.75_463.1892m/z	152424	His Asp Ile Gly	M+Na	C18H28N6O7	38.6	-4.49884	98.3988	100 - 22.2 - 3.8 - 0.48			463.189	1	5.7502
5.75_463.1892m/z	152464	His Asp Leu Gly	M+Na	C18H28N6O7	38.6	-4.49884	98.3988	100 - 22.2 - 3.8 - 0.48			463.189	1	5.7502
5.75_463.1892m/z	152619	His Asp Val Ala	M+Na	C18H28N6O7	38.6	-4.49884	98.3988	100 - 22.2 - 3.8 - 0.48			463.189	1	5.7502
5.75_463.1892m/z	152796	His Glu Gly Val	M+Na	C18H28N6O7	38.6	-4.49884	98.3988	100 - 22.2 - 3.8 - 0.48			463.189	1	5.7502
5.75_463.1892m/z	153024	His Glu Val Gly	M+Na	C18H28N6O7	38.6	-4.49884	98.3988	100 - 22.2 - 3.8 - 0.48			463.189	1	5.7502
5.75_463.1892m/z	153526	His Gly Asp Ile	M+Na	C18H28N6O7	38.6	-4.49884	98.3988	100 - 22.2 - 3.8 - 0.48			463.189	1	5.7502
5.75_463.1892m/z	153528	His Gly Asp Leu	M+Na	C18H28N6O7	38.6	-4.49884	98.3988	100 - 22.2 - 3.8 - 0.48			463.189	1	5.7502
5.75_463.1892m/z	153556	His Gly Glu Val	M+Na	C18H28N6O7	38.6	-4.49884	98.3988	100 - 22.2 - 3.8 - 0.48			463.189	1	5.7502
5.75_463.1892m/z	153609	His Gly His Met	M+H-H2O	C19H28N8O5S	37.4	4.45398	92.1683	100 - 24.8 - 8.5 - 1.56 - 0.239			463.189	1	5.7502
5.75_463.1892m/z	153621	His Gly Ile Asp	M+Na	C18H28N6O7	38.6	-4.49884	98.3988	100 - 22.2 - 3.8 - 0.48			463.189	1	5.7502
5.75_463.1892m/z	153661	His Gly Leu Asp	M+Na	C18H28N6O7	38.6	-4.49884	98.3988	100 - 22.2 - 3.8 - 0.48			463.189	1	5.7502
5.75_463.1892m/z	153685	His Gly Met His	M+H-H2O	C19H28N8O5S	37.4	4.45398	92.1683	100 - 24.8 - 8.5 - 1.56 - 0.239			463.189	1	5.7502
5.75_463.1892m/z	153822	His Gly Val Glu	M+Na	C18H28N6O7	38.6	-4.49884	98.3988	100 - 22.2 - 3.8 - 0.48			463.189	1	5.7502
5.75_463.1892m/z	153989	His His Gly Met	M+H-H2O	C19H28N8O5S	37.4	4.45398	92.1683	100 - 24.8 - 8.5 - 1.56 - 0.239			463.189	1	5.7502
5.75_463.1892m/z	154084	His His Met Gly	M+H-H2O	C19H28N8O5S	37.4	4.45398	92.1683	100 - 24.8 - 8.5 - 1.56 - 0.239			463.189	1	5.7502
5.75_463.1892m/z	154324	His Ile Asp Gly	M+Na	C18H28N6O7	38.6	-4.49884	98.3988	100 - 22.2 - 3.8 - 0.48			463.189	1	5.7502
5.75_463.1892m/z	154381	His Ile Gly Asp	M+Na	C18H28N6O7	38.6	-4.49884	98.3988	100 - 22.2 - 3.8 - 0.48			463.189	1	5.7502
5.75_463.1892m/z	155124	His Leu Asp Gly	M+Na	C18H28N6O7	38.6	-4.49884	98.3988	100 - 22.2 - 3.8 - 0.48			463.189	1	5.7502
5.75_463.1892m/z	155181	His Leu Gly Asp	M+Na	C18H28N6O7	38.6	-4.49884	98.3988	100 - 22.2 - 3.8 - 0.48			463.189	1	5.7502
5.75_463.1892m/z	155585	His Met Gly His	M+H-H2O	C19H28N8O5S	37.4	4.45398	92.1683	100 - 24.8 - 8.5 - 1.56 - 0.239			463.189	1	5.7502
5.75_463.1892m/z	155604	His Met His Gly	M+H-H2O	C19H28N8O5S	37.4	4.45398	92.1683	100 - 24.8 - 8.5 - 1.56 - 0.239			463.189	1	5.7502
5.75_463.1892m/z	156595	His Pro Ser Thr	M+Na	C18H28N6O7	38.6	-4.49884	98.3988	100 - 22.2 - 3.8 - 0.48			463.189	1	5.7502
5.75_463.1892m/z	156614	His Pro Thr Ser	M+Na	C18H28N6O7	38.6	-4.49884	98.3988	100 - 22.2 - 3.8 - 0.48			463.189	1	5.7502
[truncated: 9,481 more rows]

## Sheet: unknowns HILIC
Compound	Neutral mass (Da)	m/z	Charge	Retention time (min)	CCS (angstrom^2)	Chromatographic peak width (min)	Anova (p)	q Value	Max Fold Change	Highest Mean	Lowest Mean	Isotope Distribution	Adducts
3.04_838.5339n	838.534	821.531	1	3.03918	276.347	0.49035	0.338867	0.521845	1.80449	Positive	Negative	100 - 28 - 1.04	M+H-H2O, M+H
5.44_703.5789m/z		703.579	1	5.44023	283.628	0.4116	0.850366	0.801886	1.32996	Negative	Positive	100 - 30.1 - 4.2
1.85_658.5810m/z		658.581	1	1.84993	276.642	0.1806	0.327069	0.515168	1.05857	Positive	Negative	100 - 17.3
1.85_661.5992n	661.599	644.596	1	1.84993	275.094	0.310167	0.858625	0.805821	1.11922	Positive	Negative	100 - 42.3	M+H-H2O, M+Na
5.08_564.2980n	564.298	628.314	1	5.07945	191.145	0.800317	0.295435	0.514583	1.61974	Positive	Negative	100 - 58.1 - 26 - 19.5 - 17.2 - 26.1 - 20.5 - 12 - 19.7 - 18.1 - 14.9	M+H, M+ACN+Na, 2M+3H2O+2H
4.95_602.8123m/z		602.812	2	4.94988	383.647	0.1804	0.881752	0.816577	1.29784	Positive	Negative	81.8 - 100 - 53.5 - 69.1
4.90_583.3153m/z		583.315	2	4.89907	375.827	0.309967	0.635785	0.697378	1.05139	Positive	Negative	100 - 57.9
5.08_572.7947m/z		572.795	1	5.07945	187.434	0.360783	0.094666	0.368407	1.45327	Positive	Negative	100 - 32.9
5.03_565.2665n	565.266	566.274	1	5.02863	183.256	0.721567	0.241392	0.479649	1.56864	Positive	Negative	100 - 80 - 48.3 - 47.7 - 34.8 - 32.6 - 21.6 - 21.2	M+H, 2M+3H2O+2H
4.90_553.7875m/z		553.787	1	4.89907	183.354	0.259217	0.656242	0.706312	1.16351	Negative	Positive	100 - 95.9 - 99.3 - 62.3
5.03_502.2100n	502.21	535.243	1	5.02863	177.657	0.980717	0.0647891	0.347761	1.43411	Positive	Negative	100 - 66.5 - 39.2 - 40.4	M+CH3OH+H, 2M+3H2O+2H
5.08_1038.5017n	1038.5	531.249	2	5.07945	353.837	1.03153	0.0928926	0.366101	1.38637	Positive	Negative	100 - 45.8 - 19.7	M+2H, M+H+Na, M+2Na
5.13_529.2536m/z		529.254	3	5.13027	528.496	0.800317	0.617762	0.688813	1.16927	Positive	Negative	100 - 3.84
4.90_527.7714m/z		527.771	2	4.89907	356.771	0.309967	0.288918	0.512805	1.14398	Negative	Positive	24.4 - 100 - 42.2
5.08_525.2477m/z		525.248	2	5.07945	350.954	0.851133	0.165264	0.424291	1.35142	Positive	Negative	100 - 37.1
5.13_524.2458m/z		524.246	3	5.13027	524.156	0.721567	0.535007	0.64042	1.28102	Positive	Negative	100 - 3.75 - 2.05
4.95_514.2433m/z		514.243	3	4.94988	524.246	0.851133	0.244095	0.481163	1.34692	Positive	Negative	100 - 6.84 - 4.82
4.90_513.7161m/z		513.716	1	4.89907	176.339	0.231217	0.0929672	0.366101	1.25891	Negative	Positive	100 - 51.9
4.95_1000.4753n	1000.48	512.236	2	4.94988	345.101	0.92995	0.114586	0.388262	1.29935	Positive	Negative	100 - 32.4 - 41	M+3H, M+H+Na, M+2Na+H
5.08_507.7305n	507.73	508.738	1	5.07945	174.862	0.851133	0.310308	0.514583	1.30703	Positive	Negative	100 - 85.8	M+H, M+CH3OH+H
5.08_508.2385m/z		508.239	3	5.07945	515.386	0.9299	0.655138	0.706224	1.17248	Positive	Negative	100 - 6.01 - 3.06
5.08_507.2296m/z		507.23	3	5.07945	515.395	0.980717	0.174383	0.430956	1.26032	Positive	Negative	100 - 4.2
5.03_1010.4523n	1010.45	506.233	2	5.02863	342.119	0.980717	0.130148	0.406522	1.5939	Positive	Negative	100 - 40.4	M+2H, M+H+Na, M+2Na
5.03_501.2370m/z		501.237	3	5.02863	510.917	0.851133	0.371101	0.545912	1.25915	Positive	Negative	100 - 6.24 - 4.13
5.08_500.2309m/z		500.231	3	5.07945	510.926	0.851133	0.129768	0.40631	1.26745	Positive	Negative	100 - 4.91
5.13_1450.6921n	1450.69	499.226	3	5.13027	510.936	0.9299	0.378124	0.549787	1.3018	Positive	Negative	100 - 9.39 - 4.02	M+3H, M+2Na+H
4.90_498.7660m/z		498.766	1	4.89907	179.468	0.541233	0.892231	0.820643	1.05313	Positive	Negative	100 - 90.8
5.03_1469.6703n	1469.67	498.225	3	5.02863	506.358	0.851133	0.18392	0.439024	1.38268	Positive	Negative	100 - 7.36 - 4.04	M+2H+Na, M+2Na+H
5.08_497.7246m/z		497.725	1	5.07945	174.963	0.43955	0.138388	0.409655	1.26883	Positive	Negative	81.2 - 100 - 62.7 - 30.5 - 47
5.08_497.2313m/z		497.231	3	5.07945	510.954	0.721567	0.111516	0.384689	1.31667	Positive	Negative	100 - 5.01 - 3.07
5.08_494.2291m/z		494.229	3	5.07945	506.396	0.851133	0.0789546	0.359607	1.37718	Positive	Negative	100 - 6.55 - 5.68
4.46_528.2530n	528.253	493.239	1	4.45947	213.717	0.8512	0.986773	0.84232	1.01494	Positive	Negative	100 - 56.5 - 39.4 - 5.36 - 3.21	M+H-2H2O, M+H, M+Na
5.08_493.2273m/z		493.227	3	5.07945	510.993	0.619933	0.55813	0.652842	1.19409	Positive	Negative	100 - 7.27 - 3.47
4.90_492.2258m/z		492.226	3	4.89907	511.002	0.9299	0.354236	0.532295	1.22095	Positive	Negative	100 - 6.55 - 4.84
5.13_491.2276m/z		491.228	3	5.13027	501.782	0.800317	0.623504	0.690955	1.14902	Positive	Negative	100 - 4.36
5.08_490.2255m/z		490.226	3	5.07945	506.434	0.851133	0.319346	0.514583	1.2548	Positive	Negative	100 - 7.27 - 5.81
4.90_488.2363n	488.236	489.244	1	4.89907	212.578	3.09973	0.0579826	0.33832	1.25468	Negative	Positive	63.5 - 100 - 77	M+H, M+2H
5.08_489.2262m/z		489.226	3	5.07945	506.444	1.03153	0.154749	0.422395	1.27423	Positive	Negative	100 - 6.45 - 5.83
5.13_487.2292m/z		487.229	3	5.13027	506.463	0.879133	0.205836	0.456896	1.21618	Positive	Negative	100 - 6.73 - 3.03
5.13_486.2273m/z		486.227	3	5.13027	506.473	0.670733	0.216234	0.462637	1.45548	Positive	Negative	100 - 8.26 - 4.41
4.95_485.7136m/z		485.714	1	4.94988	171.981	0.619933	0.0907658	0.365434	1.35213	Positive	Negative	65 - 75.5 - 100
5.03_485.2170m/z		485.217	3	5.02863	501.84	0.9299	0.0405267	0.317982	1.36368	Positive	Negative	100 - 6.58
5.13_483.2164m/z		483.216	2	5.13027	336.155	0.9299	0.375783	0.548339	1.18314	Positive	Negative	100 - 47.2 - 80.6 - 33.7
5.13_434.2476n	434.248	479.219	1	5.13027	170.467	0.800317	0.170048	0.428392	1.18171	Positive	Negative	83.7 - 95.5 - 100	M+H-H2O, M+2Na-H
5.08_478.2149m/z		478.215	3	5.07945	501.909	0.9299	0.312948	0.514583	1.25385	Positive	Negative	100 - 7.2 - 3.76
4.95_477.2164m/z		477.216	3	4.94988	501.919	0.670733	0.142093	0.413337	1.51246	Positive	Negative	100 - 13.3 - 9.75
4.77_475.2688m/z		475.269	2	4.76948	345.458	0.4396	0.347043	0.52758	2.90641	Positive	Negative	100 - 50.7
4.90_442.1936n	442.194	475.227	1	4.89907	207.915	0.360783	0.387033	0.553952	1.19516	Positive	Negative	100 - 38.9	M+H, M+CH3OH+H
5.03_474.2180m/z		474.218	3	5.02863	497.249	0.800317	0.12363	0.396037	1.22264	Positive	Negative	100 - 5.95
5.03_473.2208m/z		473.221	3	5.02863	497.26	0.851133	0.127739	0.402935	1.19602	Positive	Negative	100 - 6.03 - 4.85
5.03_472.7184m/z		472.718	1	5.02863	168.935	0.851133	0.140249	0.411791	1.19129	Positive	Negative	82.7 - 88.8 - 93 - 100 - 70.9 - 58.4 - 58.3 - 89.3
4.95_472.2170m/z		472.217	3	4.94988	501.97	0.851133	0.123444	0.396037	1.25151	Positive	Negative	100 - 10.2 - 5.15
5.03_1360.6525n	1360.65	469.213	3	5.02863	497.301	0.879133	0.053151	0.331402	1.39283	Positive	Negative	100 - 15.7 - 6	M+3H, M+2Na+H
5.08_468.2160m/z		468.216	3	5.07945	492.552	0.800317	0.0417145	0.317982	1.29602	Positive	Negative	100 - 7.55 - 3.27
5.08_467.2159m/z		467.216	3	5.07945	492.562	0.851133	0.380927	0.550683	1.16855	Positive	Negative	100 - 7.23 - 7.48
5.08_466.2106m/z		466.211	3	5.07945	492.572	1.00872	0.521627	0.631957	1.14318	Positive	Negative	100 - 6.98 - 4.46
4.95_1367.6206n	1367.62	464.208	3	4.94988	497.353	1.05953	0.142871	0.413337	1.23972	Positive	Negative	100 - 9.84	M+2H+Na, M+2Na+H
4.95_1364.6233n	1364.62	463.209	3	4.94988	492.604	0.9299	0.19505	0.450236	1.28551	Positive	Negative	100 - 12.4 - 3.35	M+2H+Na, M+2Na+H
4.95_462.2114m/z		462.211	3	4.94988	492.614	0.4396	0.572596	0.660415	1.0701	Negative	Positive	100 - 4.72 - 3.6
4.95_461.2113m/z		461.211	3	4.94988	497.385	1.00872	0.303981	0.514583	1.18024	Positive	Negative	100 - 7.16 - 5.34
5.08_494.7225n	494.723	459.709	1	5.07945	169.068	1.03153	0.231465	0.472027	1.24293	Positive	Negative	93.4 - 100 - 88.1 - 48.2 - 30.8 - 31.6	M+H-2H2O, M+ACN+H
4.95_436.2191n	436.219	459.208	1	4.94988	167.456	0.980717	0.246092	0.481492	1.13839	Positive	Negative	100 - 72.3	M+Na, 2M+3H2O+2H
5.08_1349.6171n	1349.62	458.207	3	5.07945	492.657	0.851133	0.456165	0.592336	1.14568	Positive	Negative	100 - 13.7	M+2H+Na, M+2Na+H
4.90_457.2068m/z		457.207	3	4.89907	497.428	0.851133	0.573118	0.660415	1.17603	Positive	Negative	100 - 9.94 - 7.36
5.08_456.2023m/z		456.202	3	5.07945	487.857	0.9299	0.044855	0.321327	1.29075	Positive	Negative	100 - 9.5 - 6.61
5.08_455.2040m/z		455.204	3	5.07945	487.868	0.851133	0.246596	0.482044	1.20296	Positive	Negative	100 - 8.71 - 8.96
5.08_884.4153n	884.415	454.206	2	5.07945	326.886	1.05953	0.351397	0.530082	1.10573	Positive	Negative	100 - 45.1	M+H+Na, M+2Na
4.95_469.7109n	469.711	452.708	1	4.94988	167.525	1.05953	0.3977	0.55872	1.10998	Positive	Negative	100 - 80.9	M+H-H2O, M+Na
4.95_452.2066m/z		452.207	3	4.94988	487.901	0.851133	0.0703631	0.350303	1.25239	Positive	Negative	100 - 10.2 - 5.55
3.53_405.1938n	405.194	450.197	1	3.52957	201.971	2.91935	0.066047	0.347761	1.21649	Negative	Positive	100 - 90.4 - 69.2 - 55.4 - 14 - 1.77	M+ACN+H, M+2Na-H, M+2Na
4.95_448.1996m/z		448.2	3	4.94988	487.945	0.980717	0.159465	0.422789	1.21108	Positive	Negative	100 - 5.49 - 4.75
4.90_447.2039m/z		447.204	3	4.89907	487.956	1.00872	0.130447	0.406522	1.24392	Positive	Negative	100 - 7.16 - 5.64
4.90_446.2019m/z		446.202	3	4.89907	487.967	0.721567	0.316496	0.514583	1.14178	Positive	Negative	100 - 8 - 5.59
5.03_445.2007m/z		445.201	3	5.02863	483.093	0.7495	0.160167	0.422789	1.23721	Positive	Negative	100 - 7.96 - 6.08
4.90_443.6961n	443.696	444.703	1	4.89907	165.972	1.67945	0.231745	0.472133	1.16616	Positive	Negative	90.4 - 97.2 - 100 - 46.4 - 20.3	M+H-2H2O, M+H, M+Na
4.95_444.2027m/z		444.203	3	4.94988	483.105	1.11035	0.470988	0.60102	1.14408	Positive	Negative	100 - 7.41 - 5.23
4.90_443.1920m/z		443.192	3	4.89907	488.001	0.9299	0.253513	0.488957	1.14918	Positive	Negative	100 - 8.54
5.03_441.1946m/z		441.195	3	5.02863	483.138	0.8512	0.400267	0.55906	1.16707	Positive	Negative	100 - 6.99 - 4.88
4.95_440.2013m/z		440.201	3	4.94988	483.15	1.00872	0.488581	0.612793	1.12252	Positive	Negative	100 - 9.66 - 6.75
4.95_439.1997m/z		439.2	3	4.94988	483.161	1.11028	0.287914	0.512805	1.15454	Positive	Negative	100 - 9.37 - 4.39
4.95_438.1975m/z		438.197	3	4.94988	483.173	1.00872	0.502	0.622471	1.08212	Positive	Negative	100 - 8.59 - 4.22
5.03_437.1956m/z		437.196	3	5.02863	478.233	1.00872	0.39025	0.556153	1.15597	Positive	Negative	100 - 9.73 - 6.45
5.03_1261.5784n	1261.58	436.188	3	5.02863	483.196	1.11035	0.268381	0.499433	1.2453	Positive	Negative	100 - 12.5 - 5.15	M+3H, M+2Na+H
5.52_403.1448n	403.145	436.178	1	5.51898	196.957	0.5691	0.883452	0.817106	1.01824	Negative	Positive	100 - 61.8 - 3.42	M+H, M+CH3OH+H
4.90_412.6933n	412.693	435.683	1	4.89907	164.412	1.91067	0.0950922	0.368407	1.22198	Positive	Negative	99.2 - 100 - 45.1	M+H-H2O, M+Na
5.08_435.1881m/z		435.188	3	5.07945	478.256	0.92995	0.171878	0.429666	1.2455	Positive	Negative	100 - 8.53 - 8.3
5.52_401.1647n	401.165	434.198	1	5.51898	198.302	0.569117	0.751518	0.757388	1.03434	Negative	Positive	100 - 34.3	M+CH3OH+H, M+ACN+Na
4.95_820.4131n	820.413	433.196	2	4.94988	317.167	1.05953	0.416072	0.56602	1.0886	Positive	Negative	100 - 36.8 - 23.8 - 10.9	M+2H, M+H+Na, M+2Na, M+2Na+H
5.03_432.1931m/z		432.193	3	5.02863	478.291	1.11035	0.482313	0.609142	1.09042	Positive	Negative	100 - 5.84 - 6.23
5.13_431.1942m/z		431.194	3	5.13027	478.303	1.05953	0.216626	0.462637	1.15561	Positive	Negative	100 - 6.94 - 2.87
4.95_430.1954m/z		430.195	3	4.94988	478.315	0.851133	0.260092	0.493729	1.17346	Positive	Negative	100 - 8.41 - 9.54
5.08_429.1900m/z		429.19	3	5.07945	478.327	0.800317	0.309806	0.514583	1.18398	Positive	Negative	100 - 5.62 - 6.87
4.95_428.1847m/z		428.185	3	4.94988	478.339	1.05953	0.20975	0.457321	1.19612	Positive	Negative	100 - 8.49 - 6.49
4.95_427.1870m/z		427.187	3	4.94988	478.35	0.67075	0.413539	0.564733	1.14256	Positive	Negative	100 - 10.8 - 9.92
4.90_403.2453n	403.245	426.234	1	4.89907	199.721	0.388783	0.263643	0.495774	1.47567	Positive	Negative	100 - 90.1 - 34.2	M+H-H2O, M+Na
5.03_1231.5846n	1231.58	426.19	3	5.02863	478.362	0.879133	0.39371	0.557846	1.17	Positive	Negative	100 - 13.3 - 5	M+3H, M+2Na+H
4.90_424.1920m/z		424.192	3	4.89907	478.387	0.851133	0.0683214	0.350303	1.17182	Positive	Negative	100 - 9.77 - 7.92
5.03_422.6817n	422.682	423.689	1	5.02863	164.552	1.44825	0.171916	0.429666	1.17196	Positive	Negative	99.7 - 100 - 90.2 - 41.2 - 36.3 - 44.4 - 51.9	M+H, M+CH3OH+H
5.03_423.1875m/z		423.188	3	5.02863	473.379	0.851133	0.711533	0.735326	1.05893	Positive	Negative	100 - 8.49 - 9.14
3.22_455.2271n	455.227	420.213	1	3.21957	190.407	1.85982	0.0474537	0.322267	1.21764	Negative	Positive	96.5 - 100 - 91.8 - 43.5	M+H-2H2O, M+H
5.08_420.1851m/z		420.185	3	5.07945	468.325	1.11035	0.217765	0.463466	1.1957	Positive	Negative	100 - 14 - 10.3
4.90_415.6787n	415.679	416.686	1	4.89907	161.241	1.49907	0.287797	0.512805	1.11937	Positive	Negative	92.1 - 100 - 87.8 - 42.6 - 16.8	M+H-2H2O, M+H, M+Na
5.08_416.1864m/z		416.186	3	5.07945	468.374	0.92995	0.493087	0.61773	1.08289	Positive	Negative	100 - 9.09 - 5.55
4.95_415.1829m/z		415.183	3	4.94988	473.477	0.9299	0.310181	0.514583	1.15173	Positive	Negative	100 - 14.2 - 8.38
5.03_414.1755m/z		414.175	3	5.02863	468.399	0.800317	0.87607	0.81305	1.06486	Positive	Negative	100 - 9.29 - 14.1
4.90_447.6880n	447.688	412.674	1	4.89907	159.556	1.00872	0.131311	0.40703	1.17419	Positive	Negative	96.4 - 100 - 59.1 - 24.5	M+H-2H2O, M+H-H2O, M+CH3OH+H, M+ACN+H
5.03_412.1791m/z		412.179	3	5.02863	468.424	0.879133	0.17293	0.430956	1.18658	Positive	Negative	100 - 9.44 - 7
4.95_411.7250m/z		411.725	1	4.94988	164.7	0.309967	0.861692	0.806237	1.13562	Positive	Negative	100 - 52.5 - 35.4
4.95_1183.5699n	1183.57	410.185	3	4.94988	473.541	0.92995	0.406782	0.56291	1.12171	Positive	Negative	100 - 19.6 - 5.42	M+3H, M+2Na+H
4.95_409.1838m/z		409.184	3	4.94988	473.554	1.11035	0.27541	0.506003	1.12738	Positive	Negative	100 - 9.18 - 8.33
4.90_408.1813m/z		408.181	3	4.89907	473.567	1.05953	0.131784	0.407333	1.14695	Positive	Negative	100 - 9.94 - 6.48
5.03_407.5082m/z		407.508	3	5.02863	436.288	0.67075	0.454742	0.591798	1.10618	Positive	Negative	100 - 95.5
5.13_406.1735m/z		406.174	3	5.13027	468.5	1.05953	0.634769	0.697378	1.12382	Positive	Negative	100 - 7.75 - 8.02
4.77_391.1646n	391.165	405.176	2	4.76948	310.633	1.1891	0.826719	0.79349	1.01058	Positive	Negative	100 - 36.6	M+H, 2M+3H2O+2H
5.03_403.1793m/z		403.179	3	5.02863	468.539	0.92995	0.552605	0.650951	1.09556	Positive	Negative	100 - 10.3 - 8.8
4.95_402.6767m/z		402.677	1	4.94988	159.682	1.47112	0.324665	0.514583	1.11002	Positive	Negative	100 - 97.9 - 81.6
5.03_402.1806m/z		402.181	3	5.02863	463.387	0.980767	0.603135	0.67808	1.05658	Positive	Negative	100 - 12.1 - 10.3
4.95_401.1766m/z		401.177	3	4.94988	463.4	0.721567	0.794538	0.776577	1.04957	Positive	Negative	100 - 14 - 11.4
4.90_400.1698m/z		400.17	3	4.89907	463.413	0.879133	0.264749	0.496077	1.13194	Positive	Negative	100 - 11.8 - 13
4.95_396.1788m/z		396.179	3	4.94988	463.466	1.11035	0.496052	0.62006	1.07347	Positive	Negative	100 - 12.2 - 8.97
4.95_1151.5054n	1151.51	392.17	3	4.94988	463.521	0.721567	0.210157	0.457321	1.16525	Positive	Negative	100 - 24 - 12.1	M+2H+Na, M+2Na+H
5.08_1126.5244n	1126.52	391.17	3	5.07945	463.535	0.800383	0.409522	0.563981	1.12121	Positive	Negative	100 - 23 - 12	M+3H, M+2Na+H
4.95_390.1694m/z		390.169	3	4.94988	458.305	1.11035	0.201645	0.455822	1.13841	Positive	Negative	100 - 10.2 - 8.86
4.95_388.6712m/z		388.671	1	4.94988	158.106	1.7811	0.0572165	0.33832	1.22731	Positive	Negative	73.7 - 100 - 75.2 - 45.3 - 39.2 - 47.9
4.90_387.5095m/z		387.51	1	4.89907	152.674	0.67075	0.102608	0.370471	1.25071	Positive	Negative	100 - 76.7
4.95_386.8392m/z		386.839	1	4.94988	148.906	0.7495	0.148433	0.417536	1.26478	Positive	Negative	100 - 55.1 - 50.8
4.82_726.3447n	726.345	386.162	2	4.8203	307.372	0.800317	0.198387	0.455036	1.13435	Positive	Negative	100 - 42.1	M+2H, M+2Na
4.90_382.1691m/z		382.169	3	4.89907	458.417	1.00872	0.672465	0.714636	1.06107	Positive	Negative	100 - 10.1 - 10.2
4.95_380.1616m/z		380.162	3	4.94988	453.122	0.749567	0.166211	0.424291	1.12675	Positive	Negative	100 - 10.2 - 10.1
4.95_379.1546m/z		379.155	3	4.94988	453.136	0.749567	0.448875	0.587796	1.08005	Positive	Negative	100 - 14.6 - 12.2
4.95_378.1629m/z		378.163	3	4.94988	453.15	0.800383	0.288455	0.512805	1.1392	Positive	Negative	100 - 14.8 - 13.8
5.13_377.6596m/z		377.66	1	5.13027	154.654	0.800317	0.123285	0.396037	1.16829	Positive	Negative	100 - 64.6 - 84.2
4.90_377.1625m/z		377.163	3	4.89907	453.165	1.05953	0.313701	0.514583	1.10708	Positive	Negative	100 - 17.5 - 15.7
5.03_376.1614m/z		376.161	2	5.02863	303.943	1.05953	0.759058	0.760747	1.04113	Positive	Negative	100 - 33
4.51_332.1781n	332.178	374.212	1	4.51028	192.522	0.8512	0.899382	0.822721	1.04975	Negative	Positive	100 - 30.3	M+H, M+ACN+H
5.08_373.4975m/z		373.497	3	5.07945	447.811	0.7495	0.241817	0.480054	1.14287	Positive	Negative	100 - 95.7
4.95_328.7880n	328.788	370.822	1	4.94988	143.203	0.619933	0.892571	0.820643	1.05507	Positive	Negative	100 - 36.5	M+CH3OH+H, M+ACN+H
4.90_325.6277n	325.628	367.662	1	4.89907	152.952	1.98942	0.201511	0.455822	1.18835	Positive	Negative	100 - 81.4 - 57.9 - 37.3 - 32.6	M+ACN+H, 2M+3H2O+2H
5.08_367.5017m/z		367.502	1	5.07945	147.231	0.721567	0.585122	0.668215	1.14894	Positive	Negative	100 - 76.1 - 61.5 - 55.3 - 44.6
4.95_365.6507m/z		365.651	1	4.94988	152.982	0.851133	0.411051	0.564498	1.07353	Positive	Negative	87.5 - 100
4.90_1070.4399n	1070.44	365.148	3	4.89907	447.935	0.92995	0.606096	0.68035	1.11021	Positive	Negative	100 - 22.4	M+2H+Na, M+2Na+H
4.90_364.4892m/z		364.489	3	4.89907	431.184	0.67075	0.0975237	0.370471	1.28079	Positive	Negative	100 - 73.4
4.95_363.1557m/z		363.156	3	4.94988	447.966	1.00872	0.302876	0.514583	1.12604	Positive	Negative	100 - 17.2 - 16.9
4.82_362.7016m/z		362.702	1	4.8203	156.694	0.18045	0.0665129	0.347761	1.34042	Negative	Positive	100 - 75.5
4.90_361.1573m/z		361.157	3	4.89907	447.997	0.800383	0.753488	0.758317	1.03291	Positive	Negative	100 - 8.82
4.95_360.1567m/z		360.157	3	4.94988	448.013	0.69875	0.774439	0.766654	1.02501	Positive	Negative	100 - 3.14 - 1.59
4.90_357.1470m/z		357.147	3	4.89907	448.061	0.749567	0.486324	0.611048	1.05977	Positive	Negative	100 - 17
4.95_356.1476m/z		356.148	3	4.94988	442.579	0.9299	0.106652	0.378748	1.17868	Positive	Negative	100 - 15.9 - 14.3
4.90_355.1513m/z		355.151	3	4.89907	442.595	0.92995	0.581577	0.665918	1.10013	Positive	Negative	100 - 11.1 - 10.3
4.95_354.1519m/z		354.152	3	4.94988	442.611	0.879133	0.730959	0.745674	1.06437	Positive	Negative	100 - 12.6 - 8.73
4.90_353.1550m/z		353.155	3	4.89907	442.627	1.05953	0.212975	0.458904	1.10488	Positive	Negative	100 - 11 - 10.5
5.03_352.1512m/z		352.151	3	5.02863	442.643	0.879133	0.646027	0.702637	1.05727	Positive	Negative	100 - 13.5 - 12.4
4.90_351.1459m/z		351.146	3	4.89907	431.388	1.05952	0.137813	0.409068	1.18467	Positive	Negative	100 - 10.7 - 11.1
4.95_348.1444m/z		348.144	3	4.94988	437.12	0.749567	0.452159	0.589959	1.11478	Positive	Negative	100 - 14.9 - 12.5
4.95_323.6586n	323.659	346.648	1	4.94988	151.399	2.11898	0.0753945	0.352917	1.2194	Positive	Negative	100 - 99.9 - 17.8 - 15.5 - 18.7	M+H-2H2O, M+H, M+Na
4.90_346.1487m/z		346.149	3	4.89907	437.153	1.11035	0.52478	0.634007	1.07248	Positive	Negative	100 - 6.4 - 5.67
4.90_345.6083m/z		345.608	1	4.89907	149.505	0.1804	0.123268	0.396037	1.22218	Negative	Positive	100 - 41.1 - 25.3
4.95_345.1482m/z		345.148	3	4.94988	437.17	0.980767	0.101613	0.370471	1.17788	Positive	Negative	100 - 11 - 8.05
4.46_302.2017n	302.202	344.236	1	4.45947	187.466	0.92995	0.825715	0.793157	1.01756	Positive	Negative	100 - 45.5	M+H-H2O, M+ACN+H
4.95_344.1445m/z		344.145	3	4.94988	437.186	0.92995	0.379451	0.550361	1.09297	Positive	Negative	100 - 19.2 - 17.8
5.44_343.2837m/z		343.284	2	5.44023	338.079	0.25915	0.83334	0.795315	1.74237	Negative	Positive	100 - 28.2
4.95_342.1394m/z		342.139	3	4.94988	431.535	0.749567	0.890191	0.820192	1.0627	Positive	Negative	100 - 16.5 - 16
4.90_341.1438m/z		341.144	3	4.89907	437.237	0.92995	0.615288	0.687114	1.06603	Positive	Negative	100 - 9.25 - 7.13
4.95_335.1439m/z		335.144	3	4.94988	431.655	1.05953	0.577678	0.662853	1.07058	Positive	Negative	100 - 23.8 - 17.6
5.03_332.8026m/z		332.803	1	5.02863	137.496	0.569117	0.779847	0.766709	1.09117	Positive	Negative	100 - 93.1
4.95_332.4699m/z		332.47	1	4.94988	139.636	0.67075	0.153035	0.421928	1.21608	Positive	Negative	72.7 - 100
5.03_332.1421m/z		332.142	2	5.02863	285.882	1.91067	0.0850201	0.360651	1.27596	Positive	Negative	100 - 57.7 - 93.6 - 38.5 - 64.2 - 17.9
4.90_329.6257m/z		329.626	1	4.89907	147.829	1.34155	0.157795	0.422395	1.24977	Positive	Negative	63.2 - 100
5.03_323.1352m/z		323.135	3	5.02863	420.192	0.721567	0.625978	0.692635	1.06006	Positive	Negative	100 - 10.1 - 7.62
5.03_352.6461n	352.646	317.632	1	5.02863	146.063	2.84058	0.0850219	0.360651	1.30357	Positive	Negative	100 - 93.7 - 60.2 - 33.3 - 37.3	M+H-2H2O, M+H
4.95_316.1323m/z		316.132	3	4.94988	420.323	0.800383	0.331961	0.517082	1.09029	Positive	Negative	100 - 13 - 11.4
4.90_314.1256m/z		314.126	3	4.89907	420.361	0.92995	0.251796	0.487814	1.16588	Positive	Negative	100 - 16.2 - 15.5
4.95_313.1279m/z		313.128	3	4.94988	420.381	0.851133	0.429983	0.578774	1.07565	Positive	Negative	100 - 10.5 - 11.3
4.90_311.1307m/z		311.131	3	4.89907	420.42	0.92995	0.1368	0.408297	1.12968	Positive	Negative	100 - 8.62 - 8.56
4.90_327.6309n	327.631	310.628	1	4.89907	144.175	1.73027	0.140689	0.41197	1.20058	Positive	Negative	100 - 88.7 - 23.9 - 6.89 - 5.66 - 8.92	M+H-H2O, M+CH3OH+H, M+2Na-H
4.95_310.1294m/z		310.129	3	4.94988	420.439	0.92995	0.533059	0.64042	1.05383	Positive	Negative	100 - 6.7 - 7.5
4.95_305.1227m/z		305.123	3	4.94988	414.534	1.03153	0.190588	0.446053	1.15379	Positive	Negative	100 - 9.36 - 8.4
4.95_304.6247m/z		304.625	1	4.94988	142.231	1.85985	0.048176	0.322267	1.39817	Positive	Negative	100 - 47 - 21.7 - 25.4
4.95_302.5901m/z		302.59	1	4.94988	142.272	0.231217	0.697964	0.728887	1.09434	Negative	Positive	100 - 23.3
1.85_301.3482m/z		301.348	1	1.84993	184.065	0.1806	0.252506	0.487883	1.11538	Negative	Positive	100 - 3.31
4.90_301.1201m/z		301.12	3	4.89907	408.493	0.800317	0.21142	0.458092	1.11806	Positive	Negative	100 - 20 - 18.8
4.90_300.1146m/z		300.115	3	4.89907	408.514	0.800317	0.293421	0.514583	1.16551	Positive	Negative	100 - 17.8
4.90_297.1228m/z		297.123	3	4.89907	408.576	1.1891	0.154901	0.422395	1.13867	Positive	Negative	100 - 6.17 - 5.93
4.90_292.1172m/z		292.117	3	4.89907	408.682	0.800317	0.72575	0.742804	1.07229	Positive	Negative	100 - 23.1 - 16.4
4.90_249.5830n	249.583	291.617	1	4.89907	140.394	1.54988	0.268623	0.499455	1.26791	Positive	Negative	100 - 61.6 - 38	M+Na, M+ACN+H
4.90_291.1162m/z		291.116	3	4.89907	408.704	0.879133	0.201059	0.455822	1.17402	Positive	Negative	100 - 6.07 - 7.31
4.95_288.1161m/z		288.116	3	4.94988	402.522	0.749567	0.893883	0.821174	1.03299	Positive	Negative	100 - 11.8 - 5.44
4.95_287.1073m/z		287.107	3	4.94988	402.544	0.800317	0.0113893	0.317982	1.43663	Positive	Negative	100 - 17.6 - 21
4.90_282.1136m/z		282.114	3	4.89907	396.277	0.9299	0.109671	0.381153	1.14693	Positive	Negative	100 - 5.56 - 4.77
5.03_281.6165m/z		281.617	1	5.02863	138.463	1.85985	0.0369009	0.317982	1.33355	Positive	Negative	61 - 100
4.90_279.1050m/z		279.105	3	4.89907	402.725	0.721567	0.571962	0.660415	1.08848	Positive	Negative	100 - 8.02
5.03_275.1082m/z		275.108	3	5.02863	396.438	0.92995	0.238073	0.477662	1.12899	Positive	Negative	100 - 0.894
4.90_273.1057m/z		273.106	3	4.89907	396.486	0.800317	0.506152	0.62401	1.127	Positive	Negative	100 - 13.8 - 9.42
4.95_272.1009m/z		272.101	3	4.94988	389.991	0.800383	0.774491	0.766654	1.24765	Positive	Negative	100 - 21.7 - 17.5
4.95_269.1093m/z		269.109	3	4.94988	390.063	0.749567	0.13639	0.408297	1.10794	Positive	Negative	100 - 3.5
4.90_267.5641m/z		267.564	1	4.89907	134.347	0.25915	0.574521	0.66157	1.09359	Positive	Negative	100 - 74.2
4.95_266.1036m/z		266.104	3	4.94988	390.137	0.619933	0.108671	0.380317	1.2337	Positive	Negative	100 - 3.33
4.95_264.1043m/z		264.104	3	4.94988	390.187	0.569117	0.408979	0.563981	1.1301	Positive	Negative	100 - 21.6
4.90_263.5987m/z		263.599	1	4.89907	134.442	0.7495	0.448152	0.587598	1.19291	Positive	Negative	100 - 58.5
4.95_258.0969m/z		258.097	3	4.94988	390.342	0.360783	0.608711	0.681492	1.12506	Positive	Negative	100 - 12.2
4.95_255.1018m/z		255.102	3	4.94988	383.751	0.9299	0.0749744	0.352886	1.191	Positive	Negative	100 - 4.48
4.95_254.1002m/z		254.1	3	4.94988	383.777	0.92995	0.15249	0.421928	1.11144	Positive	Negative	100 - 4.65
4.90_253.1009m/z		253.101	3	4.89907	383.804	0.67075	0.313704	0.514583	1.08555	Positive	Negative	100 - 1.72
4.90_245.5540m/z		245.554	1	4.89907	132.611	0.2312	0.259324	0.49272	1.57846	Positive	Negative	100 - 45.7
3.48_243.1258n	243.126	244.133	1	3.47875	155.667	1.93858	0.470486	0.600892	1.00291	Negative	Positive	55.9 - 100	M+H-2H2O, M+H
4.64_239.4477m/z		239.448	1	4.63985	125.524	0.619983	0.0600605	0.338494	1.5468	Negative	Positive	91 - 100 - 15.3
3.04_87.0673n	87.0673	197.124	1	3.03918	145.46	1.03157	0.501244	0.622471	1.12041	Negative	Positive	100 - 89.1 - 12.5	M+CH3OH+H, 2M+Na
2.11_220.1267n	220.127	185.113	1	2.10928	143.89	0.619917	0.0245907	0.317982	1.6703	Negative	Positive	100 - 7 - 1.25 - 0.116 - 0.00923	M+H-2H2O, M+Na
4.72_199.9608n	199.961	182.958	1	4.71867	139.553	2.71102	0.525723	0.63444	1.16175	Negative	Positive	100 - 25.6 - 14.2 - 1.32 - 0.488	M+H-H2O, M+H, M+Na, M+ACN+H
3.27_100.0739m/z		100.074	1	3.27038	116.76	0.5412	0.0781844	0.359419	1.33658	Negative	Positive	100 - 1.68
3.04_86.0583m/z		86.0583	1	3.03918	108.383	0.74955	0.273542	0.504278	1.36624	Negative	Positive	100 - 2.16

## Sheet: Up down regulated
m/z	r.t. (min)	FC	log2(FC)	raw.pval
721.431	1.9289	3.5325	1.8207	0.00105
707.415	1.9289	4.0103	2.0037	0.005621
693.397	1.97972	3.0453	1.6066	0.005528
679.333	5.20903	0.3791	-1.3993	0.001588
661.325	5.20903	0.42024	-1.2507	0.00414
648.818	5.20903	0.49895	-1.003	0.019636
645.319	5.20903	0.47569	-1.0719	0.040219
642.319	5.20903	0.38362	-1.3823	0.021196
638.819	5.25983	0.49975	-1.0007	0.041368
615.792	5.20903	0.4536	-1.1405	0.026734
615.297	5.07945	0.46153	-1.1155	0.006927
609.311	5.25983	2.0727	1.0515	0.016481
601.29	5.07945	0.35929	-1.4768	0.004786
572.232	4.27907	4.2814	2.0981	0.011456
558.484	1.84993	2.0782	1.0553	0.01315
555.252	5.07945	0.42981	-1.2182	0.014687
404.189	4.1495	2.2433	1.1656	0.038217
362.697	4.89907	0.47162	-1.0843	0.037264
335.131	5.5698	2.1831	1.1264	0.034021
284.041	4.01992	4.4826	2.1643	0.049169
269.058	4.58903	2.0535	1.0381	0.012175
239.448	4.63985	2.4793	1.3099	0.005064
198.073	3.52957	2.1234	1.0864	0.006092
171.074	4.32988	2.5569	1.3544	0.005587
155.079	3.58038	2.4267	1.279	0.003352
100.074	3.27038	2.4227	1.2766	0.037046
